# Supplementary material for: Timescales of Massive Human Entrainment
Source: PLoS One. 2015 Apr 16;10(4):e0122742. doi: 10.1371/journal.pone.0122742 (PMC4400172; doi:10.1371/journal.pone.0122742)
Supplement: S1 Dataset — This file is a text file containing the unique TweetIDs for the first debate. (TXT) [file pone.0122742.s002.txt]

253660709844557826
253660710033301504
253660710058479616
253660714114359299
253660714298908672
253660714118545409
253660714336649216
253660718279307264
253660718249963521
253660718283501568
253660718556127234
253660718547742721
253660722666561537
253660722549100544
253660722687516674
253660722544926720
253660722645569538
253660726609211392
253660726743429120
253660726961508352
253660726927953920
253660730769956865
253660730950299649
253660735085891585
253660735140401153
253660739234058240
253660739225649154
253660739192123393
253660739519262720
253660747584913408
253660747685580802
253660747811393537
253660747698159617
253660747664601089
253660751917625344
253660752081190912
253660752064442368
253660756019662848
253660756044832768
253660756195807234
253660756204204032
253660760490782720
253660760377532419
253660764395692034
253660764370530305
253660764718645248
253660764362125313
253660764697657347
253660764634755072
253660764601200642
253660764550877184
253660768787132416
253660768799694848
253660772733964290
253660772943687680
253660773098864640
253660772868186113
253660776915668993
253660776932442113
253660777079263232
253660777054097408
253660777070870528
253660776957636608
253660777242845184
253660781097390081
253660781256777730
253660781458112512
253660781156126721
253660781256798208
253660781453905920
253660785434304513
253660785329442817
253660785400754176
253660789871874048
253660789788000258
253660789863501824
253660794041008128
253660794061987841
253660794041028608
253660794007474177
253660798138871808
253660797878804481
253660802110849024
253660802177986560
253660802152816640
253660802232508416
253660806271614976
253660806456172546
253660806531657729
253660806372274176
253660810499477504
253660810679820288
253660810595934208
253660810688217088
253660814714736641
253660814710566912
253660814840573952
253660814769283072
253660814932860928
253660814819614720
253660815054475264
253660818867093504
253660818871291908
253660819081003008
253660819202637825
253660819001311232
253660823082385408
253660823048826880
253660823061401600
253660823178842112
253660823208202240
253660823304679424
253660823115939840
253660823443103744
253660827268284418
253660827255709696
253660827549302784
253660831508733952
253660831521308672
253660831672315904
253660835627540481
253660835719835648
253660835950518272
253660835698864128
253660839851212800
253660839926710272
253660839939289088
253660839884754944
253660840044163072
253660839989624832
253660844284596224
253660844225871872
253660844309757952
253660848306921472
253660848273358848
253660848512450560
253660848566988800
253660848575373312
253660848302739456
253660848353071104
253660852601884672
253660852627050496
253660852744495104
253660852731920384
253660852673204226
253660852530577408
253660852505436160
253660856754245632
253660856821374977
253660856993341440
253660856976539648
253660856989138944
253660860831129600
253660861082771456
253660861183447041
253660865025421313
253660865201586176
253660865193189377
253660869236518912
253660869177794561
253660869244903424
253660869332967424
253660869370712065
253660869555277824
253660873426612224
253660873439186945
253660873606955008
253660873686667264
253660873674063872
253660873711833090
253660877591572480
253660877717397505
253660877784498176
253660877822251008
253660877633499136
253660877889351680
253660877952282624
253660877704810496
253660881836199936
253660881756499968
253660881785847809
253660881907511296
253660882159140864
253660885971775488
253660886030503936
253660886349275137
253660886252810240
253660890153496576
253660890161876992
253660890157682688
253660890254176256
253660890476474369
253660890203840512
253660890430324737
253660894469423104
253660894385537024
253660894502985728
253660894461050880
253660894452654082
253660894570098689
253660894742061056
253660894742056960
253660898537910274
253660898688921600
253660898806358016
253660898835693570
253660898802143232
253660898877652992
253660898781192193
253660902740590592
253660902765776896
253660902807703553
253660902753173504
253660902933557248
253660902912557056
253660902988066816
253660903076151296
253660906934894593
253660907022991360
253660906926518272
253660907115274240
253660907123650561
253660907253690370
253660907178176512
253660911125024768
253660911301185536
253660911330541569
253660911334727680
253660911343120385
253660911271813120
253660911343128576
253660911418609664
253660911364108289
253660911238266880
253660915315142656
253660915428376576
253660915415801856
253660915432574976
253660915457736705
253660915638075393
253660915470319618
253660919542992898
253660919601717248
253660919576539136
253660919643656192
253660919593312256
253660919786254336
253660919693983744
253660923783434240
253660923850543105
253660924077023233
253660924102180864
253660924022517760
253660924047679491
253660924106375168
253660924093820928
253660927893843968
253660927885443073
253660928086790144
253660928141295616
253660928267141122
253660932092354560
253660932176236544
253660932331425792
253660932327219200
253660932465635328
253660932323028992
253660932406915072
253660936320200704
253660936454418434
253660936634765313
253660936588623873
253660936546701312
253660936626393088
253660940678074369
253660940707442688
253660940707434496
253660940866842625
253660940850040832
253660940699049984
253660940787134464
253660944675262464
253660944708825089
253660944788492288
253660944834654208
253660944964669441
253660945044353026
253660944880787456
253660945002414082
253660948886351873
253660948999581697
253660949129609216
253660949079269376
253660949217689600
253660949217685504
253660953143554048
253660953349070848
253660953315516416
253660953411977216
253660953307144194
253660953453928448
253660953328103424
253660953302929408
253660953391022081
253660957300113408
253660957329473536
253660957417537536
253660957539196928
253660957627277313
253660957585334273
253660957631475712
253660957623070720
253660961444089856
253660961481826304
253660961586679808
253660961695748098
253660961569910785
253660961699926016
253660961846738944
253660965772603394
253660965726453761
253660965722263552
253660965793570816
253660965885857792
253660965999091713
253660969920782336
253660969862041600
253660969849462784
253660970134683648
253660970176630784
253660970164051968
253660970092740608
253660970189197312
253660970130489345
253660970205974528
253660974077329409
253660974161199107
253660974316396544
253660974328991744
253660974261882880
253660974429659136
253660974412873728
253660974219948032
253660974022811648
253660974345752576
253660978221297664
253660978280030208
253660978267447296
253660978284212224
253660978229673984
253660978292613123
253660978363920384
253660978372284416
253660978502303744
253660978519093248
253660978431021057
253660982457536513
253660982579191809
253660982457552896
253660982549831680
253660982570790912
253660982579195904
253660982667268097
253660982654664704
253660986706366465
253660986664443904
253660986677030912
253660987012558848
253660990875512832
253660990850342912
253660990825172993
253660991018110976
253660991009746945
253660991039102976
253660991055867905
253660990963585024
253660991169130496
253660995015290880
253660995141111808
253660995120144385
253660995027890176
253660995141107712
253660995275350016
253660995225018369
253660995128545281
253660995183058944
253660995300491265
253660995363409920
253660995233394690
253660995384385539
253660999285104641
253660999448674305
253660999591284736
253660999587098624
253660999582900225
253660999322845185
253660999545155584
253660999213785088
253661003391332352
253661003500376064
253661003462606849
253661003684921345
253661003710074880
253661003789770753
253661003752038401
253661003768815617
253661003739443200
253661007682076673
253661007682076672
253661007937957889
253661007866654721
253661007879237632
253661007820496897
253661011809271808
253661012027383808
253661011968659457
253661012077727745
253661011977043968
253661016083296257
253661016108445696
253661016016175105
253661016204918784
253661016259428353
253661016217513985
253661016196521984
253661015999385600
253661016372695041
253661016330752000
253661020223070210
253661020218880000
253661020302737409
253661020290179072
253661020466315264
253661020575391744
253661020453761024
253661024354451456
253661024434139137
253661024463486976
253661024513835009
253661024635465728
253661024442531840
253661024752918528
253661024752902144
253661028578115584
253661028724903937
253661028561330177
253661028754288640
253661028607483904
253661028792037378
253661028670394368
253661028875907072
253661028821389312
253661028963991552
253661028817174528
253661028888494081
253661028896894976
253661028611682304
253661028922056706
253661032747266048
253661032843722752
253661032801775616
253661033045037056
253661033053446144
253661033141522433
253661033099558912
253661037100945408
253661037155479552
253661037214175232
253661037289697280
253661037197418497
253661037331611648
253661041161035776
253661041161015297
253661041215549440
253661041458819074
253661041458835457
253661041483972610
253661041525932032
253661045346942977
253661045523107840
253661045455990784
253661045418233856
253661045552459777
253661045502132224
253661045489561601
253661045539876864
253661045460201474
253661049767743488
253661049818062854
253661049847443456
253661049591578624
253661049880977408
253661049872592897
253661049620946944
253661053752320000
253661053815226368
253661053890732033
253661053735534592
253661053844586497
253661054066900992
253661058160525312
253661058189897730
253661058261209088
253661057980182528
253661058252808192
253661062124142592
253661062455504896
253661062279344130
253661062249992193
253661062417768448
253661066301698048
253661066503008256
253661066440081409
253661066712711169
253661066339442688
253661066679181312
253661070596661250
253661070571470848
253661070617620480
253661070525333504
253661070563090433
253661070676357120
253661070621802499
253661070680547328
253661070856699905
253661074795139073
253661074849673216
253661075025842176
253661074904199169
253661074828689408
253661074937745409
253661075067777024
253661075042611201
253661075034234881
253661074723835904
253661074803548160
253661078939115520
253661078943305729
253661079186591744
253661079094325248
253661079203356672
253661079174008832
253661079291449344
253661078993641472
253661083187965952
253661083137609728
253661083313786880
253661083242479617
253661083229888513
253661083263438849
253661083485761537
253661083372486657
253661087411609600
253661087503892481
253661087562612737
253661087629713408
253661087638114306
253661087323529216
253661087491305473
253661087520657408
253661091652046848
253661091689799681
253661091626889220
253661091811454976
253661091807236096
253661091677229058
253661091874365440
253661091844980736
253661095686987777
253661095770869760
253661095749885952
253661095691165697
253661095900880896
253661096005746688
253661096064466945
253661095930241024
253661099906457601
253661099944194048
253661100049063936
253661099906453504
253661100065837059
253661100128759808
253661100158115841
253661100061630464
253661100028076032
253661104151072768
253661104155267072
253661104281116674
253661108248924161
253661108282486785
253661108529938433
253661108487999488
253661108597059585
253661108618014721
253661112443224064
253661112581627905
253661112602611712
253661112619380738
253661112753602560
253661112770392066
253661112770392065
253661116725616640
253661116645920768
253661116838850560
253661116931112960
253661116897583105
253661116998221825
253661116952104960
253661116817895424
253661120936677376
253661120957669377
253661120995401728
253661121163194368
253661120940875776
253661121196748801
253661121209323520
253661121213521920
253661125038727168
253661125084860416
253661125231669248
253661125193912320
253661125277794305
253661125177118720
253661125399437313
253661125370064896
253661125252636672
253661125416218625
253661125080649731
253661129216245760
253661129266565122
253661129241415680
253661129300135936
253661129212043264
253661129589542912
253661129602113536
253661129572769792
253661133406355456
253661133590888448
253661133561544704
253661133557362689
253661133548969985
253661133699948544
253661133477642240
253661133548961792
253661133708357633
253661133716746240
253661133527998465
253661137663569920
253661137659367424
253661137697124353
253661137848123392
253661137839734785
253661137739071489
253661137936207872
253661137780998144
253661137973948416
253661141853671427
253661141828526080
253661141878853632
253661141950140416
253661142008881152
253661142159872000
253661141807550465
253661142193422336
253661142147280896
253661142063390720
253661146110894080
253661146073161729
253661146165428224
253661146253508610
253661146274484225
253661146303844353
253661146123472898
253661146282872832
253661146014420993
253661150422630400
253661150233894912
253661150410076160
253661150288429056
253661150342963201
253661150443601921
253661150464573440
253661150191951873
253661150573629442
253661154461773825
253661154533048320
253661154738589697
253661154705035264
253661158635077632
253661158786072577
253661158769324032
253661158853185537
253661158853185536
253661158928707585
253661162942627840
253661162976198656
253661162888110081
253661162938437634
253661163110420480
253661163139776512
253661163072663552
253661163034931200
253661162955214849
253661162913271808
253661166985949184
253661167199850496
253661166977552384
253661167183077376
253661167057248256
253661167355060224
253661167032082433
253661167157932033
253661167338278912
253661167296335873
253661167178887168
253661171201220608
253661171268321280
253661171293487106
253661171230572545
253661171289300995
253661171385778176
253661171511611392
253661171566141440
253661175357796354
253661175508787200
253661175475228673
253661175638786048
253661175588474880
253661175538126850
253661175647203329
253661175747858432
253661175735283712
253661175496204289
253661179585654784
253661179568857088
253661179656929280
253661179669528576
253661179745026048
253661179782782976
253661179656953856
253661179904401409
253661179866656768
253661179833102336
253661179854065664
253661179686293505
253661183796723713
253661183750569984
253661183889006592
253661183876423680
253661183939313664
253661184094502912
253661184048365569
253661184014831617
253661183943536640
253661184056774656
253661184119681024
253661188016189440
253661188158791680
253661188183953409
253661188154589184
253661188062334976
253661192332120064
253661192193720320
253661192386641920
253661192382451713
253661192512483328
253661196333490177
253661196362846208
253661196434153472
253661196476088320
253661196585140224
253661196639686656
253661196564193280
253661196648079360
253661196446756864
253661196648054784
253661200603291649
253661200544591872
253661200636837889
253661200745897986
253661200565547008
253661200724930561
253661200896905216
253661200766889984
253661204747259905
253661204797587456
253661205024108544
253661204906663936
253661205066035200
253661209063215105
253661209272909825
253661209260326912
253661209184845824
253661209285492736
253661213123305473
253661213114912768
253661213370769408
253661213458833409
253661213509160960
253661213190397953
253661217409880064
253661217527316480
253661217502134273
253661217552474113
253661217468604416
253661217523126272
253661217544089600
253661217489575937
253661217611206656
253661221499330560
253661221562249218
253661221646110722
253661221650313217
253661221759352833
253661221503504384
253661221633536001
253661221780353024
253661221675495424
253661221851656193
253661221750984704
253661225710395393
253661225806868482
253661225702006785
253661225735577600
253661225802690560
253661225706213377
253661225987211264
253661229925662721
253661230051491841
253661230097629184
253661230131191809
253661229996986370
253661230257016832
253661230273798144
253661230210895872
253661230177337344
253661230244458497
253661234115796992
253661234233241600
253661234304544775
253661234413588480
253661234375827457
253661234312933376
253661234480697346
253661234459713536
253661234266767360
253661234317127680
253661238280744960
253661238301708288
253661238435934208
253661238515605504
253661238494625792
253661238494629888
253661238553374721
253661238494642176
253661242487611396
253661242621825024
253661242760241153
253661242739273728
253661242613452800
253661242751848448
253661242865115136
253661246715486209
253661246711271425
253661246715465728
253661246828736512
253661246845489154
253661246979719168
253661246795177984
253661246736453632
253661246967148544
253661250863640576
253661250976899072
253661250985263105
253661251010453504
253661251052400642
253661251140452352
253661251127894017
253661251224346624
253661251224346625
253661251081732096
253661251241136129
253661251241119744
253661251069161473
253661255053737985
253661255041183746
253661255083110400
253661255057936385
253661255204761601
253661255225733121
253661255343157248
253661255364132865
253661255401865217
253661255326375936
253661259235471360
253661259302576128
253661259239661568
253661259420016640
253661259629748224
253661259587788800
253661259294199808
253661263501074432
253661263522062338
253661263442370563
253661263601733632
253661263752744960
253661263467511809
253661263815639040
253661267716362240
253661267766677504
253661267766685696
253661267892518912
253661267854782465
253661267846381569
253661267980611586
253661267905089536
253661268026728448
253661267963809792
253661268030918656
253661267678593024
253661271835164672
253661271856148480
253661271822573569
253661271872897024
253661271914860544
253661272120385536
253661272107786242
253661276012687360
253661276071419904
253661276096585728
253661276205621249
253661276113358848
253661276088176640
253661276230803456
253661276251758592
253661276331442178
253661276394356736
253661276377608193
253661276402749441
253661280236343299
253661280571891712
253661280525762560
253661280571895808
253661280492216320
253661284430659584
253661284510363649
253661284552298496
253661284527116288
253661284451622912
253661284522934272
253661284535513088
253661284556496896
253661284468408321
253661284741033984
253661288641744896
253661288713031680
253661288847245314
253661288780156928
253661288956297217
253661288943738882
253661292873801728
253661292886388736
253661292894760960
253661293108682752
253661293200932864
253661293117054976
253661293037359105
253661293171597312
253661293133840384
253661293070921728
253661296984223745
253661297118429184
253661297122631680
253661297068089344
253661297198133248
253661301228859392
253661301241417728
253661301199491072
253661301463715840
253661301316919297
253661301476323328
253661301446955008
253661301484707840
253661301451153408
253661301522436096
253661301576962049
253661301446934529
253661301417578496
253661305507049472
253661305431531520
253661305519603712
253661305645453314
253661305637052416
253661305494462465
253661305616097280
253661305658019840
253661305586733056
253661305704165377
253661305557381120
253661305733537792
253661309617455104
253661309625839616
253661309818769408
253661313765617664
253661313908232194
253661313916620803
253661313925001216
253661313887240192
253661313954361344
253661313841131520
253661313782398976
253661314126344192
253661313803354114
253661318110920706
253661318077366273
253661318203191299
253661318240935936
253661318249336832
253661318370979840
253661318245122048
253661322200358912
253661322259083264
253661322502365185
253661322544312320
253661322435231744
253661326428209152
253661326575017985
253661326562439172
253661326415634433
253661326575022080
253661326688260096
253661326684061696
253661326516318208
253661326713442304
253661330572201985
253661330660265984
253661330698010624
253661330660282368
253661330807083008
253661330647691265
253661330882584576
253661330710605826
253661330953879552
253661334883930112
253661334984609793
253661335051726848
253661335085264896
253661334934282240
253661339040501760
253661338944024576
253661339095007233
253661339271188481
253661339338280960
253661339170516992
253661343188656128
253661343389986816
253661343192846337
253661347345203201
253661347349417985
253661347315847169
253661347345223680
253661347345219584
253661347462656000
253661347525562368
253661347655585792
253661347496206336
253661347575906304
253661347424899073
253661347517186048
253661347684970496
253661347517198336
253661347504599041
253661347643019266
253661347550736385
253661347701731328
253661347701735424
253661347731083265
253661351522742272
253661351795363840
253661351765999616
253661351686311936
253661351602434048
253661351774392320
253661351782805504
253661351673724928
253661351627603969
253661355733811200
253661355876446208
253661355851276288
253661355859648512
253661355943534592
253661355851255809
253661355939360768
253661355977084928
253661355754790912
253661355951919104
253661355972907009
253661356111310849
253661359932329985
253661359999418368
253661360209137664
253661360095899648
253661360221728769
253661364126625792
253661364197941250
253661364323766275
253661364365692928
253661364197941249
253661364369883136
253661364382490624
253661364218900480
253661364235694081
253661368354476032
253661368295751680
253661368593551360
253661368652279808
253661368480301057
253661372490067968
253661372536205314
253661372586524674
253661372498448384
253661372666241024
253661372653658112
253661372783685632
253661372838203393
253661372720762880
253661372863369217
253661372745928705
253661372662046721
253661372670418944
253661376696954883
253661376734695424
253661376835379200
253661376831164416
253661376806023171
253661376814399488
253661376780836864
253661377070264320
253661376973795328
253661377003147264
253661380912218113
253661380916420609
253661380891258880
253661380874477569
253661380991913985
253661381130338304
253661385102356481
253661385240743936
253661385328836610
253661385437876225
253661385454673921
253661385391751169
253661389384724481
253661389326008321
253661389351165952
253661389502160896
253661389552508929
253661389493772288
253661389359558656
253661389460226048
253661389443432450
253661389627998208
253661389460238337
253661389476990976
253661389556699137
253661389523132418
253661389552513024
253661393453187073
253661393507725313
253661393528692736
253661393667117056
253661393780346880
253661393780363264
253661393771962370
253661397739769856
253661397815267328
253661397869789185
253661397739769858
253661397920137217
253661397924339712
253661397928525824
253661397861416960
253661397823668224
253661397932720128
253661397857214464
253661398050172928
253661398058557440
253661401900531714
253661401913118720
253661401841819648
253661401913126912
253661401929887744
253661402097668096
253661401892151296
253661401904709633
253661406057086976
253661406111604739
253661406040297473
253661406237454336
253661406208086016
253661406224842752
253661406371659776
253661406363279361
253661406421983232
253661410322706432
253661410398175234
253661410419163137
253661410389786625
253661410465308672
253661410553376768
253661410373009409
253661410549182464
253661410544988160
253661410255597569
253661414487642113
253661414554730497
253661414479261696
253661414567317504
253661414642810883
253661414496038913
253661414714130432
253661414756077569
253661414722506752
253661414793834496
253661414793814017
253661418707120128
253661418690318337
253661418799390721
253661418740649985
253661418807771136
253661418912636928
253661418786799617
253661418933600257
253661418740670465
253661418782605312
253661423044026369
253661423081771009
253661423186628608
253661422943367168
253661427041185792
253661427053768704
253661427150225408
253661427125071872
253661427208949762
253661427087331329
253661427322204160
253661427389304833
253661427364159488
253661427301220352
253661431218704384
253661431201931264
253661431222906881
253661431243886593
253661431227092993
253661431369699329
253661431394861056
253661431449387009
253661431566839808
253661431579418624
253661435404619777
253661435572416512
253661435584974848
253661435429793794
253661435580784640
253661435526254593
253661435698245632
253661435526266880
253661439666049024
253661439661858817
253661439724761088
253661439884136448
253661439947051008
253661439829610496
253661443801616390
253661443856162816
253661443864551424
253661443973607428
253661444128796672
253661448092405760
253661447987535872
253661448058830849
253661448151105537
253661448272752640
253661448084008960
253661448230801409
253661448390180864
253661452357992450
253661452496412672
253661452332855296
253661452269928448
253661452571922432
253661452559339520
253661452488028160
253661452420927489
253661452546744320
253661452580290560
253661456556511232
253661456581656576
253661456564895744
253661456598446081
253661456598458368
253661456640393217
253661456648781826
253661456778813441
253661456560693248
253661456782995456
253661456669745152
253661456665542656
253661456627810304
253661460566257664
253661460616593410
253661460612390912
253661460604002304
253661460666933248
253661460692082688
253661460692074496
253661460574662657
253661460755013632
253661460604018689
253661460658548736
253661460859863040
253661460964732928
253661460721438721
253661460872441856
253661460696289280
253661460775960577
253661460666916865
253661464857026560
253661464815083520
253661465049964544
253661465159008258
253661465138036738
253661464961884160
253661469172977665
253661469219098625
253661469198123008
253661469084876800
253661469298786304
253661469101670400
253661469265231873
253661469189746689
253661473157566467
253661473388253184
253661473375649792
253661473325326336
253661473249845249
253661473543430144
253661473434374144
253661477351858176
253661477439938560
253661477381230592
253661477469298689
253661477528018944
253661477679030272
253661477679034369
253661477716754432
253661481533575168
253661481634254849
253661481646825472
253661481722335233
253661481638428672
253661481906876416
253661485753065472
253661485824344065
253661485799182338
253661485811773441
253661485899845632
253661485925019648
253661486071812097
253661486046654464
253661486080217088
253661486025670657
253661485962772480
253661489951551488
253661490144481280
253661490178056192
253661490186436608
253661490337443840
253661490169647104
253661494145867776
253661494129070080
253661494267482114
253661494355558400
253661494397530112
253661494527545344
253661494431055873
253661494405906433
253661494468808704
253661494460416000
253661498377908225
253661498340163584
253661498457608192
253661498583437314
253661498566643714
253661498545676293
253661498705072128
253661498663124992
253661502668685313
253661502530265088
253661502677065728
253661502693847040
253661502769340416
253661502798716928
253661502790316032
253661502794518528
253661502773534720
253661506745544706
253661506825248768
253661506854604800
253661507097874433
253661506917527553
253661507076902912
253661506812661760
253661506997190656
253661510977597440
253661511090843648
253661511120203776
253661511178928130
253661511195709441
253661510973419521
253661511199899648
253661511267000320
253661511271215105
253661515142529025
253661515117387776
253661515121582080
253661515259998208
253661515301920768
253661515276771328
253661515272556544
253661515343884289
253661515415162880
253661515444523008
253661515410980864
253661519353614336
253661519420739584
253661519500439552
253661519504613378
253661519559159810
253661519668195328
253661523636011008
253661523577294849
253661523778629632
253661523791200256
253661523891871744
253661523891863552
253661523745071104
253661527738028033
253661527679303682
253661527863869441
253661527951949824
253661527910019074
253661528086167552
253661528023252992
253661527989694464
253661527826132992
253661531907162112
253661531907186688
253661531915558912
253661531940732929
253661532074934272
253661531940724736
253661532280463360
253661532272066562
253661532255313920
253661532028817408
253661536097288192
253661536218906624
253661536168587264
253661536130830336
253661536088887296
253661536265060352
253661536223117313
253661536474771457
253661536139214848
253661536449617922
253661536470593538
253661536399290368
253661540291592193
253661540425793536
253661540358692864
253661540316770305
253661540362899457
253661540312571906
253661540438392832
253661540417413120
253661540518068224
253661540585177089
253661540308369408
253661540467757056
253661540585201664
253661544448131072
253661544477507585
253661544611721217
253661544569782272
253661544834031616
253661544771096577
253661544754331649
253661544775307265
253661544800468992
253661544796278784
253661548650831872
253661548722130944
253661548843761664
253661548734734336
253661548944453634
253661552920637440
253661552945790976
253661552899661824
253661553008726017
253661553147142145
253661553163911169
253661553025503232
253661553121951744
253661553180700672
253661553251999744
253661553163902976
253661553243602946
253661557265952768
253661557215612928
253661557286907904
253661557131722752
253661557379190784
253661557333041152
253661557320450048
253661557303685120
253661561514762240
253661561426698241
253661561460252673
253661561586065410
253661561615417345
253661565423857664
253661565440647168
253661565482569728
253661565662941184
253661565780365312
253661565792944129
253661565813936129
253661565830705152
253661565759393792
253661569630732288
253661569785929729
253661569718829058
253661569811116033
253661570016628737
253661569928540161
253661569857249281
253661570029207552
253661570012418048
253661569798516738
253661573812465664
253661573871177728
253661573887975424
253661573946695680
253661573963476992
253661573904736256
253661573967659008
253661574076702721
253661574173179905
253661574210916352
253661573980237824
253661574059921408
253661574118666240
253661573925715968
253661578031939584
253661578006777856
253661578157772800
253661578237444097
253661578283597824
253661578262626307
253661578279411712
253661578338131969
253661578367467520
253661578019340289
253661578103242753
253661578203914241
253661582213652480
253661582385627136
253661582482100226
253661582482083840
253661582561787904
253661582532411394
253661582494674944
253661582310129665
253661582532431873
253661586407972864
253661586433118208
253661586504429568
253661586403782656
253661586407972866
253661586487648256
253661586714148864
253661586491842560
253661586760286209
253661586743496704
253661586659631104
253661590602252288
253661590631628800
253661590627434496
253661590849732608
253661590828761089
253661590870700033
253661590832963584
253661590904266753
253661590816190466
253661590811967489
253661590925238273
253661594972745728
253661595123712000
253661595178266624
253661595115343872
253661595018874880
253661595106955264
253661595031441408
253661599045414912
253661599074750464
253661599078957056
253661599087341571
253661599032823808
253661599208968193
253661599347388416
253661599255121920
253661599150256129
253661599196405761
253661599389335554
253661599204777984
253661603323600896
253661603466194948
253661603537510401
253661603499745281
253661607509516288
253661607475953666
253661607597572096
253661607471771648
253661607454986241
253661607702458368
253661611645091841
253661611733176320
253661611787710464
253661611833839616
253661611817046016
253661611829653504
253661611905142785
253661611888349185
253661611905122304
253661611896754176
253661615881322497
253661615860375552
253661615910686720
253661616078479360
253661616078462980
253661616086872064
253661615843602432
253661616036511744
253661616158171136
253661615977803776
253661620104994817
253661620100800512
253661620247597056
253661620121784321
253661620310536192
253661620197285888
253661620214063104
253661624139927552
253661624165101568
253661624232210432
253661624408371201
253661624219619330
253661624483860480
253661624404172800
253661624500637696
253661624546758656
253661624462897152
253661624244776962
253661624479670273
253661628439089155
253661628468441088
253661628401340416
253661628443267072
253661628476837888
253661628560732160
253661628422320129
253661628413927426
253661628543954944
253661628489424896
253661628724310016
253661628711698432
253661628728496129
253661628707532801
253661628724281346
253661628732698624
253661628745277440
253661632645971968
253661632578850816
253661632570482688
253661632704679939
253661632817926144
253661632826327041
253661632809549824
253661632830513153
253661632889237504
253661636836085761
253661636731215873
253661636898979840
253661636974501888
253661636844453889
253661636848648193
253661640950697984
253661640992624640
253661641026199552
253661641051344897
253661641164607488
253661641013612544
253661641219129344
253661641298812928
253661641038757888
253661641089110018
253661641235918848
253661641147822080
253661641143635968
253661645115650049
253661645254049792
253661645396643840
253661645316952064
253661645384065024
253661645371473920
253661645447000064
253661645476339713
253661645509894145
253661645421809666
253661645459570689
253661645451186176
253661645480538114
253661649318338561
253661649339293696
253661649389629440
253661649448349698
253661649490305024
253661649507065857
253661649486102530
253661649507061760
253661649599336449
253661649452548096
253661653546172417
253661653621698560
253661653663612928
253661653617487874
253661653688778752
253661653617479680
253661653651058688
253661653663641600
253661653806247936
253661653634273280
253661653747499008
253661657706946560
253661657815982080
253661657883099137
253661657883111424
253661657962782722
253661657744691200
253661657740492801
253661657904058368
253661658050871296
253661658042478592
253661657941811200
253661661909626883
253661661939003392
253661661976743936
253661662022885376
253661661913808897
253661661964156929
253661661972541440
253661662106755072
253661662094176258
253661661985116160
253661662257741824
253661662178078720
253661662161293312
253661662274543616
253661662261940225
253661662123524096
253661662295519233
253661662127726594
253661662303887361
253661662069014529
253661666183622656
253661666082951169
253661666288488448
253661666259116032
253661666200408065
253661666254934016
253661666116501504
253661666422702080
253661666091356160
253661666326237184
253661666351411200
253661666389155840
253661666334609408
253661666489806848
253661666489823232
253661666363969536
253661666229764096
253661670281465859
253661670382116864
253661670319194115
253661670461804545
253661670537314304
253661670386319360
253661670482788352
253661670503772161
253661670478577664
253661670424051713
253661670604431360
253661674521911297
253661674626752512
253661674677100545
253661674622558209
253661674551267328
253661674614173696
253661674748387328
253661674714845188
253661674685493248
253661674723213312
253661674727415808
253661674719023104
253661674836475905
253661674790338560
253661674794528769
253661674551246849
253661678783324162
253661678716215298
253661678665875457
253661678879780864
253661678846238720
253661678816878592
253661679022399488
253661678955286528
253661679014010880
253661678993014784
253661679072718849
253661678900768770
253661679068520449
253661682868559872
253661682876948481
253661682977632256
253661683044720640
253661683103432705
253661683137007616
253661683183124481
253661683128627200
253661683262820354
253661683271213056
253661687075467264
253661687197077505
253661687180296192
253661687171932160
253661687255801856
253661687176101889
253661687280988160
253661687218053120
253661687356461056
253661687452925953
253661687444549632
253661687150956544
253661687306153984
253661687167725569
253661687272583168
253661691269754880
253661691252977664
253661691265560576
253661691479478272
253661691429126144
253661691345268736
253661691387195393
253661691538194432
253661691508842498
253661691575955457
253661691466878977
253661691366232064
253661691462692864
253661691592732672
253661691592728576
253661691575955456
253661691647250432
253661695505989632
253661695510188032
253661695514378240
253661695531167744
253661695732506625
253661695623442433
253661695724118016
253661695749279744
253661695598264323
253661695854145536
253661695841538049
253661695749271552
253661695665381377
253661695787020288
253661695845728256
253661695740899328
253661699700322304
253661699700310016
253661699654164481
253661699708710913
253661699897446403
253661699851296769
253661699842920448
253661699775815680
253661699851313152
253661699826130944
253661699893260288
253661699910008832
253661699960348672
253661699855495168
253661699951976448
253661699972927489
253661699993919489
253661699880660992
253661699712888832
253661703852666880
253661703865241600
253661703861043200
253661703907205120
253661704049803264
253661703986900992
253661703936569344
253661703991095298
253661704041418755
253661703978496002
253661704079159297
253661704100118528
253661704083349504
253661704133681154
253661704234360832
253661704121094144
253661704238551040
253661704163057664
253661708072124416
253661708126679040
253661708030193664
253661708109889537
253661708206358528
253661708189569024
253661708151832579
253661708130856960
253661708160229376
253661708210544641
253661708189564928
253661708239912960
253661708311203840
253661708378308608
253661708210544640
253661708114087937
253661708382523392
253661708407681024
253661708189564932
253661708298629121
253661708374142976
253661708063756289
253661708369932289
253661708441235456
253661708365733890
253661708160221184
253661712220307456
253661712228691968
253661712274845696
253661712228683778
253661712312565761
253661712253865984
253661712346124288
253661712316760065
253661712270630915
253661712333561857
253661712283230208
253661712371302400
253661712354521089
253661712438403073
253661712299991043
253661712543277056
253661712572641280
253661712350314497
253661712509698048
253661712501313536
253661712404852738
253661712564236289
253661712471977984
253661712547454978
253661712635527169
253661712631357440
253661712568426496
253661712627142657
253661712627163137
253661712606183424
253661712450977794
253661716511068160
253661716540440577
253661716523646977
253661716548833281
253661716494299137
253661716599169024
253661716464934912
253661716506894336
253661716611739649
253661716687228928
253661716745945088
253661716725002241
253661716683059201
253661716758536192
253661716683051008
253661716762726400
253661716645310464
253661716729192448
253661716515262465
253661716813074432
253661716645289984
253661716829839363
253661716460761089
253661720642469888
253661720684404737
253661720751517696
253661720831221762
253661720747311104
253661720663425025
253661720789278721
253661720738930688
253661720847998976
253661720852172802
253661720810233856
253661720847974400
253661720957030400
253661720977997824
253661720667639809
253661720965423104
253661720906719232
253661720998969345
253661720998973442
253661720931868672
253661720940269568
253661720831205377
253661720696991744
253661720978001921
253661720621494273
253661720655065090
253661720638287872
253661720910888960
253661724807405568
253661724882923520
253661724840951808
253661724849360898
253661724803227648
253661724878704640
253661724916477952
253661724866129920
253661725012946946
253661725042282498
253661724958392322
253661725012946947
253661725067444225
253661724954222593
253661725201670144
253661725012938752
253661725159731200
253661725101015042
253661725189095424
253661724958392321
253661725159727104
253661724908072961
253661725067472897
253661724933234688
253661725000339456
253661729035255808
253661729052053505
253661729077219331
253661729026891777
253661729140113410
253661729148526592
253661729161105411
253661729173676033
253661729060442113
253661729077202944
253661729052037121
253661729123356672
253661729182068736
253661729224024064
253661729203052545
253661729131737088
253661729354035200
253661729362427905
253661729395986433
253661729320476672
253661729375002624
253661729312092161
253661729379213312
253661729387597828
253661729345650689
253661729337274370
253661729408552961
253661733200224256
253661733321854976
253661733347004416
253661733258936320
253661733317652481
253661733326028803
253661733380558848
253661733380558850
253661733523169280
253661733464457216
253661733351211008
253661733586075648
253661733518983168
253661733577687041
253661733577711616
253661733590274048
253661733560909824
253661733539938305
253661733481246720
253661733489610752
253661733485424640
253661733556723713
253661733598674944
253661737386119169
253661737386139649
253661737528741888
253661737432264704
253661737440657408
253661737415495683
253661737478418432
253661737444859907
253661737532940288
253661737541328896
253661737499385857
253661737621004288
253661737620996096
253661737679736834
253661737600032769
253661737688133632
253661737637785600
253661737595850753
253661737604231168
253661737604235264
253661737524539392
253661737667141633
253661737730072576
253661737734266881
253661737654554624
253661737801351169
253661737755217920
253661737478414336
253661737679736832
253661737771991042
253661737763631104
253661737641979904
253661737641979905
253661741597220864
253661741618167808
253661741634945024
253661741609799680
253661741588828161
253661741672722432
253661741823692801
253661741811134464
253661741785960448
253661741853061120
253661741857267713
253661741794336768
253661741874040832
253661741878214659
253661741970505728
253661741978877952
253661741869834242
253661741832081408
253661741836292099
253661741983072256
253661741903409153
253661741991473154
253661741941141507
253661745787330560
253661745774747649
253661745829257216
253661745846038528
253661745837662208
253661745887989760
253661745929912321
253661745783123968
253661745887973377
253661746059943937
253661745837649920
253661745984462849
253661746034790401
253661745946697728
253661746135449600
253661746122854400
253661745959276544
253661746168987649
253661746152230913
253661745934135296
253661750010998784
253661750090678272
253661749998415873
253661749981630464
253661750027759617
253661750120026114
253661750036148224
253661750170374144
253661750099070976
253661750002593792
253661750149410817
253661750002581504
253661750157770752
253661750094872576
253661750178758656
253661750073905154
253661750266826753
253661750250070016
253661750229078016
253661750224904192
253661750078087168
253661750170378242
253661750338125825
253661750279421952
253661750094876672
253661750195527680
253661750296207360
253661750312984576
253661750271033344
253661750208126977
253661750350708736
253661750275239936
253661750375895042
253661750220689408
253661750291996672
253661750287802368
253661750363291649
253661750350712833
253661750375903233
253661750384279552
253661750195548160
253661750359109632
253661754213670914
253661754234658817
253661754255626240
253661754205278208
253661754184302593
253661754247233536
253661754268209152
253661754289160193
253661754272387073
253661754217861120
253661754301743104
253661754255613952
253661754192699392
253661754326917120
253661754280783872
253661754364665856
253661754431778816
253661754394017792
253661754419204096
253661754545016832
253661754448560128
253661754314326016
253661754536644608
253661754394021888
253661754561810432
253661754545016834
253661754574389248
253661754561818626
253661754381434881
253661758466699264
253661758416355328
253661758366031872
253661758445719553
253661758584127488
253661758508646401
253661758542209024
253661758491865089
253661758609301505
253661758584139776
253661758366044160
253661758546399232
253661758600925184
253661758638669827
253661758592528386
253661758693195777
253661758714179584
253661758634479616
253661758617686016
253661758571565057
253661758634475522
253661758672207872
253661758558978049
253661758697385984
253661758642864132
253661758722551808
253661758521237504
253661758609293313
253661758743531520
253661758697394177
253661758395408386
253661762627448832
253661762581311488
253661762602295297
253661762602295296
253661762614857728
253661762660999169
253661762698760194
253661762661007361
253661762677772288
253661762681987073
253661762589708288
253661762686173185
253661762640027648
253661762849742848
253661762778435584
253661762853933057
253661762866515968
253661762870726657
253661762820374528
253661762916868097
253661762929455104
253661762811990017
253661762967183360
253661762774245376
253661762593882112
253661762874900480
253661766746247168
253661766779801600
253661766754631680
253661766813364224
253661766788202496
253661766809178112
253661766838534144
253661766783991808
253661766888869888
253661766951784449
253661766800773123
253661766901452801
253661766960177152
253661767027273729
253661766893068288
253661766884659201
253661767027290112
253661767010504704
253661766901432321
253661766914027520
253661767052455936
253661767035670528
253661767065026562
253661767081787392
253661767094386688
253661767035662339
253661766926618624
253661767148908545
253661766985330688
253661767102779393
253661767123734528
253661767144710144
253661766935011328
253661767018881025
253661767161491458
253661767081811968
253661770957332480
253661770974109697
253661770986688512
253661771011870722
253661770982506496
253661770969915393
253661771162869761
253661771137708033
253661771146096640
253661771196411904
253661771129315328
253661770974105601
253661771301261313
253661771234177024
253661771213189120
253661771263512576
253661771343224833
253661771339014144
253661771162845184
253661771322241025
253661775189389312
253661775151632384
253661775248101376
253661775185186816
253661775277473792
253661775206154240
253661775256489984
253661775243923456
253661775302627328
253661775201976320
253661775189389313
253661775382331393
253661775331991552
253661775239712768
253661775277457410
253661775390711808
253661775357153281
253661775399092224
253661775336185856
253661775478792192
253661775462031361
253661775478784000
253661775508156416
253661775462023168
253661775466201088
253661775508172800
253661775466213378
253661775524945920
253661775311024128
253661775483006976
253661775420071936
253661775533338627
253661775524929536
253661775495573504
253661775449452545
253661775524933633
253661779366916096
253661779379499008
253661779329183744
253661779488550912
253661779534696448
253661779455000577
253661779517906944
253661779463385088
253661779610189826
253661779559866368
253661779530506240
253661779488538625
253661779585011713
253661779509510144
253661779559866369
253661779723431936
253661779736010752
253661779677294592
253661779740200960
253661779652120577
253661779580829697
253661779740221441
253661779702448128
253661779631173632
253661779404677120
253661779622776832
253661779601805316
253661783603154944
253661783573819392
253661783552839681
253661783603154946
253661783561228288
253661783678672896
253661783645110272
253661783540244480
253661783578013697
253661783598964736
253661783649316866
253661783531851776
253661783708012544
253661783687061504
253661783758360576
253661783808679936
253661783749959680
253661783829643264
253661783812874241
253661783741566976
253661783682867201
253661783640899584
253661783833845760
253661783762542593
253661783921942528
253661783804477441
253661783884173312
253661783846440960
253661783787716609
253661783921922048
253661783900946433
253661783842242560
253661783900946432
253661783791915008
253661783888363520
253661783791910912
253661783900966913
253661787780702209
253661787797475329
253661787826831360
253661787801665536
253661787768102913
253661787755515905
253661787919106048
253661787877175296
253661787902312448
253661787998793728
253661787831029761
253661787906523136
253661787893927936
253661787927482368
253661787877163009
253661787973623808
253661787986210818
253661787973627905
253661787885535232
253661787831021568
253661788011364353
253661788044943360
253661788091072512
253661788086874112
253661788074283008
253661788057501696
253661788128808960
253661788082692096
253661787994591232
253661788095254530
253661788107862016
253661788070105088
253661788040728576
253661787969437698
253661787893923840
253661788057522176
253661787885535234
253661791970811905
253661791920484352
253661792021127168
253661791937236993
253661791916269568
253661792050495488
253661792067280898
253661791987585025
253661791991775232
253661791974989824
253661791987568640
253661792058884097
253661791991775234
253661792117612545
253661792037924864
253661792146972672
253661792151162880
253661792163737601
253661792046305280
253661792113405952
253661792125976576
253661792008544256
253661792167931904
253661792054697984
253661792314736642
253661792205668352
253661792276996097
253661792226664449
253661792318918661
253661792293777408
253661792247611394
253661792293752832
253661792272789504
253661792209870848
253661792302153728
253661792163745793
253661792276992001
253661792214073344
253661792109203456
253661792172138497
253661792226639872
253661792209887233
253661796160905216
253661796181880832
253661796177694720
253661796190277632
253661796114759681
253661796118970368
253661796160917504
253661796202848256
253661796139950080
253661796156727297
253661796307726339
253661796106383360
253661796345454592
253661796257390593
253661796299333633
253661796299321344
253661796395790337
253661796366434306
253661796395786240
253661796416770048
253661796429344769
253661796425158656
253661796504838145
253661796420947968
253661796509044736
253661796488056832
253661796341272576
253661796441915392
253661796521623552
253661796379013121
253661796316090368
253661796248997888
253661796278366209
253661796366438401
253661796454526976
253661800300703744
253661800409755648
253661800334245888
253661800355201027
253661800493641728
253661800485228546
253661800485236737
253661800447475713
253661800418127873
253661800552333312
253661800397168641
253661800455880705
253661800573304834
253661800363589632
253661800539762688
253661800590090241
253661800543965184
253661800355221504
253661800569114625
253661800598474754
253661800715931648
253661800569126912
253661800325844992
253661800669802496
253661800632053760
253661800640421888
253661800522993665
253661800648830976
253661800606883841
253661800409739264
253661800585916417
253661800581713922
253661804583075841
253661804507574272
253661804549517314
253661804591464449
253661804587261953
253661804511776768
253661804591464448
253661804717293568
253661804662755329
253661804662763521
253661804750860289
253661804738248705
253661804755042305
253661804645994496
253661804813758464
253661804738248704
253661804700508160
253661804788592640
253661804641804288
253661804742447105
253661804666949632
253661804855693312
253661804838916096
253661804893437955
253661804629200896
253661804725665792
253661804910243840
253661804746657793
253661804788596736
253661808693481473
253661808706084864
253661808718643200
253661808689291264
253661808739618816
253661808743837698
253661808764796928
253661808794169345
253661808865447936
253661808748032001
253661808781578242
253661808722853888
253661808819314688
253661808869650432
253661809012269056
253661808706076672
253661808970313728
253661808882241536
253661808894812160
253661808836108289
253661808945139712
253661808924188673
253661808915775488
253661808982913026
253661808936763393
253661809041625088
253661808781582336
253661808945143810
253661809062604800
253661808995475456
253661809087762432
253661809100349440
253661808966119424
253661812887810049
253661813038796800
253661812996853762
253661812887801858
253661813089107968
253661812950700032
253661813034590208
253661813038784512
253661813122662401
253661813026197504
253661812992667648
253661813152022528
253661813160435712
253661813256908800
253661813126868994
253661813219131393
253661813177212928
253661813076537346
253661813164605442
253661813235933185
253661813252702211
253661813252702209
253661813240107008
253661813290455043
253661813152038912
253661813265293313
253661817077895170
253661817174376449
253661817199534080
253661817170173953
253661817124036609
253661817195360256
253661817086279680
253661817300213761
253661817346351104
253661817279229952
253661817287614464
253661817405059073
253661817400864768
253661817438605312
253661817467977728
253661817459580928
253661817438629888
253661821272215552
253661821288988673
253661821276418048
253661821322530817
253661821301563392
253661821335113730
253661821490319361
253661821402238976
253661821427384320
253661821498695680
253661821368688641
253661821293182977
253661821498699776
253661821431599104
253661821490315267
253661821477715970
253661821456744448
253661821507076096
253661821561618433
253661821574193152
253661821465133056
253661821578379266
253661821540651009
253661821444177921
253661821624524800
253661821645504514
253661821574205440
253661821670678528
253661821666459649
253661821570015232
253661821611958272
253661825525248001
253661825550393345
253661825537806337
253661825542004738
253661825516830720
253661825466511361
253661825579773952
253661825642668033
253661825697185795
253661825709793280
253661825722355712
253661825680412673
253661825521045505
253661825604915200
253661825667833856
253661825659441152
253661825789476864
253661825588146177
253661825537802240
253661825864957952
253661825697193984
253661825844002816
253661825831415808
253661825881763840
253661825768509441
253661829669191680
253661829677592576
253661829698572288
253661829803438080
253661829816020993
253661829866323968
253661829774073856
253661829832785921
253661829929242625
253661829908267008
253661829904072704
253661829929246720
253661829849559040
253661829904089088
253661829992181761
253661830013140993
253661829971185664
253661830063472640
253661829832785920
253661830071844864
253661830059266048
253661833884467201
253661833909661697
253661833922236416
253661834052247552
253661833985142784
253661834077421571
253661834056458240
253661833976754176
253661834094186496
253661834161303552
253661834052251648
253661834089992193
253661834136150017
253661834186461184
253661834115174400
253661834022895617
253661834220027904
253661834228424705
253661834253570048
253661834228428800
253661834215817217
253661834266157056
253661834228424704
253661834115174401
253661834249371648
253661834022895616
253661834148728832
253661838057799683
253661838099750914
253661838162681856
253661838091378688
253661838179438592
253661838196224001
253661838116524032
253661838166863872
253661838187827202
253661838288498689
253661838225592321
253661838179446784
253661838246551554
253661838259138560
253661838267543553
253661838284312577
253661838334623744
253661838317862912
253661838301093888
253661838124916736
253661838309482497
253661838330458112
253661838229790720
253661838254952448
253661838452068353
253661838347218946
253661838405926912
253661838343032833
253661838439505920
253661838355599360
253661838414336000
253661838200410112
253661838410125313
253661842323410944
253661842310823936
253661842373738497
253661842256318464
253661842390519810
253661842335993860
253661842386333696
253661842424074242
253661842268901376
253661842503774208
253661842457632769
253661842335993859
253661842398924801
253661842491191297
253661842398912514
253661842445041665
253661842335993857
253661842369564672
253661842411499521
253661842491187200
253661842436673536
253661842482802692
253661842516369409
253661842524741632
253661842419888128
253661842541531136
253661842562490368
253661842650587136
253661842545709056
253661842596044801
253661842545733633
253661846463205376
253661846530322433
253661846572253184
253661846442221569
253661846463184896
253661846593236992
253661846723239936
253661846656135168
253661846832295936
253661846807130112
253661846706479104
253661846610001920
253661846740037632
253661846853255168
253661846752600064
253661846773592064
253661846597423104
253661850678468608
253661850678468610
253661850674278400
253661850795913216
253661850741391360
253661850904965122
253661850783338497
253661850821070848
253661850850426882
253661850812694529
253661850896572416
253661850854629376
253661850955292672
253661851022405632
253661850787512320
253661850833674240
253661851005632513
253661850951118848
253661850993041408
253661850942705664
253661850712035328
253661854826647552
253661854910513154
253661854826647553
253661854902145025
253661854990204928
253661855057334272
253661854902145024
253661855023775745
253661854960861185
253661854923096066
253661855120257024
253661854973448192
253661855153799169
253661855078297600
253661855074091008
253661854910513152
253661855216705537
253661854927298560
253661854935691264
253661855095070720
253661855107653635
253661855153799168
253661855082500096
253661855048933377
253661855162179584
253661855220903939
253661855237681152
253661855006986241
253661855015399424
253661859054514176
253661859062874114
253661859025137664
253661859113234433
253661859067084800
253661859226468352
253661859226480641
253661859247431680
253661859280977920
253661859113222145
253661859054493696
253661859088048128
253661859255832577
253661859377446912
253661859041914880
253661859218067456
253661859058683904
253661859322945536
253661859423584257
253661859289387008
253661859364868096
253661859335507968
253661859415224320
253661863223631872
253661863257202688
253661863290740738
253661863223627776
253661863227842560
253661863332700161
253661863232036867
253661863349456896
253661863454318593
253661863395610626
253661863441735682
253661863240417280
253661863383015424
253661863328493569
253661863395594240
253661863517237249
253661863496282112
253661863450128384
253661863433342976
253661863496269824
253661863282356224
253661863513047040
253661863517253633
253661863466905600
253661863471099905
253661863580147714
253661863588532224
253661863626289152
253661867518599169
253661867413757952
253661867501834242
253661867560538112
253661867602477056
253661867501817856
253661867506032641
253661867522813952
253661867636060160
253661867661201409
253661867778654208
253661867476668416
253661867728306176
253661867677986816
253661867745087488
253661867770257409
253661867766054912
253661867669610497
253661867619270656
253661867652833282
253661867803803648
253661867799613440
253661871658389505
253661871637417984
253661871616430080
253661871750656000
253661871754838017
253661871721308162
253661871767449601
253661871641608192
253661871704518656
253661871780032513
253661871939403776
253661871876497408
253661871817764864
253661871914221568
253661871918440448
253661871972950020
253661872014913536
253661871876501505
253661875873669120
253661875798163457
253661875835904000
253661875999485952
253661875923992576
253661875953348608
253661875827531776
253661876007866368
253661875949154305
253661876033056768
253661875819134977
253661876095946752
253661876091777024
253661876033032192
253661876108550144
253661876054024193
253661876137914368
253661876137889793
253661876188229632
253661876116914176
253661875986919424
253661876184035328
253661876200820736
253661876163080193
253661876204998657
253661880013430784
253661880072171520
253661880080531456
253661880122486784
253661880088924160
253661880005046272
253661880147656706
253661880193777664
253661880164425729
253661880214777856
253661880286076928
253661880286076929
253661880256720896
253661880114114560
253661880269303808
253661880319635456
253661880156057601
253661880395108352
253661880403513345
253661880386732032
253661880399319040
253661880357363712
253661880378331137
253661884199342081
253661884224528385
253661884195151872
253661884316803072
253661884367114240
253661884291637248
253661884371316737
253661884421648385
253661884383891456
253661884329369600
253661884400689152
253661884555874304
253661884534910978
253661884484571137
253661884560064512
253661884501340160
253661884576849920
253661884585230336
253661884258070528
253661884438417408
253661888448167936
253661888515297282
253661888485924864
253661888565624833
253661888502714369
253661888448196610
253661888615940096
253661888494321665
253661888561438720
253661888511098881
253661888670494720
253661888683061249
253661888670486529
253661888670478336
253661888636919808
253661888636915712
253661888695631872
253661888716603393
253661888561434624
253661888762769409
253661888766955520
253661888687263745
253661888787935233
253661888783740929
253661892587966464
253661892613111809
253661892613115904
253661892663459840
253661892705411073
253661892701196288
253661892621512705
253661892873158656
253661892831227904
253661892831244290
253661892801880065
253661892822839296
253661892915130368
253661892818653184
253661892902539264
253661892885749760
253661892873158657
253661892655071232
253661896794861568
253661896870330368
253661896895504384
253661896908091393
253661896866160640
253661896824193024
253661896916488192
253661896920682496
253661896966815744
253661896920674304
253661896912293888
253661896866164736
253661896861962240
253661896857763840
253661897067479041
253661897071656963
253661897063297024
253661896991977472
253661896979390466
253661896996184064
253661897033936897
253661897151377408
253661897109413889
253661901005918208
253661901005934592
253661901043675137
253661900976578560
253661900972363777
253661901026889729
253661901123371010
253661901211451392
253661901094014976
253661901098201090
253661901265960960
253661901219848192
253661901127573505
253661901211439105
253661901240815618
253661901203058689
253661901303721987
253661901291126784
253661901320515585
253661901253390336
253661905175060480
253661905221218304
253661905313464320
253661905296695296
253661905326059520
253661905401573377
253661905313476608
253661905405743104
253661905418350592
253661905510596608
253661905493823489
253661905531572224
253661905560944640
253661905447706624
253661905514799104
253661905200246784
253661905565151232
253661905552539648
253661905544155136
253661905414131712
253661909398745088
253661909381959680
253661909495214080
253661909423894528
253661909394534402
253661909583294464
253661909574885376
253661909398736896
253661909549740033
253661909558112256
253661909436469248
253661909453262848
253661909675565056
253661909763641344
253661909751054336
253661909625217024
253661909767815169
253661909608435712
253661909767827457
253661909713317889
253661909352587264
253661909423882242
253661913546883072
253661913626591232
253661913572048896
253661913660133378
253661913735639040
253661913609818112
253661913710477312
253661913731452928
253661913785966592
253661913706270720
253661913806946307
253661913827909632
253661913794359296
253661913794347008
253661913689509889
253661913953738752
253661913857286144
253661913794367488
253661913924386817
253661913878241281
253661913924370432
253661913811140609
253661913953738755
253661913936973826
253661913957933056
253661917783150593
253661917900582912
253661917799907328
253661917883813888
253661917854449665
253661918135472128
253661918085136384
253661918106099713
253661918135455744
253661918080950273
253661922011004929
253661922002599936
253661922031980545
253661922124259328
253661922078121987
253661922145214464
253661922182967297
253661922078121984
253661922170396673
253661922141011968
253661922304598016
253661922245877760
253661922283618304
253661922136838145
253661921985826816
253661922338172929
253661922287812608
253661922069708800
253661926163361792
253661926167560193
253661926159163392
253661926238851073
253661926280810496
253661926276595712
253661926205296640
253661926377279489
253661926284992512
253661926507290625
253661926398246912
253661926318567424
253661926285012993
253661926138208256
253661926511501312
253661930332504065
253661930374430721
253661930324127744
253661930416402432
253661930437365760
253661930424774656
253661930441551872
253661930542202880
253661930496069632
253661930567385088
253661930634485760
253661930605142016
253661930529624064
253661930508656640
253661930378641408
253661930613514240
253661930584145921
253661930487693314
253661934547767296
253661934564544512
253661934568734722
253661934581338112
253661934610677760
253661934736531456
253661934648446977
253661934539382784
253661934883328003
253661934908485632
253661934799437824
253661934832992256
253661934740717568
253661934916870144
253661934614876160
253661934812004353
253661934807810048
253661934849765376
253661938712719360
253661938775629824
253661938867908608
253661938729492480
253661938989535232
253661938834370562
253661938901450752
253661939031494656
253661938939207680
253661938784034816
253661939060846592
253661939035668481
253661939027283968
253661939106988032
253661939052445698
253661938859536384
253661939115376640
253661942940569600
253661943041228800
253661943188029441
253661943242571776
253661943225790464
253661943305494528
253661943141896192
253661943070593024
253661943171264512
253661947193602050
253661947147476993
253661947168452608
253661947126501376
253661947155845121
253661947222949888
253661947164237825
253661947294257152
253661947285864448
253661947222949889
253661947411718144
253661947352985600
253661947311058944
253661947428470786
253661947122311168
253661947394928642
253661947491389440
253661951304007680
253661951308210176
253661951316594689
253661951324983296
253661951304032256
253661951404695552
253661951320809472
253661951425658881
253661951421476864
253661951379525632
253661951383703552
253661951379525633
253661951455027201
253661951576666113
253661951639560192
253661951589232642
253661951677325313
253661951517917184
253661955519299584
253661955519283200
253661955502510080
253661955561238529
253661955573809152
253661955548655616
253661955565436929
253661955573813248
253661955716444160
253661955682881537
253661955615776768
253661955896782848
253661955590586370
253661955888386048
253661955766759425
253661955833880576
253661955905183744
253661959835238400
253661959826849792
253661959780720641
253661959902334976
253661959935893504
253661959885565952
253661959931695107
253661959927513088
253661959998812161
253661959998816256
253661960074309633
253661959998808064
253661959726174210
253661960011382784
253661959763918848
253661959990431745
253661960061722624
253661960099479552
253661960099491840
253661959910748160
253661963882737664
253661963903721473
253661964000165888
253661964046311424
253661963996000256
253661964058886145
253661964172132352
253661964071473152
253661964188921856
253661964226666496
253661964264431616
253661964205703168
253661964230868993
253661964235071488
253661968156741634
253661968098025472
253661968186105857
253661968169320448
253661968135753730
253661968072863744
253661968148332544
253661968240607232
253661968219648000
253661968261595136
253661968278372353
253661968148357120
253661968307728384
253661968345464833
253661968303521793
253661968391622656
253661968303550466
253661968441950208
253661968450326528
253661968420978688
253661968437755904
253661968488071168
253661968479698946
253661968454529024
253661972317470722
253661972321685505
253661972313280513
253661972313296896
253661972300693504
253661972296515584
253661972317487104
253661972539768832
253661972493660161
253661972640436226
253661972476878848
253661972585930752
253661972644642817
253661972653023232
253661972598517761
253661972447518721
253661972619481088
253661972355239936
253661972539789312
253661972615270401
253661972506222593
253661972439117824
253661976490811393
253661976557932544
253661976507580416
253661976528580608
253661976532754432
253661976587292674
253661976713109505
253661976801202176
253661976511787008
253661976847319040
253661976650207233
253661976700526592
253661976612450305
253661976696336384
253661976822181888
253661980680916993
253661980727070720
253661980689305600
253661980680941568
253661980659945472
253661980714471424
253661980764811264
253661980693495808
253661980664160257
253661980802564098
253661980773195777
253661980827734016
253661980802547712
253661980890632192
253661980890640384
253661980865482752
253661980844503041
253661981050015745
253661980957749248
253661981037453313
253661980949377024
253661981071007745
253661980756426753
253661984862633984
253661984921358336
253661984850063361
253661984871043073
253661984858464256
253661984929763328
253661984908775425
253661984967503873
253661984850051073
253661985001062401
253661984954916864
253661984959111168
253661985093324800
253661984988475392
253661985063976963
253661985009451008
253661985122709504
253661985126891520
253661985105920000
253661985110122496
253661985143664641
253661985177223169
253661985030410240
253661985177206785
253661985114300416
253661984984297472
253661985122701313
253661985131069442
253661984866840578
253661985177206786
253661985235951617
253661985206591488
253661985206579200
253661985240145921
253661985252720640
253661989073723392
253661989178597378
253661989090504705
253661989170204672
253661989149237249
253661989199572992
253661989191159808
253661989220528128
253661989166018560
253661989270855680
253661989065342976
253661989220544512
253661989304401920
253661989308600320
253661989371531265
253661989325402112
253661989434449921
253661989367316480
253661989132447745
253661989384097792
253661989430259713
253661989115678721
253661989455425536
253661989124046848
253661989384122369
253661993268027392
253661993381285888
253661993242869761
253661993419042817
253661993385484288
253661993293197313
253661993427427330
253661993481945088
253661993423212545
253661993385472000
253661993301590018
253661993406431233
253661993393856512
253661993351913473
253661993385484289
253661993343524864
253661993519693824
253661993590996993
253661993511301122
253661993632935937
253661993645518852
253661993356115968
253661993519677440
253661993507098624
253661993377079297
253661993628749824
253661993607770112
253661993632935936
253661997563002880
253661997500076033
253661997533655040
253661997558804481
253661997550424064
253661997487509504
253661997579784192
253661997634297856
253661997617516545
253661997579784193
253661997592371202
253661997638512640
253661997785296898
253661997558816768
253661997718175745
253661997839818752
253661997831442432
253662001669210112
253662001639849984
253662001748914176
253662001635655681
253662001639858177
253662001681809408
253662001719545856
253662001660825600
253662001786679296
253662001765695490
253662001958641664
253662001753116672
253662001723744256
253662001899896832
253662001908293632
253662001857957888
253662001908297729
253662001920897024
253662001866342400
253662001950253056
253662001992179712
253662001937653761
253662002029940736
253662001946046465
253662001988005888
253662005821571073
253662005959987201
253662005863522305
253662005985153024
253662005926457345
253662006094204928
253662005993537539
253662006031294465
253662005918060544
253662006169706497
253662006056456192
253662006094213120
253662006119366656
253662006144552960
253662006106791936
253662006073233409
253662006018727936
253662006199078912
253662006148739072
253662006207459328
253662006220038144
253662006236831744
253662006228422656
253662006236827650
253662006152921088
253662005947412480
253662006056472576
253662005947428864
253662006178086913
253662010066223104
253662010082983936
253662010024271873
253662010057818112
253662010162696192
253662010250768387
253662010284310528
253662010343047169
253662010422743040
253662010309476352
253662010322079744
253662010296909824
253662010246574082
253662010364010496
253662010405961728
253662010397569024
253662010384982016
253662010313678849
253662010275930113
253662010347225089
253662010103975936
253662014273118208
253662014218579968
253662014252134401
253662014306672640
253662014306672641
253662014315040769
253662014499586048
253662014440882176
253662014398939136
253662014541553665
253662014466031616
253662014474428416
253662014524755969
253662014268919808
253662014440882178
253662014407327745
253662014541553664
253662014507991040
253662014587695104
253662014533165057
253662014621237249
253662014327627776
253662014373769216
253662014621224960
253662014268899328
253662014591873025
253662018425458688
253662018438062082
253662018433867777
253662018463227905
253662018488389632
253662018412883968
253662018412883970
253662018542907392
253662018584846339
253662018576474114
253662018610028545
253662018568060928
253662018593255424
253662018605838336
253662018547093505
253662018584862720
253662018496778240
253662018534522880
253662018542911489
253662018555494400
253662018417082368
253662018572283905
253662018752630785
253662018685513729
253662018647756800
253662018681327617
253662018643558400
253662018706489344
253662018635182080
253662018698084352
253662018605817856
253662018761019392
253662018819747840
253662018740031490
253662018714861570
253662018509365249
253662018698084353
253662022636560384
253662022611374080
253662022636544001
253662022598815744
253662022657523712
253662022653337600
253662022691082241
253662022682689536
253662022766559232
253662022737199104
253662022602989568
253662022867243010
253662022720438272
253662022833672192
253662022925959168
253662022644936704
253662022816915456
253662022867243008
253662022917566464
253662022921756672
253662022925967360
253662022875631616
253662022904991744
253662022921748480
253662022993059840
253662022829481984
253662022976286720
253662022972108801
253662022951120897
253662022867238912
253662026797293568
253662026872791040
253662026889572352
253662026809896961
253662026818260992
253662026822467586
253662026868617216
253662026809876480
253662026847625216
253662026939904002
253662026860216322
253662026956685313
253662026973446144
253662026952491009
253662026952499200
253662027002826753
253662026948284416
253662027124445184
253662027053158400
253662027107663872
253662026956685312
253662027128664066
253662027170578432
253662027090890752
253662026839248897
253662026969280512
253662027141226496
253662027107667969
253662027199963136
253662026864410625
253662027187380226
253662027111858177
253662027162198016
253662027149606912
253662027078307840
253662027153825793
253662027187359744
253662027170603009
253662027141230594
253662026981851137
253662027145420800
253662031012581376
253662031004176384
253662031037751297
253662031000006656
253662031008366592
253662030999977984
253662031146799106
253662031058710531
253662031037739008
253662031088070656
253662031004172288
253662031046123521
253662031138402305
253662031192924161
253662031146790913
253662031012569088
253662031130021888
253662031239073793
253662031192915968
253662031088066560
253662031150985216
253662031188725761
253662031205498880
253662031188721665
253662031314575360
253662031239057409
253662031192940545
253662031335526401
253662031281004544
253662031218085888
253662031402631169
253662031071293440
253662031306182656
253662031079698433
253662031243259904
253662031385858048
253662035185901570
253662035215253505
253662035232055296
253662035206868992
253662035240423424
253662035181711360
253662035341086720
253662035320139776
253662035311742976
253662035269808129
253662035383050241
253662035236229120
253662035378843648
253662035341090816
253662035211063296
253662035286556672
253662035370463232
253662035248820224
253662035437551617
253662035441754112
253662035391434753
253662035462733824
253662035437568000
253662035504660480
253662035391434754
253662035525636097
253662035462717440
253662035559198720
253662035542421506
253662035416608769
253662035571773442
253662035315941376
253662035571785729
253662035517272065
253662035479519233
253662035328512000
253662035471106050
253662035441766400
253662035550797825
253662039392788481
253662039380201473
253662039413776385
253662039455707136
253662039472480257
253662039552192512
253662039413780480
253662039543783424
253662039640248321
253662039556370433
253662039568961537
253662039665430528
253662039443124224
253662039594135552
253662039602524160
253662039652835329
253662039661236225
253662039682211841
253662039728324608
253662039627673602
253662039661228033
253662039711571968
253662039711555584
253662039686402048
253662039736721408
253662039698976768
253662039791243267
253662039757705216
253662039598321664
253662039711559680
253662039774478336
253662039707377665
253662039778656257
253662039690604544
253662039719964672
253662039761907712
253662043570315264
253662043708719106
253662043712925697
253662043712942081
253662043708727297
253662043599695873
253662043603886081
253662043675189248
253662043603877888
253662043691950081
253662043754868738
253662043729690624
253662043729719298
253662043704528896
253662043658412032
253662043574513665
253662043763245057
253662043851337728
253662043729719296
253662043742277632
253662043788423169
253662043868127234
253662043880693760
253662043981365249
253662043947823105
253662043696148480
253662043910062081
253662043960385536
253662043935227905
253662043910074368
253662043696148481
253662043679358976
253662043964571651
253662043746471937
253662043670982656
253662043805204481
253662043981348865
253662047802359809
253662047911415812
253662047827525633
253662047873671169
253662047890444289
253662047814967296
253662047865303041
253662047936602113
253662047907233792
253662047919816704
253662047923998720
253662047844319234
253662048028868608
253662047903027201
253662047932407808
253662047840133120
253662047974326273
253662048033054720
253662047944990720
253662048116944896
253662048037257216
253662048012083200
253662047953358848
253662048104370176
253662048091774976
253662048066609152
253662048104374273
253662047848497152
253662048121155585
253662048179875840
253662048095973378
253662048066605057
253662048133734400
253662048012099585
253662048033067008
253662048028864514
253662052139278336
253662052122521601
253662052059582467
253662052046999552
253662052114132992
253662052160249856
253662052185419778
253662052156067840
253662052239958017
253662052147666946
253662052147666945
253662052227358720
253662052218982400
253662052147662849
253662052168654848
253662052260913153
253662052147662850
253662052323819520
253662052315443201
253662052244140033
253662052328042496
253662052344819712
253662052340600834
253662051967311872
253662051975700480
253662052369977344
253662056270659584
253662056182599680
253662056207765504
253662056207765505
253662056224522240
253662056161619968
253662056186802177
253662056237113344
253662056245506048
253662056300040192
253662056258093056
253662056321015808
253662056341962752
253662056392323072
253662056358739968
253662056438452225
253662056476196865
253662056421654528
253662056442634240
253662056400691201
253662056400711680
253662056513957890
253662056492961792
253662056526532608
253662056480378880
253662056551702528
253662056392306689
253662056509747200
253662056400711682
253662056430043136
253662056534908929
253662060402073600
253662060397854720
253662060427227139
253662060381097985
253662060406259712
253662060368515073
253662060477550593
253662060410441729
253662060414656512
253662060548874240
253662060574023680
253662060632735744
253662060506935296
253662060532097024
253662060477554688
253662060515311616
253662060691484672
253662060586610689
253662060620181504
253662060620161024
253662060490133504
253662060511105025
253662060729233408
253662060657917952
253662060762759168
253662060653727744
253662060708245504
253662060574027776
253662060368506880
253662060737597440
253662060716621825
253662060611776514
253662060733399040
253662060527890432
253662060699869184
253662060716646400
253662064541839360
253662064550227969
253662064629927936
253662064583778304
253662064650883072
253662064596377601
253662064562798593
253662064642519040
253662064550227968
253662064718000129
253662064688652288
253662064776728577
253662064759934976
253662064738963456
253662064634118144
253662064759930882
253662064780902400
253662064827056129
253662064797700096
253662064868986880
253662064898371585
253662064785100801
253662064600559617
253662064734769152
253662064860618753
253662064806092803
253662064868982784
253662064906743808
253662064839626753
253662064822849537
253662064931913729
253662064948674561
253662064642490369
253662064814485504
253662064671870976
253662064860614656
253662064579592192
253662064780926978
253662064801902592
253662064898359296
253662064730583040
253662064915144704
253662064692850691
253662068761317376
253662068790661122
253662068799053824
253662068799045632
253662068786466816
253662068748734464
253662068765495296
253662068761313281
253662068820045826
253662068757118977
253662068950052864
253662068895531009
253662068740337664
253662069017157632
253662068929085440
253662068958449664
253662068979429376
253662068899733504
253662068891336705
253662068924882944
253662068887150592
253662068929077248
253662068933283840
253662069000384513
253662068899721216
253662068908122114
253662069138784256
253662069071683587
253662069080080385
253662069151391744
253662069126217729
253662069126230016
253662069130403842
253662069130424320
253662069113626625
253662069029752832
253662072943046656
253662072964014081
253662072959811584
253662073001766912
253662072993370113
253662073052082177
253662073043685376
253662073077248001
253662073152753664
253662073110810625
253662073257619458
253662073266008064
253662073073045504
253662073173733376
253662073182093312
253662073177927681
253662072963989504
253662073194700800
253662073341493248
253662073245011968
253662073312116736
253662073089826816
253662073039499264
253662073219846144
253662073182121985
253662073106608129
253662073320517632
253662073198882817
253662073081438208
253662073194688512
253662073282772992
253662073245036544
253662077145722880
253662077162487808
253662077187657729
253662077237993473
253662077246382080
253662077263179776
253662077237993472
253662077212819458
253662077317697537
253662077288345600
253662077309308928
253662077187665920
253662077237997568
253662077309292545
253662077405786112
253662077233811456
253662077233803264
253662077250568193
253662077300920320
253662077380616192
253662077300920321
253662077422563330
253662077414166529
253662077447729152
253662077414162432
253662077468688384
253662077493854208
253662077485477890
253662077485477888
253662077485465600
253662077426733056
253662077531586560
253662077359628288
253662077535809536
253662077527400449
253662077414166528
253662081331642368
253662081348415489
253662081327443968
253662081352622081
253662081369374720
253662081323253761
253662081537159168
253662081394569217
253662081457455104
253662081373581312
253662081482629120
253662081574920194
253662081637834755
253662081545543680
253662081528758272
253662081608458245
253662081486815233
253662081612644352
253662081650401280
253662081532977153
253662081650417664
253662081587494913
253662081549737984
253662081348407296
253662081637838848
253662081524576256
253662081545547776
253662081709117440
253662081440681984
253662081495228417
253662081713324032
253662081688170496
253662081394569216
253662081696542720
253662081734283264
253662081658806273
253662081734295554
253662081667182592
253662085521756160
253662085588848640
253662085597253633
253662085626605570
253662085542707200
253662085580468224
253662085685321728
253662085660160001
253662085530144768
253662085634981889
253662085580460032
253662085634981888
253662085609824256
253662085634994177
253662085655965696
253662085664362496
253662085718876161
253662085790179328
253662085785980930
253662085798559744
253662085794369536
253662085848899585
253662085739864064
253662085853114368
253662085777592320
253662085865676800
253662085735661568
253662085752426498
253662085928611840
253662085920223232
253662085899243521
253662085869887488
253662089716043776
253662089766375424
253662089858666496
253662089745428482
253662089942552577
253662089900589056
253662089816723456
253662089762205696
253662089766395904
253662089950924800
253662089770582016
253662089737031680
253662089992876032
253662089992888321
253662089829310464
253662089929977857
253662089825120257
253662089963515907
253662089867034625
253662089888030721
253662090009645056
253662089908998146
253662089980284928
253662090001260546
253662090051584003
253662089988685825
253662089833492480
253662090047397888
253662089900601344
253662090110308352
253662090039029761
253662090043203584
253662089929965568
253662090039025664
253662089929965571
253662090089345025
253662090076758017
253662090068365313
253662090043215872
253662089921560576
253662090009640960
253662093910368256
253662093943926785
253662093960687617
253662093918748672
253662093948100609
253662094036172801
253662093901967363
253662094027812864
253662094052962304
253662094078119936
253662093960687616
253662094032007169
253662094099095552
253662094195572737
253662094162001920
253662094128467968
253662093973266432
253662094078144512
253662094245888002
253662094187180033
253662094308810752
253662094015213570
253662094199750658
253662094220722177
253662094271078400
253662094271078402
253662094224920576
253662094170406912
253662094099087361
253662098113060864
253662098125631488
253662098108858368
253662098238885888
253662098251460608
253662098264035330
253662098217893888
253662098289209344
253662098368905217
253662098247274496
253662098255642624
253662098318565378
253662098289221634
253662098444386306
253662098368917505
253662098377285633
253662098444414978
253662098448592896
253662098511519745
253662098498924544
253662098494742528
253662098486333440
253662098322759680
253662098490544129
253662098486358016
253662102357700608
253662102336716800
253662102370279426
253662102340919296
253662102328340480
253662102429003776
253662102303174656
253662102466736128
253662102370279425
253662102332514304
253662102328336384
253662102416404481
253662102294757376
253662102496104448
253662102470930434
253662102542249987
253662102600953856
253662102538051584
253662102529646592
253662102575800321
253662102512873473
253662102550638594
253662102546415617
253662102538035200
253662102638690304
253662102445760512
253662102638706690
253662102638706689
253662102378663940
253662102676447232
253662102575783936
253662102621929472
253662102416416769
253662102571610112
253662102663876608
253662102672261120
253662102382854144
253662102680645632
253662102374449153
253662102705807361
253662102693236736
253662106564562944
253662106505863170
253662106510041088
253662106501656576
253662106602323968
253662106510057472
253662106560372737
253662106522615811
253662106484883457
253662106510053376
253662106547802112
253662106543603712
253662106577149952
253662106627489793
253662106518446080
253662106665222145
253662106765910016
253662106593947648
253662106711363584
253662106715557889
253662106728136704
253662106673631232
253662106690396161
253662106782691328
253662106799456256
253662106845577216
253662106849779712
253662106866569216
253662106862362628
253662106828812288
253662106614910976
253662106870763521
253662106795274240
253662106715561984
253662106795274241
253662110729523200
253662110695972864
253662110679183360
253662110691762176
253662110704336898
253662110821793792
253662110805004288
253662110905683968
253662110746304512
253662110897287168
253662110888906752
253662110876319744
253662110876307456
253662110993752064
253662111039909890
253662110989570049
253662110691778561
253662110981160960
253662111065059329
253662110989557760
253662111010549761
253662111002161152
253662111081836544
253662111086022656
253662111065075712
253662111090221057
253662111073452033
253662114923810817
253662114936389632
253662114995109888
253662114911244289
253662114907058176
253662115032866817
253662114923806721
253662114915446785
253662114965774338
253662114911252480
253662114995138560
253662114986733569
253662115125133313
253662115037052930
253662115125157888
253662114990936064
253662115116748803
253662115087405056
253662114999312384
253662115053842432
253662115070607360
253662115217408000
253662115267764224
253662114886074368
253662115284533248
253662115271942145
253662115162898432
253662115154513920
253662115263553536
253662115171299329
253662114965774337
253662119139090432
253662119126507520
253662119239770112
253662119214604289
253662119139106817
253662119306878977
253662119252353025
253662119323660288
253662119172665345
253662119218798592
253662119273304064
253662119206219776
253662119420112896
253662119222972418
253662119365582848
253662119445278720
253662119432683520
253662119470452736
253662119197831169
253662119445295105
253662119462072320
253662119352995840
253662119222972417
253662119445270528
253662119445286914
253662119139094528
253662123308249089
253662123295645697
253662123383726081
253662123366952960
253662123366944769
253662123295662080
253662123295649793
253662123371155456
253662123325014017
253662123291463680
253662123383717888
253662123446652929
253662123484409856
253662123270475776
253662123413106689
253662123530530818
253662123509575680
253662123459244033
253662123387912192
253662123593433088
253662123308240896
253662123677319170
253662123660562432
253662123639599104
253662123664740352
253662123627008001
253662123442458625
253662123593457665
253662123467616256
253662123673141248
253662123421483008
253662127531892736
253662127502553088
253662127468990464
253662127615782912
253662127582240768
253662127628369920
253662127594819584
253662127494139904
253662127636754433
253662127565467648
253662127557066752
253662127598997505
253662127599001600
253662127510913024
253662127565459457
253662127699677185
253662127536103424
253662127720652801
253662127473184768
253662127590617088
253662127712247810
253662127712256001
253662127724847105
253662127578050560
253662127770959872
253662127859040256
253662127854854144
253662127666126849
253662127670325249
253662127825498112
253662127762583552
253662127603216384
253662131659083777
253662131768139776
253662131776528388
253662131873001472
253662131910766593
253662131852017664
253662131801694210
253662131831062530
253662131852029952
253662131671691264
253662131772342273
253662131885596672
253662131952705536
253662131780722688
253662131994640386
253662131826864128
253662131910737920
253662131998818305
253662132036591617
253662132065939456
253662131998826496
253662131990446083
253662132028186624
253662135912128512
253662135882760192
253662135916314626
253662135920500736
253662135903719425
253662135907926016
253662135874375680
253662136079900672
253662135962451969
253662136121819137
253662136071499776
253662136016986112
253662136134422529
253662136075694080
253662136084099072
253662136050544641
253662136096669697
253662135941476352
253662136222507009
253662136046338049
253662136201515008
253662136205721600
253662135853387776
253662136167960579
253662136180551680
253662136092463104
253662136209924096
253662136054730754
253662136138600449
253662136188932096
253662136256057344
253662136251842560
253662136042143744
253662135844995072
253662136243482624
253662136184754176
253662135891156992
253662136151195648
253662140039303168
253662140068659201
253662140127387648
253662140152553473
253662140123201537
253662140144168960
253662140144185344
253662140207099905
253662140324532224
253662140198694912
253662140307755008
253662140223848449
253662140274204673
253662140232245250
253662140353900544
253662140349702145
253662140232245248
253662140425191424
253662140450365440
253662140060282880
253662140370653186
253662140404228096
253662140400033792
253662140328714240
253662140446162945
253662140387438593
253662140383256576
253662140441952256
253662144237801472
253662144246198273
253662144250400769
253662144363630592
253662144292339712
253662144309125120
253662144292331520
253662144233615360
253662144300724224
253662144313298945
253662144275570689
253662144250404864
253662144460099584
253662144250384384
253662144271351808
253662144460115968
253662144338477057
253662144393003008
253662144514621440
253662144514637824
253662144338472960
253662144510431232
253662144535605248
253662144510447616
253662144393015296
253662144531398656
253662144518819841
253662144468508673
253662144552370177
253662144644669440
253662144548175872
253662144644665344
253662144640458753
253662144627888130
253662144640458754
253662148427931648
253662148474064897
253662148461473793
253662148528582656
253662148541177858
253662148436303874
253662148511821824
253662148646010880
253662148557950978
253662148553748481
253662148440502272
253662148616679426
253662148570537984
253662148641824770
253662148620861440
253662148595707905
253662148541181953
253662148612485120
253662148574728192
253662148658593792
253662148604084224
253662148721512448
253662148616663040
253662148805419010
253662148792836096
253662148792832000
253662148780236800
253662148549541888
253662148738306048
253662148683780096
253662148838965248
253662148629245952
253662148797018112
253662148742500352
253662148822200321
253662148495020032
253662152701902850
253662152680943616
253662152647376896
253662152634806272
253662152852897792
253662152802590721
253662152735485953
253662152844517376
253662152869699584
253662152966168576
253662152810967041
253662152974544897
253662152806789122
253662152714485760
253662153008115713
253662152861302784
253662153008115714
253662152928403456
253662152936804352
253662152987136000
253662153008111616
253662156824911872
253662156946563074
253662156929777664
253662156988497920
253662157076578304
253662157001080832
253662157001068544
253662156988502016
253662156887846912
253662156917182465
253662156984311809
253662157076561920
253662157143674880
253662157202395136
253662157202399232
253662157105922049
253662157147881472
253662157043036160
253662157214978048
253662156984303616
253662157131100160
253662157022060544
253662157181419520
253662157168836608
253662157160460288
253662157173047296
253662156992700417
253662161174413312
253662161191194625
253662161287663616
253662161082138624
253662161111482371
253662161279270912
253662161191174144
253662161321218048
253662161287655424
253662161186979840
253662161224744960
253662161350565889
253662161262505984
253662161241530368
253662161203761153
253662161396711424
253662161354780672
253662161417691136
253662161388322816
253662161287659521
253662161396711426
253662161254109184
253662161367359488
253662161417674753
253662161157648384
253662161405108225
253662161333792768
253662165251272704
253662165226119168
253662165234487296
253662165284835328
253662165314174976
253662165272248320
253662165427437568
253662165423235072
253662165398089728
253662165343563776
253662165318389761
253662165314195456
253662165293211649
253662165368705024
253662165406466048
253662165486141440
253662165414850562
253662165519695873
253662165502939137
253662165393870848
253662165452591105
253662165419036673
253662165549060096
253662165582622721
253662165351923712
253662165448421376
253662165536481280
253662165519695874
253662165611978753
253662165586825217
253662165523890178
253662165431619584
253662165515501569
253662165549060097
253662165414850561
253662165557469184
253662169512697856
253662169512681472
253662169495920641
253662169575596032
253662169609146368
253662169508503552
253662169638506497
253662169462345728
253662169487523842
253662169525268480
253662169709834240
253662169768554497
253662169781125121
253662169789509632
253662169802084352
253662169537843200
253662169734979584
253662169743364097
253662173602148352
253662173665034242
253662173648269312
253662173778296834
253662173631496193
253662173748936706
253662173870559232
253662173870583808
253662173866369024
253662173790867456
253662173883158528
253662173719576578
253662173866381312
253662173849591808
253662173979635712
253662173891547137
253662173937692672
253662174004785152
253662173979611136
253662173988024321
253662173883162624
253662173845405696
253662173925101569
253662173686005760
253662174008991745
253662173988007936
253662173778300929
253662173962842113
253662173979627521
253662177884532736
253662177829986304
253662177804820480
253662177859346432
253662177922277379
253662177980985344
253662177829998593
253662177913864193
253662177871937536
253662178039701505
253662177985191936
253662178056478722
253662177972613122
253662178106802177
253662177985167360
253662177972584449
253662178077454336
253662178165522432
253662178190716928
253662178173923329
253662178094223360
253662178165542912
253662178199097344
253662178048094209
253662178190716929
253662181986549760
253662182003314688
253662182095593473
253662182032695296
253662182095605760
253662182074613761
253662182003322881
253662182032699392
253662182150119425
253662182200442880
253662182238216193
253662182124949504
253662182032699393
253662182242410496
253662182049447936
253662182217240576
253662182233997313
253662182112378881
253662182028476416
253662182280163328
253662182175285248
253662182309502978
253662182171111424
253662182246588416
253662182330474496
253662182208851968
253662182364028931
253662182343053312
253662182091411456
253662186176667648
253662186235387905
253662186256343042
253662186281512961
253662186180849664
253662186268921856
253662186197639170
253662186256347136
253662186352820224
253662186336047105
253662186415738880
253662186365407232
253662186331860992
253662186474459137
253662186377986049
253662186495434753
253662186394767361
253662186382176257
253662186419941376
253662186428329984
253662186457665536
253662186461876225
253662186222788608
253662186583490560
253662186361212928
253662186449297408
253662186545758208
253662186453487617
253662186352812032
253662186470273025
253662186503819265
253662186575130625
253662186537377793
253662186583506945
253662186386370560
253662190408720384
253662190379360256
253662190383534080
253662190484201474
253662190551318529
253662190542913536
253662190542917634
253662190568087552
253662190589063169
253662190492594176
253662190614237184
253662190614216704
253662190584885248
253662190568095744
253662190622621696
253662190723284992
253662190631014400
253662190626824192
253662190660382720
253662190702313472
253662190773604352
253662190630998016
253662190786195456
253662190731669504
253662190786199552
253662190723268609
253662190647799808
253662190643597312
253662190756835328
253662190433878016
253662194590425088
253662194615611393
253662194632384513
253662194640777216
253662194716266496
253662194670129152
253662194850492416
253662194707886080
253662194569461760
253662194821111808
253662194758213632
253662194791772160
253662194884030464
253662194737233920
253662194691088384
253662194879823872
253662194938564610
253662194657554434
253662194863054849
253662194896629760
253662194858868736
253662194854674433
253662194955333633
253662194967924737
253662194942746624
253662194972114944
253662194900815872
253662194821120001
253662194892427264
253662194733035523
253662194967928832
253662194904997889
253662194795958273
253662194921791488
253662194980487170
253662194980503553
253662194686902272
253662194946961408
253662198801510400
253662198843445250
253662198835068928
253662198969274371
253662198906355714
253662198931525632
253662198809894912
253662198868623360
253662199086731264
253662198994452480
253662198948311040
253662199120293889
253662199103512577
253662199145435136
253662198965100544
253662198960893952
253662199111888897
253662199120269312
253662198994440193
253662203000004608
253662203041959936
253662203088084992
253662203100672000
253662202987438080
253662203151020033
253662202966441985
253662203205545984
253662203272642560
253662203109060608
253662203318771712
253662203243274240
253662203218100224
253662203276824576
253662203314585600
253662203243266048
253662203239084032
253662203306184704
253662203364921344
253662203314589696
253662203037753344
253662203088105472
253662203104870400
253662207177547776
253662207219494913
253662207303364608
253662207232057344
253662207248842752
253662207336931328
253662207374667776
253662207395651584
253662207466958848
253662207504687104
253662207227875329
253662207525654528
253662207555039233
253662207525666816
253662211376021504
253662211459923969
253662211543805953
253662211506044928
253662211522846720
253662211543814144
253662211673825280
253662211560587264
253662211598323712
253662211359256576
253662211518640128
253662211682217984
253662211602542593
253662211724169216
253662211661238272
253662211740950528
253662211732545536
253662211615105025
253662211669651456
253662211619299331
253662211627704321
253662211661258752
253662211740950529
253662211736756225
253662211623505920
253662211661242368
253662211539607553
253662215545171971
253662215616462848
253662215566139392
253662215545171970
253662215696158720
253662215557758979
253662215696154624
253662215696158721
253662215725527040
253662215842955264
253662215788437504
253662215721332736
253662215549370368
253662215570329600
253662215750696960
253662215805214721
253662215880732672
253662215918456832
253662215880704001
253662215679393792
253662215863939072
253662215780052992
253662215910076416
253662215813623808
253662215872319488
253662215826182144
253662215914266624
253662215641632768
253662215943639040
253662219731099648
253662219735273473
253662219735289856
253662219773022208
253662219894677504
253662219814981632
253662219768852481
253662219827544066
253662219907239936
253662219995324416
253662219932405762
253662219810770946
253662219814969348
253662219894681601
253662219911458817
253662220007899137
253662219936612352
253662219949191168
253662220116955139
253662219999514624
253662220075024386
253662220104380416
253662220104396800
253662220058251264
253662220133732354
253662219911442432
253662220033081344
253662220104396802
253662220066643968
253662220016304128
253662220146335744
253662223988314112
253662223975714816
253662224055418880
253662224030253057
253662224122515456
253662224009285632
253662224151883777
253662224193835008
253662223975731201
253662224130924544
253662224244162560
253662224307068929
253662224281903104
253662224302886912
253662224269324288
253662223954759680
253662223954747392
253662224135098368
253662224319647744
253662224307077121
253662224311267328
253662224214786049
253662224126705665
253662224307089408
253662224332230656
253662224269332480
253662224298688513
253662223971540993
253662224239972352
253662223963148289
253662224223186945
253662228123885568
253662228241346560
253662228170014720
253662228144857088
253662228132282369
253662228211986433
253662228237139968
253662228195180544
253662228224540673
253662228321009664
253662228400701440
253662228434280448
253662228404908032
253662228237135873
253662228404903936
253662228312629250
253662228308455424
253662228337807361
253662228358762496
253662228388134913
253662228362977280
253662228451045376
253662228513959937
253662228362981376
253662228136484864
253662228417482753
253662228530733058
253662228396527616
253662228530749440
253662228253921280
253662228476207105
253662228534923264
253662232334958592
253662232360136704
253662232393695232
253662232381095937
253662232532094977
253662232515325952
253662232540499968
253662232544690177
253662232334974978
253662232515330048
253662232615989248
253662232536289280
253662232695685120
253662232670507008
253662232574038017
253662232548876290
253662232536313856
253662232725032960
253662232544681986
253662232632766465
253662232636960768
253662232439824384
253662232666316801
253662232615993344
253662232691503104
253662232578236416
253662232582438912
253662232712445952
253662232561463297
253662232527912960
253662236579606528
253662236629934081
253662236533465088
253662236529266688
253662236571205632
253662236571230208
253662236571205635
253662236676091905
253662236629946369
253662236613173248
253662236776747009
253662236558651393
253662236533469185
253662236600565760
253662236751564801
253662236629946368
253662236801904642
253662236730601472
253662236697038848
253662236789321728
253662236839653377
253662236684451840
253662236864827392
253662236889976832
253662236856438785
253662236776734722
253662236860641280
253662236877406208
253662236869025792
253662236898377728
253662236827058177
253662236910956545
253662236881608705
253662236676071425
253662236860633089
253662240710987777
253662240715202561
253662240702599169
253662240832638976
253662240891346944
253662240887160832
253662240924893184
253662240987807744
253662241004605442
253662240983613440
253662240979447809
253662240929107968
253662240908132352
253662240744546305
253662240912314368
253662241008787456
253662241054916610
253662241033961472
253662240752926720
253662241054937088
253662240908140544
253662244901117953
253662244997570560
253662244968230913
253662245127614465
253662245064699904
253662245203095552
253662245245030401
253662245253419009
253662245001756673
253662245081477120
253662245270192128
253662245043716096
253662245161164800
253662245094047744
253662245232459778
253662245102436352
253662245131780097
253662245240844288
253662245110816768
253662245245042688
253662245098242048
253662245207298048
253662245156950017
253662245307944960
253662245001760768
253662245156974594
253662245182136320
253662245035315201
253662245106626562
253662245022748672
253662245177929728
253662249141551106
253662249204461569
253662249183494144
253662249158320128
253662249242214400
253662249217060864
253662249166725121
253662249204473856
253662249254809600
253662249187692544
253662249330282497
253662249321902080
253662249355452417
253662249154121728
253662249330286592
253662249288347648
253662249279975427
253662249376432129
253662249355472897
253662249405800448
253662249506467840
253662249443553283
253662249489686530
253662249485488128
253662249498062848
253662249414184960
253662249456119808
253662249485467648
253662253285527552
253662253298098176
253662253352615937
253662253306507264
253662253486841858
253662253386178560
253662253411360768
253662253314891776
253662253381988352
253662253419724801
253662253323264000
253662253478445056
253662253394571264
253662253532987393
253662253470076928
253662253541367809
253662253562335232
253662253558165504
253662253407150081
253662253520416769
253662253558153216
253662253642031104
253662253516210180
253662253528805378
253662253528801280
253662253612662785
253662253595889664
253662253663019008
253662253612683264
253662253398753281
253662253633654784
253662253683994624
253662253671399425
253662253646233600
253662253671399427
253662257479835649
253662257567920129
253662257509175296
253662257643409409
253662257647595520
253662257614049282
253662257509187584
253662257702133760
253662257735692288
253662257714712576
253662257773432832
253662257576292353
253662257697923073
253662257668579328
253662257593085953
253662257702137856
253662257584680961
253662257794404352
253662257710522369
253662257781809152
253662257676963841
253662257752440833
253662257614028802
253662257727295488
253662257689554947
253662257727275009
253662257836351488
253662257886666753
253662257848918017
253662257878290432
253662257546944512
253662257718894592
253662257773428736
253662257769222144
253662257681158145
253662257857302528
253662257710522370
253662261703503874
253662261699301377
253662261795774464
253662261783187456
253662261854482432
253662261783183361
253662261741236224
253662261892218880
253662261909000192
253662261770596353
253662261909004291
253662261896437761
253662261997101057
253662262064193536
253662261921603584
253662261900636160
253662261950939136
253662261925781504
253662261971918848
253662262089351168
253662262043238401
253662261921579009
253662261980315648
253662262026440704
253662261980319744
253662262060019712
253662262013865985
253662262089379840
253662261753810944
253662261892227073
253662265956511744
253662265960706048
253662266061369344
253662266036199426
253662266057179136
253662265939734529
253662265943932928
253662265948135424
253662266191409152
253662266195582976
253662266245914624
253662266266877952
253662266283671552
253662266199769088
253662266195599361
253662265973293056
253662266283663360
253662266099118080
253662266237538305
253662270083723264
253662270087897088
253662270079524865
253662270113075202
253662270171783168
253662270230523904
253662270142431232
253662270138245120
253662270184374273
253662270087901184
253662270201151490
253662270226300930
253662270243102720
253662270234697729
253662270356324352
253662270264070144
253662270368923648
253662270276661248
253662270251470850
253662270448619520
253662270247297024
253662270385700864
253662270381498368
253662270406676480
253662270230519808
253662270385709057
253662270440222721
253662270385700865
253662270196948993
253662274257027072
253662274328342528
253662274391273472
253662274361892864
253662274412224513
253662274374467584
253662274429005825
253662274466742273
253662274424811521
253662274475130880
253662274546446338
253662274554851329
253662274613555202
253662274370273280
253662274479349760
253662274458353664
253662274580013056
253662274487742464
253662274579996672
253662274479345665
253662274613555200
253662274651303937
253662274596790272
253662274496110592
253662274596765696
253662274659696640
253662274521288704
253662278463913984
253662278480719872
253662278501670912
253662278531039232
253662278694608896
253662278564589568
253662278648492032
253662278543626240
253662278707191809
253662278652669953
253662278686228480
253662278736568320
253662278526828544
253662278644281344
253662278656868353
253662278719778816
253662278728171520
253662278593957888
253662278845624320
253662278812045312
253662278828818434
253662278753349633
253662278728155136
253662278807846912
253662278526836737
253662278778515456
253662278572965889
253662278547816448
253662278698803201
253662278791086080
253662278614929409
253662278837235715
253662282700173313
253662282788261888
253662282649849856
253662282716946432
253662282662420482
253662282767273984
253662282775687168
253662282914099201
253662282649833472
253662282838577152
253662282926678017
253662282901499905
253662282830188544
253662282909876224
253662282662440961
253662282956042241
253662282989596672
253662282997956608
253662282683383808
253662282939260928
253662283023142912
253662282985377792
253662283027320832
253662282972811265
253662283010551808
253662283052482562
253662283048292352
253662282775662592
253662282708561920
253662286839951361
253662286890291201
253662287049678848
253662286852526080
253662287079038976
253662286936428544
253662287146139648
253662287120965632
253662287100006401
253662287192276992
253662287183884288
253662287095799809
253662286890295297
253662287188074496
253662287137751040
253662287049674752
253662287150346240
253662287204851712
253662287255191552
253662287133544450
253662287221624832
253662287120973825
253662286873513984
253662287192268800
253662287196479488
253662287234207746
253662291038437376
253662291046825985
253662291076194305
253662291139100673
253662291097165824
253662291202019328
253662291248168960
253662291143319552
253662291172679682
253662291281727489
253662291273347072
253662291256569856
253662291394969600
253662291378188288
253662291143303168
253662291382374402
253662291378196480
253662291344621570
253662291281731584
253662291084603393
253662291327864832
253662295350206464
253662295392149505
253662295304056832
253662295262121984
253662295308238848
253662295329214465
253662295429885952
253662295442481152
253662295375347713
253662295316643840
253662295371177984
253662295404724224
253662295383756800
253662295547314177
253662295559921664
253662295572500480
253662295530541056
253662295576686592
253662295589257216
253662295555727360
253662295589269504
253662295568306177
253662299456409602
253662299435442176
253662299506761728
253662299557072896
253662299477401601
253662299536105472
253662299481579520
253662299506745344
253662299586457601
253662299691302912
253662299594833921
253662299615817728
253662299649347584
253662299632594944
253662299645153280
253662299632566272
253662299678703616
253662299729043456
253662299678707712
253662299628380160
253662299729059842
253662299687116800
253662299678711808
253662299812921344
253662299733250049
253662299729035264
253662299766796290
253662299804549120
253662299666128896
253662299817132033
253662299796164608
253662299494166531
253662299804553217
253662299745841152
253662299548684288
253662299808739328
253662303642337280
253662303680081920
253662303642349568
253662303650713601
253662303654903808
253662303633944576
253662303671689216
253662303701041152
253662303801712640
253662303852036096
253662303831064579
253662303717834752
253662303831085056
253662303701053441
253662303868829696
253662303931731968
253662303868833792
253662303940120576
253662303860436992
253662303994650628
253662303847862273
253662304024023040
253662303998844928
253662303990448129
253662304011436032
253662303969488896
253662303935926272
253662303994650626
253662304011427840
253662303952723970
253662303852044289
253662303646515201
253662303852048384
253662307861807104
253662307895357440
253662307828248576
253662307874402304
253662307874381824
253662307840835584
253662307975061504
253662307886968832
253662307878584321
253662307840839680
253662307987619840
253662308000227328
253662307916324865
253662307975036931
253662307941511168
253662308100878337
253662307899551744
253662308063137792
253662308025393152
253662308113465344
253662308088283139
253662308197359619
253662308075708417
253662308037959682
253662307979259904
253662308197351424
253662308226707457
253662308180586496
253662308050554880
253662308117671936
253662308180582402
253662308046340096
253662308084092928
253662308126052353
253662307861807105
253662308180578304
253662312026759169
253662312026759168
253662312093847553
253662312085458944
253662312228069376
253662312177745920
253662312068685824
253662312181944320
253662312228065280
253662312270004224
253662312110649344
253662312064503808
253662312232259584
253662312194535425
253662312328753152
253662312282587137
253662312337113090
253662312173547521
253662312135794690
253662312035147777
253662312274210816
253662312383279104
253662312282611712
253662312228061184
253662312374882304
253662316242018304
253662316221054977
253662316283957248
253662316342689792
253662316405612545
253662316317536256
253662316376240129
253662316409782274
253662316367851521
253662316489474049
253662316556611585
253662316585971712
253662316539809792
253662316535611392
253662316351070208
253662316573360129
253662316481089537
253662316346871808
253662316430770176
253662316548206592
253662316485300224
253662316594331648
253662316523036672
253662316212649985
253662316485292032
253662316581748736
253662316229435392
253662320419545088
253662320536977408
253662320436322305
253662320532795394
253662320478269440
253662320461492225
253662320461492224
253662320574746624
253662320599912448
253662320620875777
253662320503431168
253662320495050752
253662320587321344
253662320524402688
253662320578949122
253662320658632704
253662320683786241
253662320662810624
253662320536981504
253662320641859585
253662320708952064
253662320788664320
253662320755097602
253662320650235904
253662320750915584
253662320746696705
253662320616689664
253662320641859584
253662320809611264
253662320767664128
253662320658624513
253662320474091520
253662324630646784
253662324592877568
253662324664180736
253662324643209216
253662324601270276
253662324706140160
253662324685152256
253662324865527808
253662324773228544
253662324756447232
253662324676771840
253662324815167488
253662324764835841
253662324752273408
253662324907446272
253662324953595904
253662325003923456
253662324974551040
253662324882284544
253662324831948801
253662324957782016
253662324978761728
253662324815192066
253662324999725056
253662325003927552
253662324815171585
253662324974559233
253662328795566081
253662328871088130
253662328787189760
253662328879460352
253662328971747328
253662328892051456
253662328875278338
253662328812343296
253662328992714752
253662328829120512
253662328816541696
253662329001103360
253662329001086976
253662329072402432
253662329080786944
253662329059815424
253662328862691331
253662329089163264
253662329022074880
253662329156296704
253662329189847041
253662329168871426
253662329135316993
253662329198215169
253662329122746368
253662329198223361
253662328954970113
253662329089167360
253662333015040000
253662332998258688
253662333031817216
253662333111500800
253662333056978944
253662332989870080
253662333027639297
253662333056995329
253662332985700353
253662333145063424
253662333115699200
253662333187018753
253662333220552704
253662333061197825
253662333178634240
253662333212188673
253662333107326977
253662333086343169
253662333040222210
253662333308653568
253662333233139712
253662333258301441
253662333098942464
253662333149274112
253662333107335168
253662333392531456
253662333086334976
253662333346394114
253662337259692034
253662337293230080
253662337196752896
253662337280638977
253662337259687936
253662337301614593
253662337385525248
253662337456820224
253662337326776320
253662337326804992
253662337393905664
253662337494552577
253662337456812032
253662337460998144
253662337578446848
253662337578463233
253662337553281024
253662337549094913
253662337477791745
253662337389694976
253662341365903360
253662341382676480
253662341441409024
253662341428830208
253662341416226816
253662341441404928
253662341483356161
253662341516894209
253662341382692864
253662341563043840
253662341596602368
253662341550460928
253662341546250240
253662341365911552
253662341525274624
253662341542064129
253662341500133376
253662341693063168
253662341655326720
253662341516890113
253662341634355200
253662341542064130
253662341722427392
253662341726605312
253662341642727425
253662341693059072
253662341751791616
253662341487525888
253662341672103936
253662341772767232
253662341714030592
253662345602162689
253662345635692544
253662345564405760
253662345635696642
253662345673461761
253662345686032385
253662345568600064
253662345740562432
253662345572777984
253662345686032384
253662345660874752
253662345719599105
253662345874792448
253662345635708928
253662345853808640
253662345849622528
253662345916739584
253662345904144384
253662345883168768
253662345870594048
253662345908330498
253662345753153536
253662345933512704
253662345904136192
253662345795076096
253662345941893122
253662345916727297
253662345736376320
253662345937711104
253662345702825984
253662345644105728
253662345786707968
253662349767081985
253662349804834816
253662349754519552
253662349758697473
253662349775482882
253662349855162370
253662349859368960
253662349884534784
253662349955850241
253662349792268288
253662349754523648
253662349897113600
253662349804855296
253662350031331328
253662349913907200
253662350052323328
253662350152982529
253662349985202177
253662349951639553
253662350081671170
253662350022942721
253662350123601921
253662350144569345
253662350018764801
253662350148788226
253662350064902144
253662350098436096
253662349792247809
253662350022946816
253662353965604864
253662353961390081
253662353982369793
253662354003341312
253662354104012800
253662353961410561
253662353994952706
253662354070454273
253662354066251776
253662354150141953
253662354162733057
253662354259206144
253662353978191872
253662354129166338
253662354162716672
253662354271780864
253662354217246720
253662354355675139
253662354280165377
253662354351468546
253662354301132802
253662354213056513
253662358143107072
253662358218620928
253662358172491776
253662358159900672
253662358306693121
253662358155698176
253662358189256704
253662358268948481
253662358310891520
253662358432542720
253662358185058304
253662358394789889
253662358327664640
253662358218616833
253662358143123458
253662358310887424
253662358457700352
253662358369611776
253662358398963714
253662358440914944
253662358206021632
253662358193455104
253662358348656641
253662358340251649
253662358461902848
253662358503837698
253662358428340225
253662362387763201
253662362337435650
253662362505195521
253662362391957504
253662362370969600
253662362383568896
253662362517766144
253662362404548609
253662362509389826
253662362404519938
253662362433888257
253662362614239232
253662362572320768
253662362660388864
253662362685542400
253662362660388865
253662362635214849
253662362677178368
253662362656186369
253662362685546497
253662362698149888
253662362492608512
253662362689736704
253662362677149696
253662362714923008
253662362568126464
253662362639413248
253662362735890432
253662362433884160
253662366586269697
253662366577856513
253662366531739648
253662366603034624
253662366686912512
253662366653378560
253662366577852416
253662366653358081
253662366745632768
253662366783377410
253662366749839361
253662366774996993
253662366795956225
253662366712078336
253662366749839360
253662366657568768
253662366879858689
253662366842097665
253662366867267584
253662366942769154
253662366569463808
253662366921789440
253662366741454848
253662366695301121
253662366720471041
253662366829531137
253662366917599232
253662366712070145
253662366946959360
253662370746994689
253662370767982592
253662370830876673
253662370755407873
253662370767970304
253662370906374145
253662370889609216
253662370960920577
253662370918961152
253662370818306050
253662370994470912
253662370822496256
253662370956722176
253662371137089537
253662370973499392
253662371078369281
253662370944131072
253662371099324417
253662371095126016
253662371065782272
253662370738601985
253662370960908288
253662370805719043
253662370898006016
253662375000043520
253662374949703680
253662375050375168
253662375046180865
253662375058747392
253662374920339456
253662375012622337
253662375222341633
253662375083917312
253662375037788160
253662375188779008
253662374991630336
253662375188783105
253662375155228673
253662375146831874
253662375281041408
253662375289421826
253662375302021120
253662375226507265
253662375318781952
253662375117484032
253662375323004928
253662375239090177
253662375125856256
253662379114655745
253662379127238657
253662379131408384
253662379269836800
253662379265642497
253662379370508288
253662379185934336
253662379462766592
253662379148189697
253662379357921280
253662379387285504
253662379248848897
253662379458564096
253662379471147008
253662379227881472
253662379529879553
253662379198529536
253662379336929280
253662383313154049
253662383308955649
253662383451549696
253662383480897538
253662383514468353
253662383413817344
253662383489306624
253662383560617985
253662383585783810
253662383648698368
253662383376064512
253662383573172225
253662383719993344
253662383694835712
253662383724191744
253662383699021824
253662383694811136
253662383451557889
253662383602561027
253662383719976960
253662383560593409
253662383464140801
253662383464140800
253662383699013632
253662383548006403
253662383560589313
253662387545206785
253662387503239168
253662387515830272
253662387511652352
253662387591323649
253662387587121152
253662387616489472
253662387637477377
253662387729731584
253662387612307456
253662387666829313
253662387545198594
253662387629072385
253662387637481473
253662387872346112
253662387834585088
253662387838791680
253662387805229056
253662387759108097
253662387859759105
253662387847172097
253662387826212865
253662387893321728
253662387880730624
253662387746521088
253662387872337920
253662391756279808
253662391705948161
253662391794016256
253662391773052929
253662391798218753
253662391844339712
253662391714344961
253662391907254272
253662391898869762
253662391915651072
253662391852744704
253662391869505538
253662392016326656
253662391982780416
253662391898882049
253662391995338752
253662391877918722
253662392087621632
253662392108580865
253662391974375425
253662391986950144
253662395933798400
253662396021891072
253662395938000896
253662396147720192
253662396105760768
253662396051238912
253662396118339584
253662396038643712
253662396172886017
253662396223213568
253662396239982592
253662396210618368
253662396126736384
253662396206440448
253662395984138240
253662396193841152
253662396172865537
253662400136482816
253662400170041344
253662400111316992
253662400400732161
253662400325246976
253662400362991616
253662400375554048
253662400375570432
253662400434290688
253662400392359936
253662400362975233
253662400438484993
253662400287498241
253662400383967232
253662400329445379
253662400476229632
253662400266526720
253662404397920259
253662404389523457
253662404452433922
253662404414685185
253662404322394112
253662404473389057
253662404423073792
253662404397920257
253662404502777857
253662404284661761
253662404536324097
253662404678909952
253662404603412480
253662404670529536
253662404645376000
253662404523745281
253662408495747072
253662408655122432
253662408525115393
253662408667701248
253662408537698304
253662408629972992
253662408504139777
253662408579633152
253662408495747073
253662408571252736
253662408680292352
253662408638349312
253662408780939265
253662408697077761
253662408793550848
253662408747397120
253662408537669632
253662408776773632
253662408877428738
253662408780963840
253662408776761344
253662408806129665
253662408713834496
253662408885813249
253662408877436928
253662408810303488
253662408822886400
253662408852267008
253662408843862016
253662412673282048
253662412702621697
253662412698435584
253662412748771331
253662412727779329
253662412698427392
253662412673253376
253662412706824194
253662412757143552
253662412870402049
253662412773920768
253662412794900481
253662412799094784
253662412711006209
253662412807495680
253662412920721408
253662412790714368
253662412832665600
253662412891381760
253662412903948290
253662412845248512
253662412929134592
253662412966858756
253662412987834368
253662413017210882
253662413033971712
253662413071716352
253662412815863808
253662412983644160
253662412971065344
253662413071728640
253662412748771329
253662412882989058
253662417035350016
253662417005998080
253662416884338688
253662416896942082
253662417039536128
253662417052119040
253662417060515840
253662417039532032
253662417156980736
253662417131823104
253662417102454784
253662417119219712
253662417232470017
253662417127620608
253662416926306305
253662417211498496
253662417161166849
253662417194713088
253662417094057985
253662416985018368
253662421057695744
253662421057695745
253662421196091395
253662421145755648
253662421116407808
253662421112205312
253662421166739456
253662421263187969
253662421170933761
253662421305155586
253662421242232832
253662421108002816
253662421233836032
253662421254811648
253662421300940800
253662421124784128
253662421397409792
253662421170913280
253662421229633536
253662421271576576
253662421288366080
253662421439373312
253662421363875840
253662421468725250
253662421321912320
253662421305135104
253662421405810690
253662425327493124
253662425428156416
253662425361051650
253662425436520448
253662425377800192
253662425411383296
253662425251971072
253662425503641601
253662425407184897
253662425457491969
253662425352638465
253662425583325184
253662425432346624
253662425524625410
253662425470099457
253662425415561216
253662425637863426
253662425562361857
253662425570758657
253662425600110592
253662425650434048
253662425658834945
253662425474289664
253662425612709888
253662425558183936
253662425616891904
253662425545572352
253662425340071936
253662429496635392
253662429576306688
253662429458862080
253662429555355648
253662429500805121
253662429492428801
253662429563719680
253662429538574336
253662429660213248
253662429546938368
253662429647613952
253662429635043329
253662429538570240
253662429765050368
253662429794410498
253662429723115520
253662429534363649
253662429802815488
253662429668573184
253662429656014848
253662429840564224
253662429739892736
253662429794410499
253662429857329152
253662429769244672
253662429853151232
253662429857329153
253662429781839872
253662429588910082
253662429651816449
253662433699303424
253662433653182464
253662433699303425
253662433749655552
253662433774825472
253662433741250562
253662433749655553
253662433787408384
253662433741258754
253662433888059392
253662433669947392
253662433984512000
253662433808375808
253662434009702400
253662433950982144
253662433946763265
253662433997107200
253662433783189505
253662433665761280
253662434043232258
253662434047442944
253662434039050241
253662433988706304
253662437885218816
253662437906202624
253662437948137472
253662437918785536
253662437935554560
253662437910384641
253662437981683712
253662438011072512
253662438057181184
253662438086569984
253662438082347008
253662437994278912
253662438011056129
253662438120095744
253662437943947265
253662438082367488
253662438166245376
253662438086553600
253662438128508928
253662438178832385
253662438082347009
253662438162059264
253662442268266496
253662442251501568
253662442167603203
253662442117287936
253662442142433280
253662442247299072
253662442041778176
253662442041786368
253662442058555392
253662442167619584
253662442196975616
253662442125668352
253662442192785409
253662442335391745
253662442217938944
253662442033389569
253662442297626624
253662442230513664
253662442402496512
253662442410889218
253662442398310402
253662446257070081
253662446257053696
253662446248669184
253662446449983489
253662446361915392
253662446408052738
253662446353539072
253662446529675265
253662446563237888
253662446496133120
253662446529687552
253662446638735360
253662446596808706
253662446483546115
253662446349340672
253662446487732225
253662450421989376
253662450417823744
253662450430386177
253662450422005760
253662450531065856
253662450510077955
253662450602348544
253662450514280448
253662450589765632
253662450522660864
253662450531053568
253662450598158336
253662450539433985
253662450673672192
253662450715602944
253662450514284544
253662450661089281
253662450707226626
253662450669473792
253662450669453313
253662450438791169
253662450610757633
253662450711404545
253662450719805440
253662450786910209
253662450765922304
253662450539458560
253662454637285376
253662454666637312
253662454725353472
253662454700191744
253662454742147072
253662454733733888
253662454721171456
253662454721163264
253662454855385088
253662454796656640
253662454746333185
253662454817636353
253662454838599680
253662454897315840
253662454956052482
253662454716960768
253662454930882560
253662454997991424
253662454998003713
253662454788288513
253662458928054272
253662458810617857
253662458932260864
253662458944823297
253662458940628993
253662458995154945
253662458978377729
253662459070656513
253662459112595456
253662459011948544
253662459032895489
253662459146170369
253662458856738817
253662459049684992
253662459100008448
253662458949021696
253662459087433730
253662459150336000
253662459062284291
253662459217465348
253662459007750144
253662463017508866
253662463000711168
253662463021682688
253662463063629824
253662463097180160
253662463185285120
253662463298519040
253662463281741824
253662463134949376
253662463285927938
253662463353036801
253662463285944320
253662463231410177
253662463160102912
253662463378214914
253662463374004225
253662463344644099
253662463390789633
253662463411773440
253662463407570944
253662463382388737
253662463382388738
253662463403364352
253662467274727424
253662467270529024
253662467295698944
253662467299872768
253662467320840193
253662467291496449
253662467421519876
253662467375394816
253662467274723328
253662467476041729
253662467316649984
253662467429904385
253662467526377472
253662467375374336
253662467522179072
253662467350228993
253662467471847424
253662467517980673
253662467480223744
253662467497021440
253662467245350912
253662467534770177
253662467501215746
253662467450892288
253662467538944001
253662467308265472
253662471464816640
253662471389335552
253662471439663104
253662471406092288
253662471469019136
253662471536144384
253662471481597953
253662471557107713
253662471569694720
253662471536136192
253662471678746626
253662471687122945
253662471519354880
253662471578058754
253662471620022272
253662471771013120
253662471645179904
253662471741652992
253662471771000834
253662471628419073
253662471796187136
253662471720673281
253662471611621376
253662471762608128
253662471435460608
253662471552901120
253662471758426113
253662471758442496
253662471565492224
253662471741644800
253662471636779009
253662471548715009
253662471548723200
253662475621380096
253662475642363905
253662475642347520
253662475701084160
253662475692675073
253662475688484865
253662475763998720
253662475776557056
253662475797536769
253662475701059584
253662475910795265
253662475751391232
253662475789164546
253662475898216448
253662475898216449
253662475659124738
253662475948548099
253662475977912321
253662475927560192
253662475956924416
253662475646541824
253662475982106624
253662475885613056
253662475780755456
253662475831087104
253662475801735170
253662479824076800
253662479811497984
253662479912157184
253662479798910976
253662479849254912
253662479840862210
253662479878610944
253662479819866112
253662479907946496
253662479937318912
253662479979274240
253662479861817344
253662480000237569
253662479924736002
253662480025411585
253662480004444160
253662480008630273
253662479991848960
253662479924736001
253662480012812288
253662479786319873
253662480021192705
253662480075718656
253662480017006592
253662480105078784
253662479991848961
253662480147021825
253662480092520449
253662480025395202
253662480100884480
253662480113491968
253662479899582465
253662480180596737
253662480046362624
253662480134451200
253662480147021824
253662480172195840
253662480130269185
253662480155422720
253662480188981249
253662480117669888
253662479983456258
253662480151236608
253662484026753024
253662484005793792
253662484010004480
253662484106473473
253662484043534336
253662484093882368
253662484043546626
253662484148391936
253662484190359553
253662484144205824
253662484144197632
253662484144201728
253662484160978944
253662484148396032
253662484177776643
253662484240670720
253662484278423552
253662484228100097
253662484253261824
253662484299411457
253662484240670721
253662484295213056
253662484165181440
253662484148404224
253662484265832448
253662484345524224
253662484311982080
253662484278419456
253662484261654528
253662484332941312
253662484374908929
253662484286803969
253662484374892544
253662484299386880
253662484387463168
253662484370706432
253662484278423554
253662484123242496
253662484374884352
253662488208486402
253662488195895296
253662488183316480
253662488191700992
253662488254627840
253662488313348097
253662488258830336
253662488200089600
253662488376262657
253662488309157888
253662488372051970
253662488166551552
253662488304947200
253662488380448770
253662488342704128
253662488384651264
253662488330133505
253662488292364288
253662488472739840
253662488292380672
253662488405626880
253662488418201600
253662488384659456
253662488372060160
253662488363679745
253662488527261696
253662488451747840
253662488577589248
253662488581795840
253662488535638016
253662488577601538
253662492365053953
253662492427964416
253662492448944128
253662492516040705
253662492423761920
253662492532805632
253662492465704960
253662492553777152
253662492373442560
253662492562161664
253662492532830208
253662492486668288
253662492570562560
253662492646064128
253662492583145472
253662492717375489
253662492637663232
253662492725764098
253662492432138243
253662492537012226
253662492708978689
253662492700598272
253662492604104705
253662492759293954
253662492696387584
253662492557971456
253662492696391683
253662492746727425
253662492717371393
253662492776083457
253662492625088515
253662492658642945
253662496618053632
253662496563556353
253662496597110784
253662496584519680
253662496647421953
253662496622247936
253662496643244032
253662496785846272
253662496555143168
253662496731316225
253662496727105536
253662496689385472
253662496672595968
253662496727126016
253662496693579776
253662496672604160
253662496823603200
253662496773267456
253662496752291840
253662496815185920
253662496668405760
253662496815206400
253662496882315264
253662496941043714
253662496865542147
253662496941019136
253662496878129152
253662496869728257
253662496920068098
253662496915849216
253662496857157632
253662496945209344
253662496920068097
253662496941031424
253662496945221632
253662496798425088
253662500791410689
253662500774633473
253662500866904064
253662500963356672
253662500837543936
253662500892069888
253662500959178752
253662500984344576
253662500996911105
253662500934021122
253662500892078080
253662500803981312
253662501051449344
253662501001105408
253662500871077888
253662500967555072
253662501005316096
253662500841730049
253662501068230656
253662501059821568
253662500980137985
253662501105971202
253662501022085125
253662501110157312
253662500934004736
253662501038854146
253662500875300866
253662501135339520
253662501147922432
253662501093392385
253662501043056640
253662501072429056
253662500783026177
253662501038878720
253662501122764800
253662501152100352
253662501118554112
253662505287700480
253662504943759361
253662504952147970
253662505073774593
253662504943751168
253662505140891649
253662505048608769
253662504947945472
253662504994082817
253662504985714689
253662505161854977
253662505153478656
253662505119916032
253662505040232448
253662505220583425
253662505073782785
253662504981520384
253662505124126720
253662505002479617
253662505203793923
253662505044418560
253662505291886593
253662505115734017
253662505321263104
253662505258344448
253662509205164032
253662509200990208
253662509226135554
253662509159026688
253662509272268800
253662509188382720
253662509188399104
253662509200973824
253662509247119363
253662509200973825
253662509385543682
253662509234548737
253662509322620928
253662509343571968
253662509230350338
253662509255516160
253662509435867136
253662509502963712
253662509310029825
253662509494566912
253662509536538624
253662509519753216
253662509549092864
253662509377150976
253662509519732736
253662509381328896
253662509351964672
253662509410701312
253662509385531393
253662509515546624
253662509502967808
253662509502967810
253662509414899712
253662513357549568
253662513336553472
253662513332375553
253662513344954368
253662513428848640
253662513391075328
253662513445625857
253662513391079424
253662513365934080
253662513416261632
253662513357549572
253662513516929025
253662513483350017
253662513525293056
253662513399468032
253662513495941120
253662513525301248
253662513382715392
253662513625985024
253662513479176192
253662513407864834
253662513646927872
253662513625976832
253662513550487553
253662513667915777
253662513508540416
253662513634349056
253662513600790530
253662513684692993
253662513412075521
253662513676316672
253662513688883200
253662513747591168
253662517547638786
253662517556039680
253662517581189120
253662517610557441
253662517614768128
253662517602156545
253662517669277696
253662517568602112
253662517656694784
253662517572800512
253662517614739456
253662517715419136
253662517740584960
253662517627338753
253662517635723264
253662517723795456
253662517761568768
253662517782511617
253662517686042625
253662517568610304
253662517711228929
253662517782536192
253662517790912512
253662517736394752
253662517853843456
253662517807706112
253662517891584003
253662517899960321
253662517761548289
253662517803499520
253662517891584002
253662517862207489
253662517862227969
253662517912563713
253662517925142530
253662517933531136
253662517870600194
253662517837045760
253662517698654208
253662517711212544
253662517858033664
253662517933535232
253662517878988801
253662517895782400
253662521725181952
253662521754542080
253662521741963264
253662521830035456
253662521725161473
253662521867767808
253662521850986496
253662521809055744
253662521842614273
253662521930706944
253662521825820672
253662521867763712
253662521851011072
253662521955856384
253662521926488065
253662521951674370
253662521905532928
253662521989410816
253662521930682368
253662521968443393
253662521813258240
253662522098470913
253662522081697792
253662522106863617
253662522111037441
253662521892933632
253662522115231744
253662522077483008
253662521955864576
253662522094272513
253662521850998784
253662522081681408
253662522081701888
253662522119430144
253662525948850177
253662525927874562
253662525940453376
253662525940441088
253662525961428992
253662525936246785
253662525986590722
253662525965623296
253662525932068864
253662526070468608
253662526011752449
253662526041104384
253662526145966080
253662526217256961
253662525986590721
253662526158544896
253662526196285440
253662526104031233
253662526246637568
253662526179528704
253662526171123712
253662526045290497
253662526045315072
253662526175326208
253662526171136001
253662526221479937
253662526288560128
253662526234054658
253662526250811392
253662526280183808
253662525969809408
253662526045310977
253662526213070848
253662526234038272
253662526208897026
253662530117971968
253662530168307712
253662530168320000
253662530201845760
253662530243813376
253662530113769472
253662530147348480
253662530168303618
253662530180890624
253662530193469440
253662530197671939
253662530268975105
253662530218651648
253662530155737090
253662530323496960
253662530252206081
253662530281545729
253662530193469441
253662530319286272
253662530285760512
253662530222837760
253662530298331136
253662530327678977
253662530273165313
253662530386423810
253662530361249792
253662530428362753
253662530373828608
253662530491281408
253662530436751360
253662530407366656
253662530436755456
253662530310918145
253662530189279232
253662530453520384
253662530495455232
253662530407395328
253662530247999490
253662530294136832
253662530470309889
253662530487070720
253662530398998528
253662530273157122
253662530327699456
253662530445115392
253662530478694402
253662530424164352
253662534375190528
253662534341640192
253662534333251585
253662534421327873
253662534354235392
253662534459088897
253662534438092800
253662534480060416
253662534433918976
253662534521991169
253662534379393024
253662534350016513
253662534379388928
253662534517784578
253662534672977920
253662534454882304
253662534601682944
253662534370992128
253662534589116417
253662534568120320
253662534664601600
253662534672986113
253662534647808002
253662534647808001
253662534639427584
253662534689775616
253662534522007552
253662534706528256
253662534610087937
253662534710730752
253662534681362432
253662534463258624
253662534433927168
253662534303875072
253662538561105921
253662538544324608
253662538590470144
253662538519162880
253662538645000192
253662538661765120
253662538615635968
253662538619830272
253662538594652160
253662538590461952
253662538644992001
253662538657570819
253662538686930944
253662538695323648
253662538582089728
253662538758238208
253662538716311553
253662538561118208
253662538573684736
253662538523361280
253662538854694912
253662538779205632
253662538842116096
253662538716299265
253662538833735680
253662538783399937
253662538879881216
253662538905051136
253662538825342978
253662538913423360
253662538540130304
253662538808586240
253662538569498625
253662538888278018
253662538867277825
253662538657591296
253662542755422209
253662542780567553
253662542801551361
253662542885421056
253662542835101696
253662542721843200
253662542822535170
253662542931587072
253662542935764992
253662542793162752
253662543007084546
253662542931570688
253662542868643840
253662542981890048
253662542944165888
253662542902210561
253662542986092544
253662542960918528
253662542889631744
253662543040634880
253662543082561536
253662542986100736
253662542931566592
253662543061590016
253662542994481152
253662542977699840
253662543032250368
253662542935760896
253662543011278848
253662543007072257
253662542948343808
253662546941333505
253662546928750593
253662546907779074
253662546945515520
253662546958102528
253662547067146241
253662546966478848
253662546920357888
253662547033616384
253662547096510466
253662547146846208
253662546949701632
253662547121672193
253662546945531904
253662547041996800
253662547155222529
253662547180404736
253662547134267393
253662547239124993
253662547172012033
253662547180417024
253662547075551232
253662546895183872
253662547188785152
253662547264282624
253662547297845248
253662547113308160
253662547272691712
253662546995867648
253662547251720193
253662551097868288
253662551257264128
253662551097896961
253662551110459392
253662551139831808
253662551232098305
253662551089483776
253662551202725888
253662551181778944
253662551345340416
253662551253065728
253662551257264129
253662551160807424
253662551328559105
253662551429242880
253662551387291648
253662551156600832
253662551244673024
253662551156596737
253662551487959040
253662551311794176
253662551437635584
253662551446016000
253662551441817600
253662551399878657
253662551441821696
253662551471181824
253662551240495105
253662551487954945
253662551420829696
253662551483748353
253662551341162497
253662551097896960
253662555287990272
253662555304759296
253662555283783680
253662555334123521
253662555334115330
253662555300564993
253662555350892544
253662555426414593
253662555401240576
253662555405430784
253662555564806145
253662555384455168
253662555443191808
253662555527065600
253662555510292480
253662555459960832
253662555522859008
253662555430596609
253662555468341248
253662555560636416
253662555438972929
253662555543851008
253662555388665856
253662555392860162
253662555569000448
253662555329945600
253662555573207040
253662555598381056
253662555644493824
253662555476729857
253662555371872257
253662555573194753
253662555686465536
253662555673870336
253662555623530496
253662555615150080
253662555686449152
253662555606749184
253662555493527552
253662555644518400
253662555447365632
253662559524241408
253662559574564864
253662559507451905
253662559469703168
253662559507464194
253662559478112257
253662559536807937
253662559545217024
253662559717175297
253662559570391040
253662559494893568
253662559620706304
253662559536824321
253662559641665536
253662559671046144
253662559729758208
253662559809441792
253662559671033856
253662559876562944
253662559725563904
253662559746551808
253662559742345216
253662559788490753
253662559671054336
253662563668197376
253662563668209664
253662563714334720
253662563777265665
253662563743711232
253662563676614658
253662563773054976
253662563764690944
253662563664019456
253662563752083456
253662563731116032
253662563798245376
253662563747913729
253662563815018496
253662563701780480
253662563848577025
253662563760472064
253662564016349185
253662564007940096
253662563907284992
253662563999571968
253662563810824192
253662563953414144
253662564003741696
253662564028907521
253662563982778368
253662564033122304
253662563823407106
253662564062482432
253662563911471105
253662564037304320
253662564058267648
253662563991183363
253662564020543489
253662563978579968
253662563848564736
253662564075065345
253662564079243264
253662563869548544
253662567891865600
253662567900274689
253662567891861504
253662567866724352
253662567866720257
253662567929614336
253662567963185153
253662567875100673
253662567950606336
253662568063848448
253662567891873793
253662567858319361
253662567946416130
253662568021893122
253662567938007040
253662567933804545
253662568059641857
253662568034484224
253662568101597184
253662568072232960
253662568005136384
253662568105783296
253662568072237056
253662568122568704
253662568130949120
253662568164511745
253662568038686722
253662568147722241
253662568109969408
253662568013504513
253662568101576707
253662568051249152
253662568147742720
253662568013520898
253662568168689664
253662568172892161
253662568239988737
253662568030298112
253662568026079232
253662568172908544
253662567942209537
253662568223211521
253662568193863680
253662568273559553
253662568168685568
253662568235819008
253662568248401920
253662568219037696
253662568227422208
253662567917047809
253662568160309249
253662568214851585
253662568214851584
253662568231620608
253662568202244097
253662572128108545
253662572061011968
253662572178448384
253662572107153408
253662572228771840
253662572258136066
253662572094558209
253662572270718977
253662572195237889
253662572161662976
253662572232982529
253662572111360000
253662572253962241
253662572199432193
253662572195241985
253662572304273408
253662572312657920
253662572295905281
253662572295897088
253662572337823744
253662572371402752
253662572258140160
253662572404961282
253662572333654016
253662572274933760
253662572413333504
253662572060999680
253662572375588864
253662572304269313
253662572375572480
253662572354625536
253662572442697729
253662572463681537
253662572404948992
253662572400762880
253662572262350848
253662572379783169
253662572295888896
253662572325249024
253662572186857472
253662572274925568
253662572111347712
253662572287520768
253662572442701824
253662572388159490
253662572350414848
253662576259506176
253662576280469504
253662576297275392
253662576372744193
253662576389545984
253662576330813441
253662576301449216
253662576385347584
253662576406306816
253662576334995456
253662576368553984
253662576397938688
253662576381132801
253662576284684289
253662576553115648
253662576548933632
253662576565706753
253662576536338434
253662576402108416
253662576557301760
253662576645394432
253662576582479872
253662576448249857
253662576616042497
253662576544718850
253662576561508352
253662576590848001
253662576414691331
253662576435679233
253662576527953920
253662576465031168
253662576557314048
253662576595058688
253662576414715905
253662576582471680
253662576586678272
253662580495757312
253662580458012672
253662580457996288
253662580600619010
253662580483166209
253662580596420608
253662580625772547
253662580604796928
253662580600631296
253662580512522241
253662580596408320
253662580692893697
253662580701282304
253662580625788928
253662580487380993
253662580722253824
253662580567060481
253662580705480704
253662580747415552
253662580759986177
253662580676128768
253662580810330112
253662580755791872
253662580583854080
253662580671909888
253662580818714624
253662580625793025
253662580818718721
253662580646760448
253662584639733760
253662584664907777
253662584727818240
253662584794910720
253662584723632130
253662584732012544
253662584698462210
253662584669081600
253662584815890433
253662584845262848
253662584773939200
253662584706842625
253662584786522112
253662584845238272
253662584916566016
253662584790716418
253662584669085696
253662584761360384
253662584723632131
253662584954314752
253662584903983104
253662584924958720
253662584711045121
253662584903983105
253662584790740992
253662584992038912
253662584916553728
253662584673288192
253662584752971776
253662584857837568
253662584996237314
253662585042386947
253662584962703361
253662585042386946
253662585025613824
253662584887209984
253662585017217025
253662585029791744
253662585046585344
253662585042395136
253662584664907776
253662585004646400
253662584962703362
253662584820084736
253662584832671745
253662588901154816
253662588867596290
253662588871774208
253662588842422273
253662588829835264
253662588842414080
253662588880171009
253662588884369410
253662589039542272
253662588913741824
253662589056348160
253662588926304256
253662589064716288
253662589010210817
253662589001805824
253662589115043840
253662589073104896
253662589001793536
253662588951486465
253662589144424450
253662589219905537
253662589081493504
253662589068902400
253662589098278912
253662589236695041
253662589211516928
253662589127626753
253662589194752000
253662589039550466
253662589106651136
253662593024147456
253662593124798464
253662593045106688
253662593053503488
253662593141587968
253662593057705985
253662593091260417
253662593070297088
253662593095446528
253662593061900288
253662593095434240
253662593032540161
253662593149976576
253662593212891136
253662593061892096
253662593225465856
253662593120628738
253662593133199360
253662593108025345
253662593175138304
253662593095438337
253662593254821888
253662593154183168
253662593238056960
253662593129013248
253662593263210496
253662593158369281
253662593095438336
253662593347100672
253662593208688640
253662593414225921
253662593393233921
253662593435197440
253662593342898176
253662593259040768
253662593275817984
253662593410023424
253662593300975616
253662593347104768
253662593414209536
253662593179348992
253662593422606336
253662593145794560
253662597218463747
253662597247815680
253662597247807488
253662597285572609
253662597256208384
253662597222633473
253662597352673280
253662597247823872
253662597252005888
253662597281349632
253662597264601091
253662597319102464
253662597310709760
253662597298135040
253662597432365057
253662597398810624
253662597365235713
253662597474291712
253662597553979392
253662597428158465
253662597558173697
253662597436542976
253662597419786240
253662597361045504
253662597574963200
253662597512060928
253662597587546114
253662597516255232
253662597298126849
253662597516251136
253662597612699648
253662597293953024
253662597474312192
253662597423960064
253662597600141312
253662597558194176
253662601496645633
253662601425350656
253662601475670016
253662601492443136
253662601446301696
253662601546969089
253662601517608960
253662601555345408
253662601525993473
253662601492459521
253662601643446272
253662601567952896
253662601647640577
253662601744089088
253662601626677248
253662601723142144
253662601601503233
253662601756680194
253662601689583616
253662601597288448
253662601786044416
253662601811218432
253662601664401409
253662601811206144
253662601702170624
253662601756688384
253662601706356737
253662601807003648
253662601794445313
253662601798627328
253662601786056706
253662601731510273
253662601819611136
253662601815408642
253662601802833922
253662601748291585
253662601765085184
253662605607063552
253662605674151936
253662605644808192
253662605619630080
253662605686738945
253662605674164225
253662605804204032
253662605640622080
253662605728690176
253662605745463296
253662605716119553
253662605791600640
253662605724483584
253662605779034112
253662605875486720
253662605695152130
253662605816766464
253662605883883520
253662605921636352
253662605837733888
253662605858721792
253662605879676928
253662605854523392
253662605930029057
253662605892268033
253662605963567104
253662605904842752
253662606009724930
253662606018105344
253662606013911042
253662605913231360
253662606013911040
253662606009716736
253662605909045248
253662605791592448
253662605628039168
253662605858729984
253662609809735681
253662609914597377
253662609839108096
253662609902026753
253662609864265728
253662609927188480
253662609876844544
253662609860079617
253662609885249536
253662609977516034
253662609960742912
253662609931370496
253662609881038848
253662609998491648
253662609939767297
253662609839095809
253662609943961600
253662609964924928
253662609985900545
253662609969143808
253662609960755200
253662609973317633
253662610011070469
253662610011070468
253662610036240384
253662609990094848
253662609893646338
253662610002702336
253662609994301440
253662610166276096
253662610061393920
253662610204020737
253662610162073603
253662610141106179
253662610128531456
253662610149474305
253662610216595458
253662610183049216
253662610187239424
253662613995675648
253662614020829184
253662614209568768
253662614100512768
253662614104727553
253662614163443712
253662614163443713
253662614096330752
253662614280867841
253662614230552576
253662614180225024
253662614171824128
253662614113112066
253662614314422272
253662614264086528
253662614410891264
253662614364762112
253662614159249408
253662614293450752
253662614339596288
253662614410887169
253662614301835265
253662614331195392
253662614398324737
253662614234726400
253662614368964608
253662618223521793
253662618315792384
253662618252873731
253662618286444544
253662618265464832
253662618273857536
253662618219343873
253662618257084418
253662618215124994
253662618273845248
253662618311593984
253662618403889152
253662618441633792
253662618424836096
253662618533912576
253662618525515776
253662618340958208
253662618424848384
253662618466803713
253662618324197376
253662618521325568
253662618391281664
253662618382905344
253662618336772096
253662618303209472
253662618429050880
253662618592632832
253662618525499392
253662618521309184
253662618567467009
253662618357743616
253662622430420992
253662622413635585
253662622392672256
253662622401064960
253662622401056769
253662622438785025
253662622459777024
253662622539472896
253662622501703680
253662622388465664
253662622539464705
253662622484946944
253662622459760640
253662622514294784
253662622535282689
253662622447202304
253662622573019137
253662622518476801
253662622552047616
253662622619164672
253662622673666049
253662622463967233
253662622635917312
253662622724026368
253662622568824832
253662622510108672
253662622602366978
253662622619148289
253662622518476800
253662622707220480
253662622686265345
253662622589784064
253662622728196096
253662622728192000
253662622795329536
253662622744973313
253662622493310976
253662622786936832
253662622694666240
253662626645696512
253662626582777856
253662626599546880
253662626586980352
253662626679255041
253662626725384194
253662626834436096
253662626763137024
253662626758930432
253662626863804416
253662626687639552
253662626779889665
253662626800869377
253662626956058625
253662626893135872
253662626993807360
253662626956058626
253662626779893761
253662626779889666
253662626859597824
253662626951876608
253662626935107585
253662626872172544
253662630789652480
253662630844170240
253662630873550849
253662630789652481
253662630810632192
253662630856765440
253662630865170433
253662630823202818
253662630840000512
253662630923878400
253662630839996416
253662630961614848
253662630781272066
253662630944858113
253662630999371777
253662630915477504
253662631045525504
253662631024533504
253662630944845826
253662630936465408
253662631150374913
253662631083274242
253662630978404353
253662631100047361
253662631146184705
253662631100030976
253662630970007552
253662631087452161
253662630810628096
253662630840000515
253662635021717504
253662634971369473
253662635009118208
253662635067863041
253662634967191552
253662635164303360
253662635097206785
253662635055263744
253662635046866945
253662635168522240
253662635126554625
253662634983952384
253662635172700161
253662635202068480
253662635206262785
253662635088818179
253662635273379841
253662635223027714
253662635231424512
253662635264970753
253662635176886272
253662635206270976
253662635248209920
253662635315302401
253662635290161153
253662635126571008
253662635294347264
253662635239829504
253662635277574144
253662635151724545
253662635277557761
253662635214635009
253662635332075521
253662635369828353
253662635327897600
253662635382407170
253662635340468224
253662635365654528
253662635374047232
253662635218841600
253662639190859776
253662639245377536
253662639165685761
253662639190855680
253662639320879105
253662639333449730
253662639283109888
253662639350243329
253662639283138560
253662639220203520
253662639169875970
253662639354429440
253662639383797760
253662639257960449
253662639329255426
253662639404756994
253662639467687936
253662639526379520
253662639400558592
253662639459274752
253662639329259520
253662639459282945
253662639438327809
253662639236976640
253662639417352192
253662639329255427
253662639559942144
253662639530594304
253662639354417154
253662639337635840
253662639308283905
253662639408963586
253662643414499328
253662643401940992
253662643510972416
253662643410321409
253662643498397696
253662643443875840
253662643502608384
253662643460636673
253662643536146433
253662643397750785
253662643481636865
253662643586490368
253662643653591040
253662643573907456
253662643645194241
253662643502583808
253662643594878976
253662643678760960
253662643569717250
253662643657785344
253662643729084417
253662643670364160
253662643624214529
253662643552919552
253662643741663233
253662643485822976
253662643531964418
253662643750068225
253662643754266624
253662643682947072
253662643615854592
253662643657768960
253662643632611328
253662643737464832
253662647566888960
253662647621386240
253662647579455488
253662647604613122
253662647705292800
253662647638167553
253662647654965248
253662647755612160
253662647613018112
253662647592026113
253662647600435200
253662647671726080
253662647705288706
253662647856291840
253662647759814656
253662647738839041
253662647759818752
253662647592054784
253662647793369088
253662647801765888
253662647604637696
253662647629778944
253662647847890944
253662647885639680
253662647751434241
253662647864684544
253662647856275456
253662647961149440
253662647789158400
253662647856295936
253662647843700736
253662647633997824
253662647902420992
253662647961145344
253662647701098496
253662647793377281
253662647915008000
253662647780782080
253662651761176577
253662651773775873
253662651786342401
253662651815698432
253662651849248768
253662651748605953
253662651824103426
253662651798925312
253662651840872449
253662651861856256
253662651811524609
253662652008644609
253662651945717760
253662652017016832
253662651882799104
253662651857645568
253662652008636416
253662652038008832
253662652025405440
253662652021223424
253662651996069888
253662652105105408
253662652109316098
253662652067352576
253662652021215233
253662652155437057
253662652105101312
253662652050579457
253662652147040256
253662652033810433
253662656081305600
253662655938719745
253662656026779648
253662656047751168
253662656018395139
253662656018403329
253662655976439809
253662656043577344
253662656156819456
253662656056160256
253662656056135681
253662656110661632
253662655963877376
253662656110678016
253662656261672960
253662656077119488
253662656228126720
253662656232308736
253662656022585344
253662656110678017
253662656291033088
253662656341360642
253662656324591616
253662656345538560
253662656341352449
253662656253280257
253662656148414464
253662656232312832
253662656202960897
253662660141395971
253662660145590272
253662660170747904
253662660153987073
253662660212703232
253662660145590273
253662660225273856
253662660300775425
253662660275617792
253662660263018499
253662660271431680
253662660359495680
253662660162379777
253662660145602560
253662660355313665
253662660313374720
253662660367876096
253662660330147840
253662660422414337
253662660443389953
253662660464373760
253662660145594368
253662660393054208
253662660296593408
253662660233678848
253662660388876289
253662660393058304
253662660351102976
253662660514705408
253662660464345088
253662660481146881
253662660489523200
253662660380463105
253662660523077633
253662664331513856
253662664419594240
253662664327303168
253662664327323648
253662664344088577
253662664503459842
253662664365076480
253662664474128385
253662664457351168
253662664516067328
253662664520261632
253662664427978752
253662664457326592
253662664415379456
253662664620900352
253662664646078464
253662664595759104
253662664528637952
253662664461524992
253662664520265728
253662664667037696
253662664713195520
253662664637689858
253662664595738625
253662664474124289
253662664700616706
253662664599949313
253662664708980736
253662664729964545
253662664742559744
253662664692211712
253662664532832256
253662664495087616
253662664742547458
253662664721567744
253662664608325632
253662668538408962
253662668571934720
253662668542582784
253662668521611264
253662668618092544
253662668693590016
253662668618092547
253662668706156544
253662668727128064
253662668697780225
253662668630667264
253662668701974528
253662668571963392
253662668760686592
253662668819406848
253662668806832128
253662668777455616
253662668790046722
253662668798427136
253662668802633728
253662668794241024
253662668890705920
253662668785856513
253662668743917568
253662668844584961
253662668836184064
253662668752306176
253662668928454656
253662668920061953
253662668915879937
253662668869746689
253662672787210240
253662672795598852
253662672741085184
253662672728498176
253662672783024128
253662672745283585
253662672799809536
253662672845946881
253662672904663040
253662672787222529
253662672829169664
253662672829169666
253662672900472832
253662672913055744
253662672954986496
253662672850137088
253662672963383296
253662672992743429
253662672900468736
253662672820764672
253662673076625408
253662672950796290
253662673001140224
253662672975966208
253662673047281664
253662672929837056
253662672992759808
253662672913055745
253662673126957057
253662673131147264
253662673097609216
253662673101799424
253662672858517504
253662672816590850
253662672774656000
253662676947980289
253662676977348608
253662676926996480
253662676977319936
253662676998295553
253662677015080960
253662676947988481
253662676994097152
253662677031858176
253662677002514434
253662676968931328
253662676960546817
253662676910215169
253662676947988483
253662677031870464
253662677015076864
253662677182853120
253662677103161345
253662677111566336
253662677103149059
253662677015097345
253662677103169538
253662677128323072
253662677199646721
253662677212221440
253662677191245824
253662677317058561
253662677249961984
253662677237379072
253662677325451265
253662677136707584
253662677178658816
253662676931207168
253662681163239424
253662681196793856
253662681121308674
253662681234554880
253662681268101120
253662681104519168
253662681339408384
253662681234558976
253662681251340288
253662681356177408
253662681360379905
253662681431699458
253662681318445056
253662681322618881
253662681347784704
253662681331027968
253662681402335233
253662681352003584
253662681255534594
253662681423298560
253662681276502016
253662681360388096
253662681389744128
253662681494605825
253662681406525441
253662681406521344
253662681339416576
253662681301667840
253662681465225219
253662681490395137
253662681398116353
253662681251332097
253662681129701377
253662685349158912
253662685319794688
253662685328191488
253662685349175296
253662685407899649
253662685386903552
253662685361758208
253662685449814017
253662685403693056
253662685433053186
253662685445644289
253662685483388929
253662685567279104
253662685454008320
253662685567270912
253662685588238336
253662685567258624
253662685651144704
253662685605019650
253662685642756097
253662685298823168
253662685567270914
253662685579841537
253662685634379777
253662685605003264
253662685655363584
253662685676306432
253662685709869056
253662685697286146
253662685596618753
253662685651169280
253662685659557890
253662685676335104
253662685525323777
253662685684699137
253662685680521216
253662685605019648
253662685605019649
253662685613404160
253662685449842688
253662685416275968
253662685365956608
253662689509928961
253662689509908480
253662689497321473
253662689627340801
253662689551872001
253662689589612545
253662689560252416
253662689644122113
253662689639927810
253662689623146497
253662689614782465
253662689564430337
253662689623166976
253662689610563584
253662689631543296
253662689748979712
253662689606397952
253662689736421376
253662689761566721
253662689715425280
253662689681879042
253662689652527105
253662689702854657
253662689778356225
253662689803517952
253662689841270784
253662689795133440
253662689899999232
253662689614786560
253662689904173057
253662689862225920
253662689732202496
253662689891602432
253662689870614529
253662689870630912
253662689908359170
253662689828687872
253662693691650048
253662693733572608
253662693708419072
253662693746159616
253662693817479168
253662693741953024
253662693804896256
253662693871996929
253662693863600129
253662693792309248
253662693939089408
253662693901357058
253662693964259328
253662693888757760
253662693943296000
253662693876187137
253662694002012160
253662694102671361
253662694090096640
253662694102679552
253662693725200385
253662694102679553
253662694010396674
253662694039748609
253662694081695745
253662697902706688
253662697894313984
253662697890144256
253662698011774976
253662697906905090
253662697906917376
253662697969823745
253662697915314176
253662697969811457
253662698007560194
253662698104053760
253662697894313986
253662697974005761
253662698024337410
253662698112446464
253662698087251968
253662698108235776
253662698129203202
253662698070487042
253662697961435136
253662698112446465
253662698074685442
253662698108223488
253662698116616192
253662698217287680
253662698036940801
253662698187939840
253662698141798400
253662698288582656
253662698213097472
253662698242461696
253662697982423042
253662698292801536
253662698246647809
253662698275999744
253662698234064897
253662698213081088
253662698183725056
253662698292781056
253662698275995648
253662698204717056
253662698296983552
253662702134763520
253662702088634368
253662702164115457
253662702126395394
253662702294142978
253662702172512256
253662702302543872
253662702206074880
253662702268973058
253662702231232513
253662702365450240
253662702331904000
253662702390628352
253662702348668929
253662702361251841
253662702449356800
253662702398996480
253662702445158401
253662702268973056
253662702457733120
253662702403203075
253662702403211264
253662702289960961
253662702327709696
253662702248026112
253662706270351360
253662706329063424
253662706375213059
253662706375204864
253662706354249728
253662706509414401
253662706371022849
253662706501042177
253662706526195713
253662706492649472
253662706542972928
253662706450698240
253662706555580416
253662706459086848
253662706626859008
253662706480082944
253662706559746048
253662706509426690
253662706610102272
253662706622668800
253662706672992256
253662706668802048
253662706660425728
253662710477254657
253662710514991104
253662710598873088
253662710473056257
253662710552743936
253662710640832513
253662710611456000
253662710565318657
253662710615662592
253662710565326850
253662710619832320
253662710594682881
253662710741479425
253662710703747074
253662710724698113
253662710527586304
253662710653386753
253662710611451904
253662710695354368
253662710825369601
253662710590500865
253662710653399040
253662710808576000
253662710678581249
253662710661775360
253662710762446848
253662710808576001
253662710829572096
253662710804398082
253662710800191490
253662710829572097
253662710858907648
253662710749876224
253662710716317697
253662710871519232
253662710850547713
253662710749884416
253662710875693057
253662710523363328
253662710867312643
253662710812774401
253662710661804032
253662710871515136
253662710678577154
253662714717683712
253662714709278722
253662714688331776
253662714692509696
253662714675740672
253662714717671424
253662714814148608
253662714696720384
253662714726064128
253662714705100800
253662714830913536
253662714885447680
253662714889641986
253662714856087552
253662714918993920
253662714801577985
253662714914824193
253662714923212800
253662714944172032
253662714780581888
253662714713501696
253662714919018496
253662714960953344
253662714902220800
253662714965155840
253662714914803712
253662714872860672
253662715040628736
253662715023851520
253662715015491584
253662714965131265
253662714919022592
253662714965143552
253662715074203649
253662718916177921
253662718945546240
253662718861664256
253662718911983616
253662718916177920
253662718912000000
253662718979108864
253662718932942849
253662718899392513
253662718911987712
253662718899392512
253662718899417088
253662719012646912
253662718991683584
253662719079759872
253662719075565568
253662719012642816
253662719054581761
253662718958137344
253662718995877888
253662719188799488
253662719016833024
253662719197192192
253662719067176960
253662719146881024
253662719247519745
253662719260098560
253662718987468800
253662719218184193
253662719062970368
253662723060154368
253662723081129985
253662723253075970
253662723139829761
253662723190190080
253662723261485056
253662723190173696
253662723324387328
253662723051761665
253662723320209411
253662723185971202
253662723211157504
253662723240521728
253662723219542016
253662723244707840
253662723278258176
253662723366330368
253662723370524672
253662723274055680
253662723378929665
253662723269857281
253662723139850240
253662723324407808
253662723391496192
253662723316019200
253662723265683456
253662723391492096
253662723408293888
253662727241863168
253662727363514368
253662727254450177
253662727317364737
253662727258660864
253662727413854208
253662727317372929
253662727422234624
253662727254458369
253662727422222337
253662727346724865
253662727388680192
253662727506116608
253662727476756480
253662727535476736
253662727430602753
253662727451578368
253662727602581504
253662727598374913
253662727594184704
253662727569031168
253662727640330240
253662727401267201
253662727619371009
253662727631958017
253662727346720768
253662727598379009
253662727640342529
253662727258648576
253662727392874497
253662727447392256
253662727418032128
253662727443206144
253662727254458370
253662727241879552
253662727279611904
253662727548051457
253662731507470337
253662731503280128
253662731566202880
253662731440369664
253662731503296512
253662731574603776
253662731570405377
253662731486494721
253662731515854848
253662731570401280
253662731478114304
253662731478106112
253662731511676928
253662731608150017
253662731486502912
253662731507470338
253662731645890560
253662731595571200
253662731700408320
253662731591376898
253662731687841793
253662731545239552
253662731562020864
253662731713015808
253662731721379840
253662731738157057
253662731750739968
253662731725574144
253662731566186496
253662731763343361
253662731763322880
253662731763318784
253662731742359552
253662731759149056
253662731851403264
253662731784298496
253662731557801984
253662731696218113
253662731515883520
253662735647260672
253662735701798913
253662735664029697
253662735693398016
253662735785660416
253662735655641089
253662735768895489
253662735705993216
253662735752122368
253662735781482496
253662735735336964
253662735869550593
253662735747911681
253662735647272961
253662735865376770
253662735865352192
253662735932461056
253662735747936256
253662735806631936
253662735890534400
253662735676628992
253662735815041024
253662735831793665
253662735823405056
253662735856984064
253662735961841664
253662735638872066
253662735819239424
253662735974408192
253662735869550592
253662735919886336
253662735995383808
253662735991185408
253662735986982915
253662736037318657
253662735974408193
253662735928291328
253662736012152833
253662735995371520
253662735961837568
253662739904491522
253662739879325697
253662740000944128
253662739929653248
253662739917074433
253662739996762112
253662739963207680
253662739912876032
253662740047097856
253662739984183296
253662740151930880
253662740122587136
253662739959005184
253662740093227008
253662740068048896
253662740030308352
253662740118384641
253662740030316547
253662740109987840
253662739946430465
253662740147761152
253662740231626752
253662740189683713
253662740214861824
253662740047081472
253662740189687809
253662739971579904
253662744048455681
253662744052633600
253662744019091456
253662744035880961
253662744111370241
253662744069431296
253662744098795521
253662744119754752
253662744115544064
253662744111366144
253662744040050689
253662744262356992
253662744233013248
253662744233005056
253662744270749696
253662744073601024
253662744304304129
253662744388173824
253662744413351936
253662744304291841
253662744358821888
253662744249782272
253662744434323456
253662744409161728
253662744404955136
253662744283316224
253662744161685504
253662744128155648
253662744409157632
253662744199442433
253662744413368320
253662744371408896
253662748267917313
253662748217585666
253662748263739392
253662748293095424
253662748288892928
253662748318261248
253662748234371072
253662748309852160
253662748238553090
253662748221771777
253662748293099520
253662748297265152
253662748389552128
253662748389543936
253662748351795200
253662748414717953
253662748305653760
253662748402147329
253662748481814529
253662748553117696
253662748544757760
253662748418928641
253662748490223616
253662748469231617
253662748620234752
253662748544741377
253662748611837952
253662748506992641
253662748448260096
253662748456673280
253662748452454400
253662748519567360
253662748473446402
253662752411877376
253662752474812416
253662752466411520
253662752470622208
253662752516739072
253662752508362752
253662752411885568
253662752558678017
253662752533520385
253662752453844992
253662752533540864
253662752541908992
253662752609013760
253662752713891840
253662752659369984
253662752663560194
253662752772608001
253662752671936512
253662752600645634
253662752680321024
253662752571273216
253662752739033090
253662752705490944
253662752676134912
253662752776806400
253662752739045376
253662752806158336
253662752726474752
253662752583852032
253662752822947841
253662752764219392
253662752776781824
253662752437059585
253662752701288448
253662752810340352
253662752806150145
253662752785190913
253662752734842881
253662752768417792
253662756627173376
253662756639744000
253662756711038976
253662756669116416
253662756664913920
253662756648153089
253662756727824384
253662756790734848
253662756664926208
253662756635545600
253662756744617984
253662756732022784
253662756845277184
253662756870422528
253662756786544640
253662756904005633
253662756937555969
253662756929167360
253662756891414528
253662756891402241
253662757004652544
253662756941733888
253662756983697408
253662756966891520
253662756979486721
253662756773982209
253662756971085826
253662757008850946
253662756878827520
253662756971085824
253662756904005634
253662756820119552
253662760808890368
253662760896966656
253662760951484416
253662760955691009
253662760943091713
253662760892780544
253662760922124288
253662760804691969
253662760834052096
253662760972460033
253662760817270784
253662760867606528
253662761077317632
253662760913760260
253662761056354304
253662760951508992
253662760985059328
253662761039589376
253662761026981891
253662760951480320
253662760842444801
253662761064730624
253662760842436608
253662761010208768
253662760985038848
253662761022783489
253662761031192576
253662761131855872
253662761148612608
253662761198960641
253662761056342017
253662761161220096
253662761106690049
253662761098305536
253662761190580224
253662761148628993
253662761173798912
253662760951492609
253662761207341057
253662761152823296
253662761194758145
253662761148633089
253662761177997313
253662760888569856
253662761115074560
253662765028343808
253662765133201408
253662765045133313
253662765103849473
253662765015777281
253662765036761088
253662764998983680
253662765057720321
253662765175164928
253662765082890241
253662765070286851
253662765191942144
253662765133213696
253662765124829185
253662765259055105
253662765242261504
253662765175144448
253662765267447808
253662765309366274
253662765296787457
253662765380669440
253662765011587073
253662765259055106
253662765208715264
253662765359702016
253662765305176064
253662765032562688
253662765095469056
253662765170978816
253662765015773184
253662769201684480
253662769205870592
253662769222668288
253662769314922497
253662769201684481
253662769264594945
253662769260404737
253662769293955073
253662769323311105
253662769256230912
253662769319129089
253662769348505600
253662769323335680
253662769352679426
253662769272987648
253662769423994880
253662769327525888
253662769361063937
253662769411411968
253662769495277569
253662769411391490
253662769331716096
253662769449156608
253662769491083266
253662769524649984
253662769423998976
253662769428185088
253662769457553408
253662769457545217
253662769197506561
253662769516273664
253662769554010113
253662769449156610
253662769587564544
253662769482694656
253662769419800576
253662769570795520
253662769482694658
253662769562406913
253662769595949056
253662769436585984
253662769465925633
253662769587568640
253662769457549312
253662773421174787
253662773467295744
253662773446324224
253662773446336513
253662773513437184
253662773521809408
253662773517627392
253662773437939712
253662773593128961
253662773576339456
253662773542785024
253662773639274498
253662773538611200
253662773446332416
253662773463113729
253662773609910273
253662773689589760
253662773677010945
253662773739933696
253662773760905216
253662773559586816
253662773639249920
253662773668626432
253662773760897024
253662773765107712
253662773731545090
253662773702168577
253662773756702720
253662773731524608
253662773702184960
253662773660229632
253662773752504320
253662773756690432
253662773794467840
253662773526016000
253662773760901120
253662773752512512
253662773727346689
253662777586089984
253662777594490880
253662777628045312
253662777653198848
253662777644830721
253662777653223424
253662777640640512
253662777611272194
253662777724522497
253662777728704512
253662777695166467
253662777686773760
253662777850331136
253662777749667840
253662777841967105
253662777753874432
253662777867132930
253662777732902912
253662777837772802
253662777833558016
253662777892282368
253662777837748224
253662777984561152
253662777888088064
253662777833558017
253662777930022913
253662777862934528
253662777917444096
253662777984569344
253662777649025024
253662777896484864
253662781788790784
253662781839138817
253662781826531330
253662781960749056
253662781813948416
253662781985918977
253662781872685056
253662781822353409
253662781918818305
253662781876871168
253662781830750208
253662782027878402
253662781964947458
253662781985935360
253662781788786688
253662782078193664
253662782036271104
253662782082387969
253662781973360640
253662782111756288
253662782057242624
253662782115958784
253662781927211008
253662782145314816
253662782183051264
253662782178861057
253662782162075648
253662781981724674
253662782166269953
253662782061424640
253662782178852865
253662785983094785
253662786004066304
253662785962119168
253662786046013440
253662785962143744
253662786054418433
253662786100543488
253662786058592257
253662786117316610
253662785995677697
253662786138304512
253662786138296320
253662785966329856
253662786217988097
253662786171838464
253662786096345088
253662786276687873
253662786083774465
253662786285088769
253662786247356416
253662786347991040
253662786255724544
253662786280898560
253662786377375745
253662786368978944
253662786217992192
253662786318639104
253662786364792832
253662786331226112
253662786138292224
253662786368991232
253662786213777409
253662786276716544
253662790227738624
253662790189993984
253662790215168002
253662790210953216
253662790278082561
253662790219362304
253662790273880064
253662790189998080
253662790189977601
253662790319996928
253662790340984832
253662790462603264
253662790559100928
253662790223527937
253662790450036737
253662790462619648
253662790206754816
253662790483587072
253662790189989888
253662790458433537
253662790399713280
253662790487797760
253662790219350016
253662794354946048
253662794375905280
253662794396864512
253662794417848320
253662794359132160
253662794451386369
253662794392694785
253662794417840129
253662794392694786
253662794455597057
253662794489135104
253662794422042626
253662794505936896
253662794463985665
253662794493341697
253662794581409793
253662794497531904
253662794606579712
253662794644340736
253662794581430272
253662794715639810
253662794728226816
253662794510114817
253662794585612288
253662794669502464
253662794677899264
253662794757578752
253662794623361025
253662794589818880
253662798561804288
253662798624747522
253662798662467585
253662798557626368
253662798553427969
253662798649892865
253662798549225473
253662798683439104
253662798578593793
253662798561824769
253662798633111552
253662798675075074
253662798712823809
253662798612160513
253662798767345664
253662798792495104
253662798763134976
253662798675058688
253662798717014016
253662798729592833
253662798742167553
253662798796705793
253662798855434240
253662798763155456
253662798872203264
253662798888968192
253662798800879616
253662798545055744
253662798939308032
253662798876385280
253662798926708736
253662798817673216
253662798788313088
253662798842830848
253662798884777984
253662798675070976
253662798792503296
253662802785480704
253662802831605762
253662802743525378
253662802785476609
253662802777096192
253662802814836737
253662802869366784
253662803003576320
253662802907119616
253662803007774720
253662802835812352
253662802982600704
253662802844200960
253662803028742145
253662802877771776
253662802919710720
253662802986803201
253662803129417729
253662803133607936
253662803079081984
253662803116838913
253662803007770624
253662803142008833
253662803112652800
253662803133620226
253662803032944641
253662803083280384
253662803112640512
253662803049717761
253662802923884547
253662806942040064
253662806983966720
253662807013339136
253662806946238464
253662807076249600
253662807105630210
253662807055273984
253662807076265984
253662807076270080
253662807067852800
253662807097233410
253662807063674881
253662807030120449
253662807223050240
253662807248228354
253662807130771456
253662807147565056
253662807181099009
253662807218872320
253662807181123585
253662807223050241
253662807239827456
253662807227248640
253662807248228353
253662807264997376
253662807239835648
253662807218876416
253662807344680960
253662807248236544
253662807323734016
253662807323729921
253662807227260928
253662807344705536
253662807277572096
253662807214678016
253662811148910592
253662811127959552
253662811157303296
253662811207655424
253662811270561792
253662811274747904
253662811220221953
253662811274743808
253662811157311490
253662811308314624
253662811224412160
253662811312500736
253662811203436544
253662811190882305
253662811241185280
253662811367026690
253662811413151744
253662811459309570
253662811471888384
253662811354435584
253662811434147840
253662811538997248
253662811354435585
253662811308310529
253662811488653312
253662811463487489
253662811400581121
253662815594881025
253662815414517760
253662815477456896
253662815385157632
253662815389356032
253662815443898370
253662815364194304
253662815364194306
253662815380979714
253662815653621762
253662815347408896
253662815473250305
253662815573925888
253662815326457858
253662815716515840
253662815519395840
253662815515197440
253662815477436416
253662815590682624
253662815410327552
253662815561334787
253662815536156672
253662815355797504
253662815326437378
253662815687155712
253662815620063233
253662815670390784
253662815657787393
253662815473262594
253662815481647104
253662815720706049
253662819533352961
253662819537547264
253662819537534977
253662819545923584
253662819533336577
253662819604643840
253662819587874816
253662819558518784
253662819571097602
253662819621408768
253662819533324289
253662819524935680
253662819642376192
253662819730456576
253662819646595073
253662819663347712
253662819730468865
253662819613024257
253662819751456768
253662819696918528
253662819667554304
253662819713683456
253662819663351809
253662819654959105
253662819881463808
253662819810168833
253662819826929665
253662819818565633
253662819738845186
253662819801780224
253662819797573634
253662819852095488
253662819784982529
253662819793399808
253662819818545155
253662819814367232
253662819726286848
253662819625615360
253662819889844224
253662819931799553
253662823794753536
253662823773786114
253662823736037377
253662823752822784
253662823815716864
253662823744409600
253662823811522560
253662823715065857
253662823777959936
253662823840882688
253662823895408640
253662823769575424
253662823979307008
253662824000282625
253662823941541888
253662823899594753
253662823744405504
253662824021258240
253662824121913345
253662823975092226
253662823807332352
253662824121913344
253662824117719040
253662823975104513
253662823996076032
253662824067383296
253662824117727233
253662824038010881
253662824121909248
253662824075767808
253662823903805441
253662824033824768
253662824025440256
253662824113524737
253662823916388352
253662823903813633
253662823966732288
253662823815725056
253662823853457408
253662827905163264
253662827938725889
253662827926155264
253662827993239553
253662827984859136
253662827926130688
253662827989041152
253662827938725888
253662827980681216
253662827951292416
253662828035207168
253662828127465472
253662828064563201
253662827968077824
253662828026810368
253662828173598721
253662828144234496
253662828051959810
253662828127481856
253662828110696449
253662828098117632
253662827917754368
253662828135866370
253662828181987328
253662828093906944
253662828198785024
253662828085538816
253662828043579394
253662827951312900
253662828236517376
253662828198772737
253662828303626240
253662828316205056
253662828291043329
253662828299419648
253662827934531584
253662828190367744
253662828219736064
253662828232310784
253662828282654720
253662828278452229
253662828303630336
253662828316209152
253662828047790083
253662828240703488
253662828047790084
253662828270063616
253662832124649472
253662832099479553
253662832103673856
253662832141418496
253662832103673857
253662832107872256
253662832187564032
253662832300814338
253662832250458112
253662832246259713
253662832225300481
253662832384700417
253662832334368769
253662832263053314
253662832187543552
253662832204341250
253662832393089024
253662832296607748
253662832426614784
253662832472772608
253662832376311808
253662832384688128
253662832401465345
253662832514715648
253662832472756225
253662832330158080
253662832275640320
253662832497926144
253662832170770432
253662832195948546
253662832447602688
253662832481148930
253662832493740032
253662836327329792
253662836344098816
253662836327333888
253662836297969664
253662836327325696
253662836318949376
253662836369285121
253662836344094720
253662836377669633
253662836365090816
253662836386062337
253662836293763072
253662836482506752
253662836356706304
253662836415418368
253662836461535233
253662836570607616
253662836474146816
253662836545429504
253662836444782592
253662836440563712
253662836453150720
253662836407013376
253662836482506753
253662836503502848
253662836310560768
253662836478328833
253662836541239296
253662836599963650
253662836692242436
253662836641902592
253662836591566848
253662836696440832
253662836537032704
253662836629336064
253662836331536384
253662840513245184
253662840488071169
253662840576172032
253662840647462913
253662840538406912
253662840571977729
253662840571981825
253662840576167936
253662840500658177
253662840643276801
253662840517427201
253662840630697984
253662840743940099
253662840668438529
253662840672620544
253662840597139456
253662840777494528
253662840701997056
253662840832004096
253662840794255360
253662840802664449
253662840689393664
253662840681005057
253662840861376512
253662840689422337
253662840882343936
253662840668438528
253662840815251456
253662840882360321
253662840894943234
253662840785874944
253662840894943232
253662840790065152
253662840869748738
253662840873955328
253662840731365377
253662840743940096
253662840651669504
253662844715933697
253662844715937793
253662844799811584
253662844732702721
253662844787240963
253662844757893120
253662844929863680
253662844883701761
253662844883697665
253662844938231809
253662844858544128
253662844808200192
253662844904689664
253662844967608321
253662844955009025
253662844975992832
253662844904669185
253662845080838144
253662844900495360
253662845030502400
253662844921454592
253662844967600128
253662844934053888
253662844745285632
253662845055664129
253662845076639744
253662844942422017
253662845055664130
253662845076652032
253662845072445440
253662845089230848
253662844770471936
253662848918630401
253662848939610112
253662848876695552
253662848910237696
253662848977354752
253662848893460481
253662848876679168
253662849036062720
253662848956391425
253662848981540864
253662849015107584
253662848977346561
253662849031864320
253662849119944705
253662849191256064
253662849098985472
253662849023500288
253662849157697536
253662849044455424
253662849136726016
253662849107361792
253662849199640578
253662849174499329
253662849073827840
253662849124143105
253662849220616192
253662849174499328
253662849266769920
253662848968962048
253662849082220544
253662849258377216
253662849254162432
253662849279336448
253662849233219584
253662849262571521
253662849191272449
253662849161904129
253662849203855362
253662849128341507
253662849048649729
253662853087756289
253662853087776768
253662853104541696
253662853121331201
253662853100347392
253662853108756482
253662853100367872
253662853163257857
253662853129707520
253662853184241666
253662853196816384
253662853121323008
253662853188431873
253662853138100224
253662853326848000
253662853201027074
253662853159075841
253662853322665984
253662853297491968
253662853293281280
253662853402353665
253662853196816385
253662853247156225
253662853318455296
253662853406523392
253662853356212225
253662853331025921
253662853372981250
253662853209391104
253662853406539776
253662853440081920
253662853448482816
253662853389766656
253662853255540736
253662853440090112
253662853482024960
253662853427499008
253662853423325184
253662853452685313
253662853104533505
253662853444284416
253662857324027904
253662857286266881
253662857328201728
253662857311424513
253662857311449089
253662857319817218
253662857307230208
253662857294651393
253662857315622912
253662857324007425
253662857391124480
253662857353379840
253662857311420416
253662857290465281
253662857441447938
253662857445658625
253662857428869121
253662857374351361
253662857412100096
253662857512759297
253662857516965889
253662857407897602
253662857588273152
253662857533739009
253662857533747201
253662857546305537
253662857592463361
253662857621811200
253662857399508992
253662857621827584
253662857512759296
253662857537933314
253662857605021697
253662857621807104
253662857667940353
253662857634410496
253662857642799104
253662857676328961
253662857638584320
253662857672138754
253662857663762433
253662857579859968
253662861480562689
253662861484761090
253662861535084544
253662861522501632
253662861476384768
253662861598023680
253662861514133504
253662861543481344
253662861522526208
253662861660917760
253662861488967681
253662861614776320
253662861681909760
253662861677703169
253662861732233219
253662861686099969
253662861694496769
253662861732233218
253662861497344000
253662861841293313
253662861669318656
253662861669318657
253662861732233216
253662861820305408
253662861719658498
253662861736427520
253662861702873088
253662861686104064
253662861681889281
253662861778354176
253662861732229120
253662861761593344
253662861698666497
253662861837082625
253662861799350275
253662861837103104
253662861828706304
253662861497348096
253662861790961665
253662861874827264
253662861648334848
253662861618970624
253662865666502657
253662865670680576
253662865658114048
253662865679065088
253662865750372353
253662865712623616
253662865842651137
253662865653899265
253662865913958400
253662865721004032
253662865821687808
253662865729409025
253662865796526080
253662865892970496
253662866010415104
253662865905561600
253662865788125184
253662865762963456
253662865863618560
253662866031386625
253662865930719233
253662865981071360
253662865993646080
253662866048163841
253662866052358144
253662865934925824
253662865934909440
253662865968476160
253662866048159744
253662866018795520
253662869932093442
253662869919522816
253662869936287746
253662869869191169
253662869881757696
253662870045335554
253662869994995712
253662870007582721
253662870070509568
253662869969850369
253662869894352896
253662869873389568
253662869990830080
253662869978226688
253662870041161728
253662870129229824
253662870078906368
253662870150197249
253662870020161536
253662870057910274
253662870217306112
253662870104055808
253662870150209536
253662870099873792
253662870074716160
253662870133415937
253662870192140289
253662870242471938
253662870217302017
253662870225698816
253662870187962368
253662870246658048
253662869986615296
253662870242488320
253662870087282688
253662870162784256
253662870221508610
253662870242459649
253662870133424128
253662870099861504
253662870259261440
253662870062125056
253662870229897216
253662870083096576
253662870208925697
253662874059284480
253662874138976256
253662874071879681
253662874088644608
253662874042507264
253662874239631361
253662874151550979
253662874239631360
253662874084470784
253662874159960064
253662874185109506
253662874378067968
253662874227060736
253662874277392384
253662874260631552
253662874222878720
253662874323525633
253662874138992640
253662874327715841
253662874281590784
253662874210295809
253662874340306945
253662874373861376
253662874277384192
253662874361290753
253662874172551169
253662874176716800
253662874331930624
253662874315137024
253662874138968065
253662874420002816
253662874168336384
253662874369667073
253662874445172738
253662874432593920
253662874151567361
253662874419990528
253662874063470593
253662874428399617
253662878312304640
253662878379425792
253662878257778689
253662878345879552
253662878396211200
253662878303916033
253662878471704576
253662878295523329
253662878392004608
253662878480084992
253662878488489985
253662878341689344
253662878559789059
253662878584950786
253662878362636288
253662878572367873
253662878530424832
253662878530433024
253662878610116608
253662878614294528
253662878643675136
253662878584946688
253662878614290432
253662878542999552
253662878492684288
253662878530433025
253662878626881537
253662878496849920
253662878299721728
253662878320713728
253662878450724864
253662882435305473
253662882456301569
253662882506629121
253662882435325952
253662882456281088
253662882481446914
253662882628268034
253662882506620928
253662882657619968
253662882489843712
253662882561150976
253662882527604736
253662882569519105
253662882628259841
253662882615668737
253662882632458240
253662882720530434
253662882712150016
253662882611490817
253662882678575104
253662882611470336
253662882628268032
253662882611482624
253662882749886465
253662882514997250
253662882452099073
253662882775040002
253662882712129536
253662882661814272
253662882737311744
253662882712145920
253662882754093056
253662882766680064
253662882678591488
253662882775044096
253662882816995328
253662882645024768
253662882443718659
253662886625423360
253662886667362307
253662886646394881
253662886713507841
253662886654799872
253662886692524033
253662886684155904
253662886717689856
253662886738681856
253662886734483457
253662886734483458
253662886822563841
253662886801600512
253662886851923969
253662886835138560
253662886780612608
253662886822563840
253662886717706240
253662886784811008
253662886793187330
253662886835138561
253662886914818048
253662886742867968
253662887011315713
253662886801580032
253662886881292288
253662886747049985
253662886952566785
253662886898061312
253662886952566784
253662886960955393
253662887019700225
253662887015481347
253662886872903680
253662886960955392
253662886885486593
253662887011299329
253662886784798721
253662886935805952
253662887015497728
253662887036465152
253662887019704320
253662886931607552
253662886944178176
253662890836512769
253662890895224833
253662890903617536
253662890878447617
253662890870046720
253662890878451712
253662890874257410
253662890899410944
253662891016859648
253662890870063105
253662890995900418
253662890970718209
253662891058794496
253662890983313408
253662890912002048
253662890937155584
253662890857492480
253662890987495424
253662891037822978
253662891121721344
253662891125927936
253662891079770112
253662890907820032
253662891050430464
253662891088154624
253662891109146624
253662891016863745
253662891222392833
253662891117535232
253662891151093760
253662891046207489
253662891117527040
253662891222372353
253662891218198529
253662891234979840
253662891054620674
253662891201409024
253662891000082432
253662895060172801
253662895076945920
253662895110504448
253662895081152512
253662895148249088
253662895194398720
253662895269871616
253662895265697792
253662895152435201
253662895253123072
253662895269879811
253662895110504449
253662895383121920
253662895102107648
253662895253098497
253662895295057920
253662895202787329
253662895274074114
253662895357976576
253662895215353856
253662895395721216
253662895399911424
253662895219548160
253662895232126976
253662895202779137
253662895253094400
253662895395700737
253662895370559489
253662895395700736
253662899267055617
253662899321597952
253662899296415744
253662899338375168
253662899241906176
253662899258662914
253662899271258113
253662899350937601
253662899355127808
253662899350929408
253662899275456513
253662899376119809
253662899275456512
253662899346747392
253662899271245824
253662899376123904
253662899392884736
253662899422232578
253662899422244865
253662899346743296
253662899464183810
253662899397066752
253662899418062849
253662899426443264
253662899468394496
253662899476787201
253662899296403456
253662899493535744
253662899535507456
253662899288043520
253662899485155330
253662899539685376
253662899518717953
253662899350929409
253662899459997696
253662899468374016
253662899606802432
253662899539673088
253662899594211328
253662899590025216
253662899569041408
253662899430637568
253662899405463552
253662899455807488
253662899569045506
253662899623579648
253662899623563264
253662899606806528
253662899623587841
253662899623571456
253662903457161216
253662903452962817
253662903499096064
253662903524261888
253662903528476672
253662903440375808
253662903440404480
253662903436201985
253662903473934337
253662903452962816
253662903515881473
253662903411040257
253662903557840896
253662903570411521
253662903549435904
253662903469760512
253662903662702592
253662903658500096
253662903654297600
253662903591399424
253662903532670976
253662903754960896
253662903721418752
253662903562022912
253662903742390272
253662903675265025
253662903725613056
253662903792705536
253662903733981184
253662903754977280
253662903671066625
253662903679455233
253662903532666880
253662903406841856
253662903717199872
253662907651481601
253662907655651329
253662907601137664
253662907668258816
253662907655655424
253662907664044033
253662907638878208
253662907781488640
253662907735343104
253662907760537600
253662907706007552
253662907802464256
253662907823452160
253662907777314817
253662907869560832
253662907823452162
253662907978641410
253662907928289280
253662907819241472
253662907978620928
253662907806670848
253662907852787712
253662907961835520
253662908007989248
253662907928301568
253662907827642368
253662907911524352
253662907932487683
253662907991203841
253662908012175360
253662907999592449
253662911862546435
253662911820611585
253662911862546432
253662911979999232
253662911929651201
253662911942246400
253662911917088768
253662911988375552
253662911929675776
253662911950622722
253662912110006272
253662911959015424
253662912000950272
253662911971614722
253662912101634048
253662912193912832
253662912164532225
253662912114216961
253662912156155904
253662912030326784
253662912126803968
253662912093229056
253662912130973696
253662912114221056
253662912202280961
253662912160354305
253662912177139712
253662912147763200
253662912160333824
253662911954833408
253662912055500800
253662916006539264
253662916077842432
253662916077813761
253662916086202368
253662916035891200
253662916052652032
253662916094603264
253662916191072256
253662916157505536
253662916195274752
253662916019118080
253662916186865664
253662916077826049
253662916102991872
253662916245602305
253662916182700032
253662916128165888
253662916144943104
253662916182679553
253662916073648128
253662916191068161
253662916207861760
253662916203646976
253662916316913665
253662916283342849
253662916400795650
253662916191084544
253662916077826048
253662916342054914
253662916262391808
253662916241391617
253662916325306368
253662916342079489
253662916333670400
253662916400799746
253662916375638016
253662920246976512
253662920225980417
253662920280514561
253662920200822784
253662920335048705
253662920330842113
253662920368611328
253662920406360064
253662920305684480
253662920360198145
253662920309878784
253662920326672385
253662920360214528
253662920238587904
253662920477650944
253662920439918592
253662920490229760
253662920423133184
253662920255340544
253662920351817728
253662920569917440
253662920569942017
253662920553148416
253662920548954114
253662920586690561
253662920595091458
253662920318255104
253662920544772096
253662920590913536
253662920548970496
253662920393781248
253662920574107649
253662920586706944
253662920532172800
253662920343437312
253662920586690560
253662920448294912
253662920544751617
253662920515399682
253662920469254144
253662920494436352
253662924407709696
253662924416106497
253662924479016960
253662924374163457
253662924390928387
253662924395147264
253662924411920384
253662924432883714
253662924541919233
253662924550332416
253662924550332417
253662924453842944
253662924546129921
253662924671946753
253662924659376128
253662924445470720
253662924529352706
253662924625813504
253662924420304896
253662924726468609
253662924655173632
253662924730683392
253662924684537856
253662924546134018
253662924621619200
253662924764233728
253662924705517569
253662924726489088
253662924776824832
253662924546113536
253662924743274498
253662924701306880
253662924789403650
253662924789383168
253662924663558144
253662928568475650
253662928581050369
253662928618799104
253662928614604800
253662928736243712
253662928610398209
253662928602030081
253662928706879489
253662928656547841
253662928618803201
253662928685899778
253662928757215233
253662928723660801
253662928723660800
253662928694288385
253662928769794048
253662928702685185
253662928832708609
253662928799145984
253662928694280193
253662928883023873
253662928576851968
253662928719474688
253662928773980160
253662928807550977
253662928811749376
253662928807542785
253662928899817473
253662928904015872
253662928899829760
253662928853663744
253662928815939584
253662928878829568
253662928631390210
253662928790753281
253662928815919105
253662928832696321
253662928723652609
253662928887226371
253662928929161216
253662928941768705
253662928945946624
253662928983711746
253662928744636418
253662928895614977
253662928803356672
253662928891420672
253662928870440960
253662928723652608
253662928895610880
253662928794972160
253662932762775553
253662932834082816
253662932771143681
253662932792143872
253662932800512000
253662932808916992
253662932892786688
253662932855033857
253662932888592385
253662932892807168
253662932775350273
253662932825677826
253662932800532480
253662932796334080
253662932884410369
253662933043793921
253662933022801921
253662933006036993
253662932943122433
253662932976672769
253662932989272064
253662933052170240
253662933148639233
253662932993470465
253662933161218049
253662933047984128
253662933169602562
253662933123465216
253662933131882496
253662933123489792
253662933031211008
253662932985065472
253662933047988224
253662933165412352
253662933152841728
253662932943118337
253662936965459968
253662936957067264
253662936990617601
253662937007398913
253662936965455872
253662937099685889
253662937154207744
253662937091280897
253662937238106112
253662937150017536
253662937078693888
253662937078693889
253662937091276800
253662937191948288
253662937070309376
253662937242292224
253662937246486528
253662937330356225
253662937166790656
253662937292607488
253662937204531200
253662937154220032
253662937145810945
253662937305202689
253662937179361280
253662937284227073
253662937137426432
253662937053532160
253662937045155840
253662937112256512
253662937351348224
253662937321971713
253662937040961536
253662937363906562
253662937326161921
253662937309396992
253662937280045056
253662937187770368
253662937288421377
253662937292603392
253662941151391744
253662941180731392
253662941193318400
253662941193306112
253662941252030464
253662941189136384
253662941268815873
253662941335924736
253662941247848449
253662941289787393
253662941264637952
253662941356904448
253662941176557568
253662941231071232
253662941335937024
253662941356904449
253662941453352960
253662941260439552
253662941440794624
253662941377871873
253662941298188290
253662941428187139
253662941449166848
253662941528879104
253662941470130176
253662941545631744
253662941554040832
253662941474349056
253662941449175040
253662941331726336
253662941562413056
253662941247836160
253662941478543362
253662941356883968
253662941503684608
253662945362448384
253662945370861568
253662945412780035
253662945404416000
253662945412788224
253662945442136065
253662945572163584
253662945484079104
253662945433767936
253662945593143296
253662945593131008
253662945542823936
253662945597333505
253662945597349888
253662945555394560
253662945677029376
253662945601519616
253662945584762880
253662945609928706
253662945362452481
253662945630896128
253662945614127104
253662945689620480
253662945626710016
253662945354076161
253662945739935744
253662945714794496
253662945756721153
253662945714769920
253662945681211392
253662945756729344
253662945693814784
253662945710579714
253662945614106624
253662949690966016
253662949716135936
253662949569351682
253662949661609984
253662949615476736
253662949628063745
253662949678391296
253662949783265281
253662949804220417
253662949758091264
253662949762277376
253662949728743425
253662949737119744
253662949745496065
253662949833596928
253662949883904002
253662949854568448
253662949657411586
253662949934252032
253662949917474818
253662949896503297
253662949871333376
253662949942640641
253662949955227649
253662953784627202
253662953767837696
253662953788817409
253662953793024000
253662953885286400
253662953914646528
253662953943998464
253662953847545856
253662953788813312
253662953918840832
253662953776234496
253662953964990465
253662953893679104
253662953826549760
253662953767854081
253662953985941504
253662953872691200
253662953964986368
253662953738481664
253662953793024001
253662953931407360
253662953973370881
253662953935601664
253662954061451265
253662954086604800
253662954128547840
253662954124345344
253662953956585472
253662954136948736
253662954103394305
253662954132754433
253662954027880449
253662954124357632
253662957953761280
253662957953773569
253662957949550592
253662958016675840
253662957999882241
253662957953765376
253662958008287232
253662957970522112
253662958062800896
253662958046040064
253662958146695168
253662957962162176
253662957999906816
253662958087974912
253662958201229312
253662958096355328
253662958138302465
253662958079602688
253662958301884417
253662958222180352
253662958226399232
253662958033436673
253662958226399233
253662958201208834
253662958322847746
253662958180253696
253662958247366656
253662958213791744
253662958306070528
253662962194194432
253662962164830208
253662962127089664
253662962223546369
253662962135494656
253662962257104896
253662962231934976
253662962219372544
253662962273878016
253662962324230144
253662962215178241
253662962307436544
253662962361987072
253662962299060224
253662962382954496
253662962315845632
253662962252926978
253662962433261568
253662962311630848
253662962420703234
253662962492010496
253662962328416257
253662962492006400
253662962257125378
253662962517151745
253662962450046976
253662962210992128
253662962521358336
253662962353598464
253662962471030784
253662962408112128
253662962408108033
253662962416513024
253662962408120320
253662962487799809
253662962441670657
253662962458427393
253662962148048896
253662962370347010
253662962286469120
253662962433277952
253662962466840576
253662966325600256
253662966363336705
253662966392709120
253662966472392704
253662966543708160
253662966451433472
253662966417850368
253662966354960385
253662966384316416
253662966422052864
253662966577250304
253662966497558529
253662966413672448
253662966409465856
253662966430433280
253662966354939905
253662966573047808
253662966644359168
253662966640148480
253662966656937984
253662966594031616
253662966669537280
253662966371713024
253662966505955328
253662966531108864
253662966598213633
253662966673719296
253662966384324608
253662966577254400
253662966707273728
253662966459822081
253662966501752832
253662966505951232
253662966564663296
253662966405283841
253662966669537281
253662966640152576
253662966673723392
253662966728237056
253662966447239168
253662966518530049
253662966552072192
253662966552072193
253662966610817024
253662966732423170
253662966413668352
253662970519891968
253662970557632512
253662970591199232
253662970566033409
253662970599571458
253662970675097602
253662970528288768
253662970586992641
253662970637324289
253662970729598976
253662970717024257
253662970624757760
253662970628952064
253662970708631552
253662970515685377
253662970763153409
253662970738012160
253662970775748608
253662970616377344
253662970687672320
253662970838663168
253662970708652032
253662970742177793
253662970700242944
253662970595393536
253662970683473921
253662970675085313
253662970758963201
253662970847047681
253662970893176832
253662970884784128
253662970909966338
253662970851241985
253662970809286656
253662970876420096
253662970771546113
253662970876403713
253662970570223616
253662974756139008
253662974726778880
253662974848405504
253662974772932609
253662974881964033
253662974873571328
253662974823247872
253662974814846976
253662974877782018
253662974835830785
253662974923927552
253662974756139009
253662974823256066
253662975011991552
253662974823239680
253662974944874496
253662974886174720
253662974898733056
253662974970052608
253662974961647616
253662975037165570
253662974961647617
253662975083286528
253662975108472832
253662975011987456
253662975116840960
253662975062319104
253662975095889921
253662975116861441
253662975116836865
253662975079116801
253662978912698368
253662978967236608
253662978929487872
253662979046920192
253662979038531584
253662979046899715
253662979067883520
253662979101446146
253662979193724928
253662979042709505
253662979181125632
253662979197911040
253662978921082880
253662979172728832
253662979239837696
253662979306950656
253662979231453187
253662979160166400
253662979134980097
253662979126611968
253662979118206976
253662979315355649
253662979273396224
253662979244044288
253662978954629121
253662979093053440
253662979277590528
253662979202097153
253662979193708546
253662979269214209
253662979285983232
253662979143385088
253662983136358400
253662983136370688
253662983186685952
253662983228628992
253662983211872257
253662983153135618
253662983203475456
253662983237033985
253662983178305537
253662983199264768
253662983316705281
253662983274770433
253662983316701186
253662983295733760
253662983333507072
253662983312506881
253662983312535553
253662983304122368
253662983379640320
253662983220244484
253662983404793858
253662983316721664
253662983367049216
253662983329292288
253662983253798913
253662983434153984
253662983383814144
253662983442554882
253662983400599553
253662983463522304
253662983371255811
253662983463530497
253662983337689088
253662983484473344
253662983413182464
253662983459319808
253662983329300481
253662983501254656
253662983484481537
253662983442538496
253662983396397056
253662983320924160
253662983492882433
253662983505457154
253662987292921856
253662987301314560
253662987494248448
253662987322261504
253662987355824128
253662987511029760
253662987372621824
253662987540381696
253662987427135489
253662987485843456
253662987678806016
253662987653632000
253662987515228160
253662987620073472
253662987603292161
253662987578130432
253662987511025665
253662987657809920
253662987569745921
253662987624275969
253662987666219008
253662987523600385
253662987645239297
253662987427147778
253662987670417408
253662987678777344
253662987511005185
253662987322261505
253662991499792386
253662991504007168
253662991483011074
253662991520768000
253662991566905344
253662991495618561
253662991499816961
253662991516569600
253662991638200320
253662991554330624
253662991592071169
253662991671783425
253662991617241088
253662991772426243
253662991634010112
253662991684354048
253662991789223937
253662991772446720
253662991856312320
253662991764054017
253662991789195264
253662991583682560
253662991856316416
253662991747276801
253662991843721216
253662991789223938
253662991734669312
253662991810195459
253662991843741696
253662991822757889
253662991755669504
253662991856328704
253662991864721408
253662991772446721
253662991881498624
253662991768227840
253662991759839233
253662991797604352
253662991818575873
253662991852109824
253662991805972480
253662991881474049
253662991524978689
253662991722090496
253662991642415106
253662995698294785
253662995719270401
253662995757010944
253662995727646720
253662995761209344
253662995702480896
253662995731849217
253662995777986560
253662995794776065
253662995677323264
253662995832508419
253662995740233728
253662995811561472
253662995870253056
253662995736064001
253662995790573569
253662995710869506
253662995845087232
253662995903819776
253662995715072001
253662995895435265
253662995857690624
253662995928989698
253662995962535936
253662995912220672
253662995849297921
253662995916390401
253662995987701761
253662996017070080
253662995887038466
253662995941576704
253662996008681473
253662996021268481
253662995752828928
253662996046430210
253662996021268480
253662996008669184
253662995824136192
253662995970924544
253662995920592896
253662996042227712
253662996079984640
253662995727667200
253662995803168769
253662999909371904
253662999896813568
253662999900999680
253662999959711745
253662999951339520
253662999984877569
253662999947120640
253662999909384193
253662999905193984
253662999934537728
253662999884206080
253662999972302848
253663000060366851
253663000135880704
253663000131670016
253663000022634498
253663000014237696
253663000026832896
253663000152645632
253663000186220544
253662999921958912
253663000093937665
253663000152662016
253663000085536769
253663000081350656
253663000056188929
253663000286867457
253663000232341504
253663000043589634
253663000253329408
253663000270082049
253663000093941762
253663000202969088
253663000001658882
253663000223969281
253663000270098435
253663000278478848
253663000202973184
253663000043589635
253663000060379136
253663004065943556
253663004078530561
253663004078522370
253663004095307776
253663004179185665
253663004191768576
253663004116262912
253663004112076801
253663004141420544
253663004225327104
253663004229521408
253663004296638464
253663004254679040
253663004233719808
253663004237910017
253663004263079936
253663004363747328
253663004397301761
253663004414058497
253663004435025920
253663004376322048
253663004397289472
253663004397281280
253663004275642368
253663004401479680
253663004309221377
253663004405686272
253663004200157185
253663004317585409
253663008335728640
253663008356700160
253663008323170304
253663008289587200
253663008428015616
253663008428015617
253663008448995328
253663008407044097
253663008297988096
253663008398651393
253663008474152960
253663008574816258
253663008478330880
253663008587386881
253663008423813120
253663008415440896
253663008537059330
253663008570605568
253663008583213056
253663008595791872
253663008453189632
253663008616742912
253663008662888448
253663008675483648
253663008323149824
253663012467118082
253663012521656320
253663012567785474
253663012454535168
253663012559396865
253663012500688896
253663012534235137
253663012538433538
253663012534226945
253663012458737665
253663012609740800
253663012647493632
253663012626497536
253663012559400962
253663012655874049
253663012685234179
253663012668440576
253663012622331906
253663012693614593
253663012643278848
253663012551028736
253663012735549440
253663012785881088
253663012689436672
253663012664246272
253663012853010432
253663012861403137
253663012756525057
253663012710395906
253663012718780416
253663012760731648
253663012467138562
253663012555223041
253663016690806784
253663016686587905
253663016669806593
253663016812437504
253663016686612481
253663016715948034
253663016694992896
253663016787271681
253663016715952128
253663016774684674
253663016720158720
253663016745328640
253663016778858496
253663016812441601
253663016741126144
253663016841789440
253663016866942976
253663016900517888
253663016963424256
253663016921473024
253663016946634752
253663016778883075
253663016913088512
253663017064099840
253663017026322433
253663016959213570
253663016942452736
253663016984403969
253663016917291008
253663017026338816
253663017047318528
253663017055694849
253663016833396738
253663016896327680
253663020843143169
253663020952190976
253663020847349761
253663020910272512
253663020931239937
253663020918665217
253663020939632640
253663020973166592
253663020855734272
253663021057060864
253663020855742464
253663020968988672
253663020943818752
253663021149323264
253663021086420992
253663021010919425
253663021107408896
253663021057048577
253663021082214400
253663021040295936
253663021111603200
253663021195472896
253663021090611200
253663021082222593
253663021229019138
253663021044465665
253663021174509569
253663021136756736
253663021136752641
253663021124161537
253663021161918464
253663021145128960
253663021132558336
253663021119983617
253663021023514624
253663021258403840
253663021241602048
253663020914462721
253663021140951040
253663021069643777
253663021237415937
253663021036097536
253663020964802561
253663021023518723
253663025041653760
253663025041641472
253663025058443265
253663025104576512
253663025062612993
253663025175859200
253663025150713857
253663025129717760
253663025175875584
253663025263964160
253663025045856257
253663025310093312
253663025272332288
253663025305882624
253663025268158466
253663025205243904
253663025297518593
253663025255571457
253663025209434112
253663025268154368
253663025364623360
253663025293320193
253663025259749377
253663025339449346
253663025364602881
253663025393971200
253663025310097410
253663025435910144
253663025448484865
253663025301684224
253663025440108545
253663025297489920
253663025247178754
253663025071005697
253663025301684225
253663029328216064
253663029311467520
253663029374365697
253663029315657729
253663029298864128
253663029265305600
253663029315641345
253663029311463427
253663029235965952
253663029336629248
253663029344997377
253663029324029953
253663029395333120
253663029370183680
253663029454057472
253663029424693249
253663029508595712
253663029525377026
253663029521170432
253663029462446080
253663029504376833
253663029386948608
253663029466628096
253663029437292544
253663029646995456
253663029525360640
253663029470830593
253663029445656576
253663029500194817
253663029563117570
253663029609254912
253663029445656577
253663029554728961
253663029575708672
253663029575696384
253663029600858113
253663029617627136
253663029487624192
253663029575680002
253663029609250816
253663029412106240
253663029458239489
253663029521178624
253663029567320064
253663029630218241
253663029529550849
253663029328236544
253663033493184513
253663033447030786
253663033560293376
253663033455439872
253663033468002304
253663033442848769
253663033442856961
253663033535123456
253663033602220033
253663033547710465
253663033568681984
253663033480593408
253663033568657408
253663033602240513
253663033572855808
253663033606434818
253663033656758273
253663033572855810
253663033711280128
253663033656758275
253663033690292224
253663033740640256
253663033778376704
253663033698697219
253663033757421568
253663033782575104
253663033757421570
253663033841295362
253663033786777600
253663033707098112
253663033841295360
253663033673523201
253663033761603584
253663033786769408
253663033665126400
253663037683269632
253663037653921793
253663037679091713
253663037716848640
253663037729423360
253663037649723392
253663037771358209
253663037817507841
253663037821698048
253663037779750912
253663037666504705
253663037788143617
253663037674889217
253663037779738624
253663037876232192
253663037637140480
253663037775568896
253663037762990080
253663037750382593
253663037825880064
253663037901398016
253663037792325632
253663037897183234
253663037771366400
253663037834289152
253663037951733760
253663037934940160
253663037846847488
253663037930733569
253663037762981888
253663038023032832
253663037909770241
253663038018826240
253663038031417345
253663037985271808
253663037859442688
253663037830082560
253663037955907585
253663037662302209
253663038018838528
253663041814679553
253663041823076352
253663041911140352
253663041835638784
253663041948893184
253663041894359042
253663041906933760
253663041923715073
253663041894367232
253663041877577728
253663041902759937
253663041844019200
253663042028576769
253663041944694785
253663041999220736
253663042074734593
253663042032771072
253663041965662208
253663042150211584
253663042078904320
253663042158596096
253663042032779264
253663042125066240
253663042221522944
253663042133450752
253663042221522946
253663042200547331
253663041848225793
253663042208944128
253663042154397698
253663046025756673
253663046067687424
253663046130618368
253663046126428161
253663046055100416
253663046059302912
253663046025768962
253663046071885824
253663046017359872
253663046155780096
253663046222888960
253663046214496257
253663046201913345
253663046248042496
253663046231277568
253663046088679426
253663046357098496
253663046344515584
253663046415818752
253663046357098497
253663046273216512
253663046373875712
253663046411620352
253663046306766850
253663046373888000
253663046403252224
253663046260633601
253663046206115840
253663046025756672
253663046424203264
253663046382256128
253663050207473664
253663050245214208
253663050341699584
253663050245222400
253663050392010752
253663050337488896
253663050396233728
253663050371039232
253663050392018944
253663050471706624
253663050463313921
253663050488496130
253663050262007808
253663050433978368
253663050576572420
253663050530443264
253663050597531648
253663050605948929
253663050534633472
253663050421370881
253663050563997697
253663050593341441
253663050421379072
253663050555600896
253663054439534593
253663054439522305
253663054401773568
253663054418546690
253663054452101120
253663054473089024
253663054561157121
253663054649249792
253663054435332096
253663054556966913
253663054577934336
253663054468878338
253663054582145024
253663054582124544
253663054527610880
253663054460485632
253663054657626113
253663054594707456
253663054590513152
253663054682796032
253663054670225408
253663054556966914
253663054674407424
253663054800248834
253663054687006720
253663054645059584
253663054607310848
253663054716338177
253663054787665920
253663054775078913
253663054561153024
253663054741504001
253663054556958720
253663054527614976
253663054447906816
253663054749913088
253663054758309892
253663054628270080
253663058617044993
253663058591903745
253663058688348160
253663058717716481
253663058705133570
253663058713526274
253663058671591425
253663058654797824
253663058742890496
253663058629640192
253663058742894592
253663058801618945
253663058734485504
253663058956795905
253663058856136705
253663058914865152
253663058872918016
253663058654793728
253663058872897537
253663058944212992
253663058902282240
253663058906460161
253663058969366529
253663058705149952
253663058923245568
253663058847744001
253663058898079745
253663058839359488
253663058906472448
253663059002929152
253663058969378816
253663058885484545
253663058793205760
253663058952593408
253663062807166976
253663062886846464
253663062828138496
253663062786203649
253663062815539201
253663062891036672
253663062849093632
253663062903619584
253663062958153728
253663063046246401
253663062815543296
253663062886862850
253663063016873985
253663063046246400
253663063079796736
253663063037861890
253663062966562816
253663062828130304
253663063193034752
253663063067209729
253663063163670528
253663063151099904
253663063117533184
253663062991699969
253663062966554624
253663063193030656
253663063130136579
253663067030818816
253663067160838144
253663067173441537
253663067089551362
253663067018248193
253663067043397632
253663067030814720
253663067043409922
253663067135684609
253663067257323520
253663067081158656
253663067160842240
253663067253137409
253663067223756800
253663067014041601
253663067106328576
253663067144089600
253663067341217792
253663067303469056
253663067118907392
253663067219562496
253663067223760899
253663067328610304
253663067349581826
253663067076956160
253663067303460864
253663067349610498
253663067219570688
253663067349598208
253663067290873856
253663067366371328
253663067253133312
253663067349590017
253663067341197313
253663067374776321
253663071174791168
253663071229313026
253663071237701632
253663071204167680
253663071317405696
253663071292231681
253663071313215488
253663071250313216
253663071313227776
253663071342559232
253663071380316161
253663071464214528
253663071262879744
253663071359361024
253663071468392450
253663071413866496
253663071434833920
253663071510360064
253663071409692672
253663071460012033
253663071531327488
253663071451619330
253663071569051648
253663071518736384
253663071472590850
253663071485181956
253663071535521792
253663071313203200
253663071455809537
253663071321587712
253663071283838976
253663075373309953
253663075482345475
253663075432005632
253663075553644544
253663075419451393
253663075406864384
253663075423625217
253663075545260032
253663075562057729
253663075536863232
253663075524304897
253663075515899904
253663075457179649
253663075595591680
253663075658502144
253663075658514432
253663075738218497
253663075629150209
253663075738189824
253663075557851136
253663075708841986
253663075717238784
253663075759181824
253663075708833793
253663075645943808
253663075662712832
253663075683667969
253663075629162496
253663075775942656
253663075692064768
253663075771756544
253663075754991616
253663075624960000
253663075679494144
253663075721433088
253663075444588544
253663079580192771
253663079609532417
253663079622131712
253663079651495936
253663079697612801
253663079668277250
253663079693434880
253663079722786817
253663079831846912
253663079714410498
253663079706013696
253663079760543745
253663079714390017
253663079626317826
253663079630503938
253663079689224195
253663079911538688
253663079844438016
253663079701819392
253663079919910912
253663079844421633
253663079823458305
253663079810863105
253663079798296576
253663079848611840
253663079756349440
253663079911550976
253663079894761472
253663079861198848
253663079966048258
253663079961874433
253663079953473536
253663079890554880
253663079915720706
253663079932510209
253663079961874432
253663079903145984
253663079848620032
253663079882178561
253663083833200640
253663083849994242
253663083795456000
253663083833208832
253663083845804033
253663083954847747
253663083963240450
253663083845804032
253663084013580289
253663083921276929
253663083992596480
253663083870973952
253663083803848704
253663083908706304
253663083795472384
253663083963232257
253663083904520194
253663084055502848
253663084051329024
253663083967418368
253663084005163008
253663084038729728
253663083992592384
253663083954851840
253663084135190528
253663084156174337
253663083959029760
253663084160364545
253663084072288256
253663084131000320
253663084097437696
253663084084871169
253663087993954305
253663087972974594
253663087977193472
253663087981363200
253663087993946113
253663087993954304
253663088002347009
253663088191086592
253663088149135360
253663088140746752
253663088061071360
253663088157528064
253663088103010304
253663088245633024
253663088220463105
253663088333688834
253663088266584064
253663088316923904
253663088258203648
253663088266596353
253663088300142593
253663088107208704
253663088140767233
253663088300142592
253663088103014401
253663092158902272
253663092188270592
253663092146323456
253663092318302208
253663092205056000
253663092377018368
253663092221812738
253663092259565568
253663092288913410
253663092326674432
253663092335050754
253663092297306113
253663092364439552
253663092297310208
253663092343463936
253663092217614338
253663092322480129
253663092351832064
253663092427354112
253663092473487361
253663092427345920
253663092288917504
253663092481863681
253663092456693761
253663092406362113
253663092536397825
253663092486045696
253663092360245248
253663092305719297
253663092439920640
253663092481863682
253663092469280768
253663092356030465
253663092532187137
253663092335058947
253663092536406016
253663092523798530
253663092469272577
253663092192452608
253663092456706049
253663092490268672
253663092511240192
253663092272136194
253663092402171907
253663088300150785
253663096369975296
253663096340627456
253663096411914240
253663096369991680
253663096432914432
253663096428716032
253663096361590784
253663096432889856
253663096525164545
253663096625823744
253663096466468865
253663096541958145
253663096365797376
253663096520994816
253663096349024256
253663096546144257
253663096642617345
253663096713920512
253663096663572480
253663096588087297
253663096592273408
253663096722300929
253663096571310081
253663096684560384
253663096583905280
253663096676163584
253663096596471808
253663096621629440
253663096705523713
253663096734900224
253663096592277504
253663096722296832
253663096718127104
253663096428691456
253663096701321217
253663096692948993
253663096701329409
253663096734883841
253663096659402755
253663096755859458
253663096512602115
253663096718114816
253663096470654976
253663096491614208
253663100551692288
253663100639772672
253663100551704577
253663100660744194
253663100589441026
253663100543311872
253663100618813440
253663100685914114
253663100681732096
253663100715278338
253663100723658752
253663100765622272
253663100631408640
253663100606218240
253663100711075840
253663100753035264
253663100732071936
253663100723675136
253663100744650752
253663100736241664
253663100824334336
253663100832735233
253663100656574464
253663100824346625
253663100778184704
253663100811739136
253663100874678272
253663100836917248
253663100757237760
253663100778196994
253663100845322240
253663100568469504
253663100866273281
253663100849508353
253663100899848192
253663100832735232
253663100891430913
253663100740435968
253663100916596739
253663100945969154
253663100857896960
253663100945969152
253663100761407489
253663104787963905
253663104775356417
253663104813109249
253663104804732929
253663104913776640
253663104859258881
253663105027039232
253663105010266113
253663104934756352
253663105043795970
253663104859267072
253663104989290499
253663105027039234
253663105010241536
253663105085755392
253663105022824449
253663105018630144
253663105081544704
253663104959918082
253663104876040192
253663104871849985
253663104804724737
253663105110921216
253663105136070657
253663104838295552
253663104905379840
253663104825700354
253663105110925312
253663104779579392
253663105027018752
253663108973862912
253663108982255617
253663108944519168
253663108931923969
253663108969672706
253663109020016640
253663109095493633
253663109091323904
253663109129060352
253663109032591360
253663109116485635
253663109112270848
253663108952903685
253663109020016641
253663108957077504
253663109057740800
253663109133242368
253663109091319810
253663109166821376
253663109162610688
253663109162606593
253663109183598592
253663109246500864
253663109208743937
253663109078716418
253663109305229313
253663109296840704
253663109284237312
253663108957102080
253663109284245504
253663109217124352
253663109321990144
253663113151393792
253663113126244352
253663113180749825
253663113172381696
253663113201725440
253663113159790592
253663113180749824
253663113268834305
253663113210101761
253663113344348161
253663113268838400
253663113264640000
253663113323356160
253663113218494465
253663113495334912
253663113499521025
253663113440800770
253663113474359297
253663113294008320
253663113340153856
253663113478561792
253663113440788480
253663113478565888
253663113273036800
253663113319153664
253663117341495297
253663117341503490
253663117341499392
253663117387653121
253663117362466817
253663117425381376
253663117412798466
253663117421211648
253663117538631680
253663117408608257
253663117416996865
253663117412818946
253663117475717122
253663117458944000
253663117542846464
253663117593149440
253663117500882944
253663117375045632
253663117530263552
253663117706420225
253663117668671489
253663117593153536
253663117538652162
253663117605736449
253663117693833217
253663117718986752
253663117677039619
253663117693833216
253663117718986753
253663117534457856
253663117714784257
253663117727379457
253663117727375360
253663117651877888
253663117660258304
253663117630898176
253663117588983808
253663121531613185
253663121581948928
253663121544192001
253663121607127040
253663121523212288
253663121523228672
253663121686798336
253663121519034370
253663121510658048
253663121523224578
253663121716162560
253663121707773952
253663121699381248
253663121749716992
253663121749704705
253663121791651840
253663121674235904
253663121598722048
253663121749729280
253663121904914433
253663121862967296
253663121850376192
253663121665818624
253663121602916352
253663121812643840
253663121581953025
253663121812631553
253663121783271425
253663121615495168
253663121900711936
253663121888145411
253663121833603072
253663121829412865
253663121850392576
253663121762316288
253663121867157505
253663121879744513
253663121682608129
253663121888120833
253663121741332480
253663125843365889
253663125700763648
253663125851734016
253663125767864321
253663125881102337
253663125881110528
253663125868535809
253663125889507328
253663125868535810
253663125868535808
253663125927247872
253663125893705728
253663125973397504
253663125881114625
253663125881098241
253663125927256064
253663126082445312
253663126002728960
253663126078234624
253663126065668096
253663125780447232
253663126082437120
253663125881122816
253663126111801344
253663125717540864
253663125767868417
253663125742706688
253663129920208896
253663129966362625
253663129949569026
253663129932800001
253663129949573120
253663129995714560
253663130008317952
253663130020900864
253663130146721792
253663130113155072
253663130218033152
253663130163482625
253663130222202880
253663130276741121
253663130037657600
253663130184466433
253663130293501952
253663130142531584
253663130104774656
253663130306105344
253663130117353473
253663130226417665
253663130297696256
253663130310287360
253663129899245568
253663130205425664
253663130155118592
253663130255777792
253663130205437954
253663134148096000
253663134106144768
253663134101929984
253663134089355264
253663134160654337
253663134118719488
253663134173245441
253663134173249537
253663134257143809
253663134219370497
253663134135504896
253663134244556800
253663134294867968
253663134332633089
253663134299062272
253663134328430592
253663134311657472
253663134278115328
253663134412333058
253663134441668608
253663134420709376
253663134416502784
253663134479433729
253663134437494784
253663134416502785
253663134445862912
253663134454272001
253663134483636224
253663134387163137
253663134219382784
253663134483628032
253663134429106176
253663134089363457
253663138325594113
253663138338185216
253663138333982720
253663138325610496
253663138371756032
253663138451451905
253663138480787456
253663138325614592
253663138501763073
253663138497572864
253663138485006336
253663138401103874
253663138455642112
253663138363355137
253663138535325696
253663138505973761
253663138560495616
253663138447241216
253663138510159873
253663138447245312
253663138535337984
253663138472407040
253663138518560768
253663138644365312
253663138623406080
253663138417868800
253663138606637057
253663138661146624
253663138594045952
253663138594058240
253663138648580096
253663138619203585
253663138568880129
253663138535309312
253663138652774401
253663138690506754
253663138594029568
253663138573066241
253663138661138433
253663138610835457
253663138652762112
253663138292068352
253663138300448769
253663142490566656
253663142578622464
253663142532481024
253663142553452545
253663142503145472
253663142587011073
253663142566039553
253663142515716099
253663142624763904
253663142700277760
253663142704467968
253663142616395778
253663142675095552
253663142687682560
253663142779973632
253663142486347776
253663142729641984
253663142696087552
253663142607982592
253663142763175937
253663142758973440
253663142809309184
253663142821912576
253663142809329664
253663142691893249
253663142809325569
253663142742220800
253663142830284801
253663142876442624
253663142595420160
253663142779944963
253663142708641792
253663142729613313
253663142700273664
253663142876430336
253663142725443584
253663146705829888
253663146751954944
253663146743570432
253663146835849217
253663146751967234
253663146676461569
253663146835857408
253663146756157440
253663146802290689
253663146852614144
253663146886168577
253663146970079232
253663146676469761
253663146869415937
253663146772934656
253663146957492226
253663146823274496
253663146835857410
253663146819080193
253663146823258114
253663146873610240
253663146953285632
253663146974261248
253663146865205248
253663146789724160
253663147053957120
253663146919727105
253663146970075137
253663146915545088
253663146764541952
253663147037179904
253663146785529856
253663146726797314
253663147016192000
253663146978459648
253663146986856449
253663147070738432
253663147079106564
253663147079110657
253663146844241922
253663146965880833
253663147003629568
253663147037171713
253663150921093121
253663150879150081
253663150929502208
253663150925303808
253663151051112448
253663150979829760
253663150992412673
253663151038558208
253663151025971200
253663151130816512
253663150988201985
253663151114047488
253663151135002625
253663151072108545
253663151084670976
253663151185346560
253663151147606018
253663151172751361
253663151239860225
253663151147581440
253663151197925376
253663151151788033
253663151193718787
253663151101460480
253663151265038336
253663151013392384
253663151176953857
253663151135014912
253663151244066816
253663155195092992
253663155136380928
253663155228659712
253663155086041088
253663155136380930
253663155132182528
253663155169943552
253663155128000512
253663155211890688
253663155144757248
253663155165741056
253663155123793920
253663155299946496
253663155287379969
253663155195105281
253663155270606848
253663155278991362
253663155245424642
253663155157336064
253663155245428736
253663155358683138
253663155346092032
253663155329331200
253663155367059459
253663155320922112
253663155463524352
253663155383848962
253663155434168320
253663155442569217
253663155350278145
253663155476119552
253663155446747137
253663155467726848
253663155442561024
253663159259365376
253663159305506816
253663159318114304
253663159351656449
253663159385202689
253663159343271937
253663159301332993
253663159418761216
253663159439749123
253663159301320704
253663159376818177
253663159406178305
253663159263571968
253663159322308608
253663159452327936
253663159469092865
253663159532003328
253663159477477378
253663159519440896
253663159536214016
253663159578161152
253663159477477379
253663159276158976
253663159611707394
253663159582347264
253663159313915904
253663159565565952
253663159603314688
253663159540391936
253663159628488704
253663159670411267
253663159628472320
253663159309717504
253663159645257728
253663159624290304
253663163457880065
253663163470446592
253663163499831296
253663163462070272
253663163491438595
253663163462062081
253663163453693954
253663163524997120
253663163638243328
253663163508203520
253663163550167040
253663163583700994
253663163617267712
253663163688558592
253663163688574976
253663163524997121
253663163684356096
253663163743080450
253663163642441728
253663163768246273
253663163743080448
253663163772456961
253663163818594305
253663163814387713
253663163826966528
253663163835367424
253663163776651266
253663163810189312
253663163722125312
253663163810205696
253663163860537344
253663163847954432
253663163487223811
253663163709546496
253663163776634882
253663163835375616
253663163847938048
253663163789238272
253663163818594304
253663163780841473
253663167685730305
253663167656390656
253663167673163776
253663167660584960
253663167685738498
253663167740248064
253663167668953089
253663167786409984
253663167773806593
253663167840927744
253663167849308163
253663167866093568
253663167941582848
253663167832535042
253663167903850496
253663167937388544
253663167949975552
253663167673139200
253663167991922688
253663168029683712
253663167996100608
253663168046456832
253663167975133185
253663168050638848
253663167819948033
253663167824158720
253663171863277571
253663171884240897
253663171859054592
253663171942965248
253663171880042497
253663171930374147
253663171875856384
253663172014268416
253663171917791232
253663171984896000
253663172064600064
253663171968131072
253663172035231744
253663172148461570
253663172148482049
253663172169441280
253663172144291840
253663171984900096
253663172047802370
253663172022652928
253663171955544064
253663171846496256
253663171892637698
253663172131704835
253663172093943808
253663172156878848
253663172253331456
253663172249137152
253663172207194112
253663172228182016
253663172014252032
253663176044994560
253663176133054464
253663176086913025
253663176120467456
253663176053383168
253663176145641472
253663176049184769
253663176195969025
253663176099504130
253663176120496128
253663176049192960
253663176284061696
253663176284069890
253663176292458497
253663176200167424
253663176334397441
253663176447651841
253663176359550976
253663176258895872
253663176447627265
253663176254689281
253663176430858241
253663176418263041
253663176401498112
253663176208560128
253663176439242752
253663180230893568
253663180256059392
253663180377706497
253663180398661632
253663180289605634
253663180407050240
253663180348334081
253663180381884419
253663180407054338
253663180348350469
253663180323160064
253663180243484673
253663180323168256
253663180440604673
253663180394479616
253663180398669825
253663180453195777
253663180616765440
253663180436430848
253663180524503040
253663180633542659
253663180415442944
253663180591595521
253663180633538560
253663180570652672
253663180558061568
253663180595818497
253663180528705537
253663180579028992
253663180637753344
253663180583211010
253663180612591616
253663180574826496
253663184685252608
253663184437772289
253663184651706368
253663184467140609
253663184525869056
253663184660094976
253663184542646272
253663184454549504
253663184525856768
253663184655884288
253663184710410241
253663184538439680
253663184576204803
253663184655888385
253663184764952577
253663184517480448
253663184521658368
253663184546824193
253663184634916864
253663184475549697
253663184509087744
253663184546840576
253663184639102976
253663184710414336
253663184592977922
253663184819474434
253663184806895616
253663184597155841
253663184542638080
253663184676847619
253663184798511105
253663184815280128
253663184819474435
253663184756559872
253663184773324800
253663184773324801
253663184622329856
253663184710422528
253663184752361472
253663184760754176
253663188615315457
253663188615323648
253663188665655296
253663188632088579
253663188674039810
253663188657258496
253663188715986947
253663188674019328
253663188795662337
253663188783099906
253663188762116097
253663188825034752
253663188883763200
253663188724363266
253663188808237057
253663188715978752
253663188841811968
253663188812447744
253663188724371456
253663188812455936
253663188904714241
253663188934090754
253663188908920832
253663188808249346
253663188942471168
253663188695015424
253663189017952256
253663188774690819
253663188971831297
253663189001187328
253663188845989888
253663188695003137
253663188950851584
253663189030543360
253663189026369536
253663188992786432
253663188825038849
253663188913098753
253663188980219904
253663188883750912
253663188988596225
253663189017968640
253663188774686720
253663188976033794
253663188959240193
253663192813813761
253663192822202368
253663192889298944
253663192838971392
253663192927072256
253663192985772033
253663192910286848
253663192906080256
253663192973201408
253663192960610304
253663193023528960
253663192998363136
253663192931241984
253663193044508672
253663193031909376
253663192948043776
253663193140961280
253663193149366272
253663192964792322
253663192838983681
253663192943833089
253663192973205505
253663193119981568
253663193128386561
253663192952209408
253663193166131200
253663193166135296
253663193212276736
253663193094836224
253663192931246080
253663193187094528
253663192939638784
253663192851574784
253663192948019200
253663193220653056
253663192985780224
253663193220657152
253663193220665344
253663193161949184
253663197058433024
253663197041676288
253663197050056706
253663197146529795
253663197003919360
253663197003923457
253663197008130048
253663197150711808
253663197138128896
253663197247176704
253663197142343681
253663197192658945
253663197100380161
253663197133955074
253663197138141184
253663197364645888
253663197343674369
253663197373018112
253663197188468738
253663197276549121
253663197301731328
253663197339475968
253663197377208320
253663197402378241
253663197373030402
253663197335257088
253663197385596928
253663197222035458
253663197385601024
253663197335273472
253663197196849152
253663197314289664
253663197373030401
253663197368819712
253663197318488064
253663197364641792
253663197217816576
253663201214988288
253663201282109441
253663201210802176
253663201282109440
253663201340817408
253663201349222401
253663201324040192
253663201315659776
253663201328250880
253663201315663874
253663201282121729
253663201403756544
253663201361793026
253663201303093249
253663201382768642
253663201475059712
253663201374380032
253663201462468608
253663201491828737
253663201282117632
253663201575706624
253663201290506240
253663201395351552
253663201546358784
253663201521201152
253663201558937600
253663201592492035
253663201596686337
253663201592500225
253663201554747392
253663201231794177
253663205430292481
253663205463842816
253663205455433728
253663205400911873
253663205539332097
253663205438664704
253663205472206848
253663205447053313
253663205518360576
253663205589671936
253663205627404288
253663205581283328
253663205627396096
253663205480615937
253663205673533440
253663205526732802
253663205614813184
253663205602250752
253663205690327040
253663205652570112
253663205669351424
253663205786783744
253663205799387136
253663205778411520
253663205803569153
253663205639983104
253663205518356483
253663205476417537
253663205392535553
253663209662345217
253663209700077568
253663209754615808
253663209695879168
253663209754611714
253663209800753154
253663209800749056
253663209825914881
253663209716854785
253663209691680769
253663209649745920
253663209733640192
253663209763004416
253663209721049088
253663209679114240
253663209729454081
253663209809137664
253663209863655424
253663209859473408
253663209830100992
253663209830092800
253663209842700288
253663209817522176
253663209893027840
253663209905590272
253663209750401026
253663209628770305
253663209737826305
253663209876246529
253663209809125376
253663209897222145
253663209951739909
253663209939148800
253663209951748097
253663209897222146
253663209993691139
253663209922371584
253663209750401024
253663209947553794
253663209993695232
253663209989500928
253663209607811073
253663213831479296
253663213835673601
253663213982478336
253663213781143552
253663213865017344
253663213927936001
253663213848231936
253663213890203648
253663213923745793
253663213923758081
253663213911171072
253663213999243264
253663213995040768
253663214041186305
253663214062141442
253663213919547393
253663214011834368
253663214049562624
253663214074732544
253663214041190401
253663214045368321
253663213995032577
253663214120861697
253663214032793600
253663214183784448
253663214192181248
253663214183796736
253663214187999232
253663214162804736
253663214074724352
253663214158614529
253663213894389760
253663214183776256
253663213827276801
253663213865025537
253663214192164864
253663218034151424
253663217988018176
253663218034171905
253663218021564416
253663218076102656
253663217996406784
253663218055131136
253663218067709952
253663218092896256
253663218034167808
253663218206126080
253663218126438400
253663218214506496
253663218239676416
253663218227113984
253663218227085312
253663218222915585
253663218155802626
253663218273234944
253663218285830146
253663218302607360
253663218361303040
253663218348720131
253663218269044736
253663218189352961
253663218386481153
253663218260668416
253663218168365057
253663218348724224
253663218189365248
253663218076090368
253663222178136064
253663222199107586
253663222320754688
253663222228459520
253663222299783168
253663222337503232
253663222312357889
253663222308171776
253663222245236736
253663222266216448
253663222333317121
253663222320754690
253663222341722112
253663222320742400
253663222312361984
253663222417215488
253663222232666112
253663222408822784
253663222345916416
253663222442389504
253663222396231680
253663222450761728
253663222530465793
253663222425595904
253663222471741442
253663222404620290
253663222547247104
253663222488514560
253663222421397504
253663222576599040
253663222576603136
253663222509490176
253663222513684481
253663222559805440
253663222413008897
253663222224285697
253663226376638465
253663226364043264
253663226401812480
253663226447937536
253663226372435968
253663226397609984
253663226443743232
253663226385027074
253663226527633409
253663226510835712
253663226561196032
253663226565378048
253663226473107456
253663226473099265
253663226552786944
253663226515030016
253663226447949826
253663226577952768
253663226544398336
253663226548600832
253663226439557120
253663226557001728
253663226536026112
253663226632470528
253663226724753408
253663226527612928
253663226452119554
253663226577969152
253663226691211265
253663226682806274
253663226733154304
253663226758320128
253663226707976192
253663226766700545
253663226724753409
253663226699591680
253663226531815424
253663230604505090
253663230587703296
253663230575132673
253663230604480512
253663230688370692
253663230726135808
253663230570934273
253663230608683008
253663230650613760
253663230675800065
253663230700957697
253663230721945600
253663230797414400
253663230583533568
253663230772260864
253663230734528512
253663230608699394
253663230914875392
253663230814208000
253663230868738048
253663230835187712
253663230910676993
253663230826799104
253663230969405441
253663230734503937
253663230940024834
253663230889713665
253663230965194752
253663230583521280
253663230570934272
253663230776451073
253663230650634240
253663230860337152
253663230893883392
253663230679998466
253663230654832642
253663230893887489
253663230738694144
253663230604492801
253663234773635073
253663234794598400
253663234840743937
253663234815561729
253663234807189504
253663234870095872
253663234912047105
253663234962374656
253663234903646208
253663234811392000
253663235054645248
253663234895261696
253663234861719552
253663235063029763
253663235100786688
253663234928816129
253663234786222080
253663235042058241
253663234962366465
253663234953973760
253663235033661440
253663235021090816
253663235084013568
253663235012698114
253663235104972800
253663235016904704
253663235029479424
253663235029475329
253663235058855937
253663235037855744
253663235121750016
253663234756857856
253663234886885377
253663235109179392
253663235084009472
253663234945593344
253663238984695808
253663238980513794
253663239018274816
253663239123132418
253663239039221760
253663238976335872
253663238976327680
253663239001489409
253663239114731520
253663239110533120
253663238946975744
253663239051816961
253663239060193281
253663238997286912
253663239169253376
253663239190216704
253663239177633792
253663238959529985
253663239131525121
253663239257354241
253663239026647041
253663239248936961
253663239253135360
253663239089569792
253663239207010304
253663239118929921
253663239173439489
253663239286697984
253663239257341954
253663239337025536
253663239290888192
253663239005696001
253663239282495488
253663239282515971
253663239328657409
253663239064408064
253663239236354049
253663239068594176
253663239357997056
253663239316049920
253663239349608449
253663239290896384
253663239353798657
253663239353806848
253663243225157632
253663243187392513
253663243212562432
253663243317436416
253663243346788352
253663243275472896
253663243359367168
253663243413884929
253663243514556416
253663243413905408
253663243384520706
253663243460038656
253663243439071233
253663243439050753
253663243405508608
253663243418095617
253663243426471936
253663243535532032
253663243501985792
253663243384524800
253663243531350017
253663243485208576
253663243552292865
253663243506155521
253663243493572610
253663243220963329
253663243510370304
253663243522940929
253663243422285824
253663243355189248
253663243288064000
253663247377502208
253663247364915200
253663247377498114
253663247423655939
253663247457189888
253663247390105600
253663247369109505
253663247499153408
253663247553671168
253663247511732224
253663247541100544
253663247557865472
253663247671119872
253663247566266368
253663247557881857
253663247532695552
253663247645958144
253663247453024257
253663247595614208
253663247629180929
253663247637544960
253663247385899008
253663247494963200
253663247687897088
253663247499132930
253663247658545153
253663247587217409
253663247654350848
253663247369129985
253663247549485056
253663247746596864
253663247708860418
253663247415250944
253663247650152449
253663247729848320
253663247696285697
253663247453020161
253663247679504384
253663251538255872
253663251680854016
253663251588608000
253663251710238720
253663251718610946
253663251735388161
253663251785728000
253663251634728961
253663251664093184
253663251529867265
253663251785711616
253663251857043456
253663251861237760
253663251768934400
253663251815088129
253663251747975168
253663251802517504
253663251844448258
253663251789910017
253663251718623233
253663251806687233
253663251894792192
253663251932524544
253663251928346624
253663251907366916
253663251789934592
253663251718610947
253663251919941632
253663251638939648
253663251857022977
253663255745142785
253663255728386050
253663255833223168
253663255866798080
253663255824842752
253663255787106304
253663255866769408
253663255812255745
253663255870992384
253663255946461185
253663255933898752
253663255850020865
253663255891959808
253663255736766464
253663255925493760
253663255866781696
253663255946489857
253663255728386048
253663255837417472
253663255850000384
253663255841628160
253663256093290496
253663255988404224
253663255908737024
253663256026173441
253663256076509184
253663256084885505
253663256110055424
253663256122626049
253663255891951616
253663256063901696
253663255841603587
253663259989778433
253663259943645185
253663259947855872
253663260031721472
253663260086243328
253663260086247424
253663260082073601
253663259952037888
253663260031729665
253663260035936256
253663260153368577
253663259922685952
253663260069490689
253663260044320769
253663260119801856
253663260128190465
253663260207894529
253663260174340096
253663260161748994
253663260287590400
253663260082073600
253663260182720512
253663260207878144
253663260237262849
253663260262420481
253663260220465152
253663260295962624
253663260212072448
253663260111425536
253663260069466113
253663260304351233
253663260174348288
253663260002361344
253663260056907777
253663260274999297
253663259981393920
253663264192491521
253663264238612481
253663264167325696
253663264171499520
253663264150544385
253663264196661248
253663264163123200
253663264309927936
253663264318300160
253663264368631809
253663264121188352
253663264314101760
253663264284762115
253663264343470082
253663264339283968
253663264414785536
253663264372822016
253663264280559617
253663264263786498
253663264364441600
253663264406401024
253663264356061184
253663264360243200
253663264314109952
253663264175706113
253663264498655233
253663264385417217
253663264519639041
253663264431558656
253663264230223872
253663264431558657
253663264481898496
253663264448331776
253663264523837442
253663264318304256
253663264188293123
253663264393789441
253663264364429313
253663264507039746
253663264523816963
253663264402190336
253663264226037760
253663264351850496
253663268344840192
253663268340649984
253663268315484160
253663268328075266
253663268328071169
253663268353236992
253663268432908288
253663268382580736
253663268424536065
253663268474859520
253663268336451584
253663268479066113
253663268491628545
253663268466466816
253663268374188032
253663268420329473
253663268546166784
253663268323856384
253663268630040576
253663268558733314
253663268642635776
253663268621664256
253663268659400705
253663268630052864
253663268550365185
253663268621647872
253663268546166785
253663268709732352
253663268491628544
253663268722331649
253663268512620544
253663272509771776
253663272597852163
253663272576876544
253663272534937600
253663272581083136
253663272564322304
253663272623034368
253663272643993600
253663272690143233
253663272761442304
253663272744648704
253663272828555264
253663272719495168
253663272794984448
253663272786599938
253663272748855298
253663272698535936
253663272761442306
253663272727871488
253663272874676224
253663272719503361
253663272807583745
253663272799199234
253663272807575552
253663272765624320
253663272799174656
253663272803393536
253663272711110658
253663272904060928
253663272916615168
253663272870498304
253663272891449344
253663272782397440
253663276729257984
253663276725055488
253663276804743170
253663276733444096
253663276695711744
253663276704096256
253663276716675072
253663276804751361
253663276838289409
253663276888649729
253663276720861184
253663276880261121
253663276934787072
253663276947357698
253663276880232448
253663276926369793
253663276972507137
253663276754411522
253663276993490946
253663277031247872
253663276997672961
253663276913815552
253663276783783936
253663276959936512
253663277006077952
253663277031251969
253663277110927361
253663277102546944
253663276787978241
253663277069000704
253663276792168448
253663276947349504
253663277068976128
253663276787986434
253663280923561986
253663280957100034
253663280919347200
253663281003249664
253663281078747136
253663281120686080
253663281078743040
253663281095516160
253663281045184512
253663280969707522
253663281024208896
253663281032601600
253663281166815232
253663280927752193
253663281179394048
253663281191997440
253663281091338240
253663280986456064
253663281229754370
253663281053581314
253663281212956672
253663281284280320
253663281233932288
253663281112309760
253663280906792960
253663281259094016
253663281133277184
253663281229725698
253663281141657600
253663281154240512
253663281145864192
253663281246519296
253663281254912000
253663281162633216
253663281275871232
253663281301049345
253663281296846848
253663281275863041
253663281154240513
253663281263308801
253663281254907905
253663285122039808
253663285130448896
253663285109460992
253663285126250496
253663285277229058
253663285151412224
253663285197541378
253663285168177153
253663285218537472
253663285239484417
253663285281435649
253663285247889409
253663285147222016
253663285315002368
253663285264658432
253663285302411265
253663285386309632
253663285218525184
253663285352738817
253663285319172097
253663285201743872
253663285398863874
253663285369532416
253663285415645185
253663285499555841
253663285390491648
253663285176586240
253663285482754049
253663285495361536
253663285495341058
253663285361135616
253663285143019520
253663289278611456
253663289312165888
253663289383452673
253663289291182080
253663289307967488
253663289358290945
253663289375072256
253663289349918720
253663289400233985
253663289383469056
253663289375084545
253663289563832321
253663289379282944
253663289467367424
253663289530269696
253663289358286848
253663289433804802
253663289442181123
253663289647702016
253663289643520000
253663289341526016
253663289513492480
253663289509289984
253663289597390848
253663289488334849
253663289379262464
253663289551245312
253663289660284928
253663289597366272
253663289526079488
253663289576407040
253663289597362176
253663289299566594
253663289639325696
253663293485510657
253663293586169858
253663293535838208
253663293581955073
253663293477101568
253663293628100608
253663293674229760
253663293766516738
253663293644890113
253663293527453696
253663293598728192
253663293787480064
253663293783293953
253663293749723136
253663293795876866
253663293720379392
253663293816844291
253663293846200321
253663293833609217
253663293833625600
253663293883965443
253663293812666368
253663293858775041
253663297688195073
253663297679790080
253663297704972288
253663297784664066
253663297709166593
253663297847578624
253663297730146305
253663297801445376
253663297759502337
253663297801433088
253663297847582720
253663297776259072
253663297847566336
253663297767882752
253663298027941888
253663297839185922
253663297797251073
253663297868533760
253663297902084096
253663297801441281
253663298027925504
253663298027917312
253663297671405569
253663298032119809
253663298044719107
253663298027937792
253663298082459648
253663297990184961
253663298065674242
253663297906307072
253663298011148289
253663297675603969
253663301941211136
253663301962194944
253663302062845952
253663302008315905
253663301890883586
253663301966368768
253663301987340288
253663302029291520
253663302079610881
253663302138331137
253663301949603842
253663302138343424
253663302096416768
253663302146744321
253663302138331136
253663302125776897
253663302180298754
253663302222237696
253663302222217216
253663302264188929
253663302171897858
253663302012518402
253663301882490882
253663302213832705
253663302083817472
253663302268354562
253663301928632320
253663301928644608
253663301978951680
253663302163521536
253663302117359616
253663302264168448
253663302272561152
253663302276751361
253663302234824704
253663302201274370
253663302272548866
253663302197063680
253663302134145025
253663302117367808
253663301899272192
253663306177458176
253663306198425600
253663306080985088
253663306236170242
253663306076807168
253663306118750208
253663306185838592
253663306206830594
253663306148098048
253663306219417600
253663306215223297
253663306068410368
253663306244558849
253663306143916032
253663306265554946
253663306278113280
253663306328444928
253663306307477505
253663306265554944
253663306332635136
253663306101968896
253663306299109377
253663306282332160
253663306370387968
253663306416541696
253663306345234434
253663306345226241
253663306324267010
253663306341023745
253663306282307584
253663306307489792
253663306361995265
253663306387173376
253663306290708480
253663306403954688
253663306387169281
253663306286522369
253663306433310720
253663306374594560
253663306462662657
253663306240389120
253663310283681793
253663310262710273
253663310292086784
253663310266904576
253663310325624832
253663310304657408
253663310308835328
253663310329810944
253663310430498816
253663310287872000
253663310342418432
253663310497583105
253663310476623873
253663310594056193
253663310459842561
253663310384336897
253663310598270977
253663310539526146
253663310543736833
253663310526955520
253663310434676738
253663310443073536
253663310539526144
253663310573084672
253663310438887424
253663310543736832
253663310485020672
253663310526959616
253663310573101056
253663310636007424
253663310585683968
253663310300463104
253663310615027712
253663310505975808
253663310480801792
253663310552125441
253663310577270784
253663310472421376
253663310552121345
253663310262722560
253663314465411073
253663314452811776
253663314511527936
253663314603810816
253663314461216768
253663314486374401
253663314507350017
253663314515726336
253663314658349056
253663314582855680
253663314662551552
253663314691899394
253663314457014272
253663314675105792
253663314595418113
253663314691891200
253663314582831104
253663314574467072
253663314666737664
253663314649948162
253663314779975683
253663314696105984
253663314746429441
253663314557693952
253663314721259520
253663314817736704
253663314721267713
253663314750627840
253663314645753856
253663314775793665
253663314809339905
253663314738040833
253663314859667457
253663314805149697
253663314855485441
253663314834518016
253663314746429440
253663314733854720
253663318647119873
253663318638723073
253663318743592960
253663318647123968
253663318642929664
253663318705840132
253663318676480000
253663318722637824
253663318638723072
253663318672293888
253663318751969280
253663318806507520
253663318731014144
253663318768750592
253663318840061954
253663318915559424
253663318898778112
253663318940733440
253663318865227777
253663318911381504
253663318970093570
253663319003627520
253663318789718016
253663319045570560
253663318957510657
253663318974271488
253663319020408832
253663319024615425
253663319033008128
253663318911365120
253663322895962112
253663322870775809
253663322942099456
253663322862395392
253663322904330241
253663322979848192
253663322958880768
253663323017592833
253663323046944768
253663322866601984
253663322908540928
253663322895953921
253663323025985536
253663322979852288
253663322874986497
253663322984034304
253663323084685312
253663323080495104
253663323059535872
253663323067928576
253663323101487104
253663323038568448
253663323093090304
253663323034353664
253663323013386240
253663323126652929
253663323126644736
253663323114057728
253663323114045440
253663323126640641
253663323172786176
253663323114061824
253663323168600064
253663323231506432
253663323080511488
253663323084705792
253663323227312130
253663323218911232
253663323210543104
253663323223105536
253663323118247936
253663323227316225
253663323114053632
253663327027343360
253663327039926273
253663327073472513
253663327102840832
253663327148982272
253663327077683200
253663327136403456
253663327174152192
253663327044128768
253663327098634240
253663327136407552
253663327161577472
253663327098658816
253663327052513280
253663327140577280
253663327195127808
253663327178334208
253663327274811393
253663327258038272
253663327350296576
253663327333519361
253663327136411649
253663327341916161
253663327329337344
253663327283195904
253663327379660802
253663327203512320
253663327383875584
253663327350321153
253663327094448129
253663327329325056
253663327417430016
253663327274811392
253663331225845760
253663331230031872
253663331276177408
253663331255218177
253663331339079681
253663331410403328
253663331385237505
253663331318124544
253663331255201792
253663331456524289
253663331481698305
253663331418767360
253663331443941377
253663331234234368
253663331288743936
253663331464912896
253663331372650496
253663331473297409
253663331439738880
253663331469111297
253663331615903746
253663331284561920
253663331464925185
253663331628498944
253663331599134720
253663331628482560
253663331473309696
253663331569774592
253663331464916992
253663331477516288
253663331443953664
253663331569766400
253663331620122626
253663331636895744
253663331624288256
253663331339079680
253663331402018816
253663335445307393
253663335466278912
253663335478861824
253663335504031744
253663335436926976
253663335537602562
253663335428550657
253663335508221952
253663335478870016
253663335562739715
253663335642431489
253663335671803904
253663335613083648
253663335629848577
253663335550156802
253663335474671616
253663335751512064
253663335717933056
253663335655038978
253663335545978880
253663335734722560
253663335692783617
253663335676002304
253663335785046017
253663335743102977
253663335722131458
253663335676010497
253663335696969729
253663335780864000
253663335814422528
253663335797645313
253663335806021634
253663335818612736
253663335713734656
253663335814397952
253663335793434624
253663335822794752
253663335797624832
253663335730536448
253663335709556736
253663335705362433
253663339723505666
253663339677356032
253663339631243264
253663339757064192
253663339790626816
253663339731877888
253663339681546241
253663339635433474
253663339740295168
253663339643801600
253663339614441472
253663339891269633
253663339924828161
253663339656396802
253663339819986945
253663339761246208
253663339874484224
253663339899674624
253663339778031617
253663340021313537
253663340017106944
253663339840933888
253663339975147520
253663339824156673
253663339912241152
253663340017119232
253663343825534977
253663343880060931
253663343863296000
253663343829725184
253663343825518593
253663343880073216
253663343829721088
253663343838130176
253663343951351808
253663343905214466
253663343917813760
253663343913598976
253663343817138176
253663343938785281
253663343989100545
253663343921995776
253663343951355904
253663343926206464
253663344014266369
253663344148496384
253663344072998913
253663344056209408
253663344089759745
253663344060420097
253663343867490304
253663344156872704
253663344123318273
253663344219787264
253663344207216640
253663344085577729
253663344165265408
253663344219787265
253663344068796416
253663343989096448
253663348032434177
253663348078563328
253663348003069952
253663348061782018
253663348133076993
253663348074360835
253663348195983360
253663348128890881
253663348133081088
253663348040822784
253663348133076994
253663348204396544
253663348137263104
253663348175015937
253663348103720960
253663348162437121
253663348216971264
253663348250529793
253663348359589888
253663348166643713
253663348195995648
253663348376350720
253663348351197184
253663348195987459
253663348313423872
253663348128894976
253663348376342528
253663348372148225
253663348221149184
253663352222535681
253663352281255936
253663352193167362
253663352356737024
253663352239304705
253663352335777793
253663352365137922
253663352369340416
253663352411287553
253663352369328128
253663352348352512
253663352197373953
253663352411271168
253663352264478721
253663352457404417
253663352331595776
253663352243511296
253663352407089152
253663352461615105
253663352423858177
253663352520335360
253663352503537665
253663352503562241
253663352436424708
253663352503545856
253663352302223360
253663352436449281
253663352436424706
253663352482582529
253663352201568256
253663352444837889
253663352570671104
253663352436449282
253663352566472704
253663352595808256
253663352511946752
253663352474173440
253663356416843777
253663356421033985
253663356433620992
253663356500705280
253663356421025793
253663356513316865
253663356462977024
253663356567814144
253663356563644417
253663356622360577
253663356408446976
253663356546846721
253663356563636224
253663356609761280
253663356567814145
253663356643328001
253663356752384000
253663356609757184
253663356664307712
253663356442001408
253663356689469440
253663356681080833
253663356509110272
253663356551049217
253663356714618880
253663356706234370
253663356798513153
253663356764950528
253663356588789760
253663356785946625
253663356802715649
253663360581771264
253663360724393984
253663360648871936
253663360644706304
253663360657289216
253663360644685824
253663360745357312
253663360669859842
253663360602738689
253663360716005376
253663360841822208
253663360804065281
253663360669843456
253663360804077568
253663360904728576
253663360917327872
253663360820850689
253663360736960513
253663360900542465
253663360816648193
253663360942493696
253663360988639234
253663360632102913
253663360938278912
253663360896364544
253663360992829440
253663360955068417
253663360921526272
253663360611135488
253663364809633792
253663364805443584
253663364851593217
253663364784463872
253663364792868865
253663364943843328
253663365015150592
253663365002579968
253663364893532160
253663365069680642
253663364788662273
253663364964835328
253663365132582912
253663365048725505
253663364989992960
253663365078081538
253663364830593024
253663364797059072
253663365069684736
253663365111615488
253663365086453760
253663365044514816
253663365111611393
253663365191327744
253663365111611392
253663364956450816
253663364922884096
253663364864155648
253663365136797697
253663364948062209
253663365107433472
253663365182930946
253663365161943041
253663365073887233
253663364943867904
253663368970383360
253663368978784256
253663369008140289
253663369062658048
253663369075249152
253663369008123905
253663369037496322
253663369050079232
253663369008132096
253663369062645760
253663369079427072
253663369024921601
253663369205280769
253663369201082368
253663369167532034
253663369058451456
253663369255604224
253663369033306113
253663369217847296
253663369205260288
253663369184284672
253663369012322304
253663369217863680
253663369305939968
253663369234620417
253663369243025410
253663369326915584
253663369314312193
253663369247195138
253663369318526976
253663369314312192
253663369301741569
253663369205252096
253663369347866624
253663369243025408
253663369318522880
253663369339494401
253663373189865472
253663373227618304
253663373235990528
253663373248585728
253663373236006912
253663373307285504
253663373395365889
253663373265354752
253663373231808513
253663373265342464
253663373374418945
253663373412143104
253663373407948800
253663373357621248
253663373441527808
253663373319880705
253663373412155392
253663373407944704
253663373483470849
253663373533777921
253663373533798400
253663373483450369
253663373462482944
253663373386989568
253663373558947840
253663373554761730
253663373491847168
253663373177262080
253663373324083200
253663373504421889
253663373579923456
253663373353435136
253663373479260160
253663373366005760
253663373546364928
253663373479264256
253663373466677248
253663373340856320
253663373445693440
253663377388343296
253663377367388160
253663377405120513
253663377451278336
253663377539362816
253663377660989440
253663377715503104
253663377572900865
253663377694523394
253663377644212224
253663377442877444
253663377526771712
253663377665171457
253663377530966019
253663377560334336
253663377543544834
253663377774227456
253663377707122689
253663377468030976
253663377698717697
253663377711300608
253663377606455296
253663377711308800
253663377656795136
253663377606459392
253663377510002688
253663377711308801
253663377770033152
253663377757446144
253663377526771713
253663381712674818
253663381674938369
253663381641367552
253663381620408320
253663381691711488
253663381620408322
253663381708488704
253663381746233345
253663381779795968
253663381792370688
253663381658144769
253663381804949504
253663381800771584
253663381821722625
253663381746233346
253663381918203904
253663381742039040
253663381918187521
253663381641383936
253663381888835587
253663381796556800
253663381817552896
253663381968527360
253663381888847874
253663381884653568
253663381951750144
253663381934968833
253663381955944448
253663381817548801
253663381804953600
253663381951766528
253663381838520322
253663385760182272
253663385831481344
253663385886007296
253663385760194560
253663385776971776
253663385860849664
253663385806319616
253663385974104064
253663385911185408
253663385886007298
253663385856638976
253663386016034816
253663385915363330
253663386032828418
253663385948930049
253663385806336000
253663385948925952
253663385927970819
253663385969913856
253663385986662401
253663385927962624
253663386032803842
253663386120904704
253663385990860800
253663386041212928
253663385906978816
253663386049605632
253663385827295232
253663390021586944
253663390050967552
253663389967073281
253663390017417217
253663389971251200
253663390000615424
253663389958688769
253663390076121089
253663389941891072
253663390046756865
253663390055149568
253663390097108992
253663390021599232
253663390122270720
253663390059360257
253663390109663234
253663390139039745
253663390088720384
253663389975449602
253663390185172992
253663390118064130
253663390000611330
253663390147416067
253663390118064128
253663390218743809
253663390227111936
253663390214533120
253663390248103936
253663390155816961
253663390076133378
253663390097100800
253663390176776192
253663390248083456
253663390273245185
253663390264868865
253663390113886208
253663390298431490
253663390344568833
253663390344544257
253663390256480256
253663390298419200
253663390290034688
253663394215895040
253663394152992768
253663394262024193
253663394207506432
253663394274623488
253663394274627585
253663394278821889
253663394324938752
253663394333343744
253663394262044673
253663394199130112
253663394337529856
253663394136195073
253663394203312128
253663394148777984
253663394345926656
253663394324959232
253663394379468800
253663394438205440
253663394501103617
253663394480156672
253663394429825026
253663394341720065
253663394505293826
253663394488532992
253663394517901313
253663394400464896
253663394547245056
253663394366885888
253663394526265344
253663394530471937
253663394454986752
253663394488524800
253663394538868736
253663390034186240
253663398364082176
253663398414389249
253663398405996545
253663398393413632
253663398531829760
253663398435360768
253663398406025216
253663398372450304
253663398414401539
253663398343102464
253663398506659840
253663398519259136
253663398527655936
253663398468923392
253663398347292673
253663398498287617
253663398590545921
253663398385029122
253663398536036354
253663398523457536
253663398460530689
253663398565388288
253663398557016064
253663398565408768
253663398573776897
253663398640893952
253663398477320192
253663398561189890
253663398678650880
253663398632493056
253663398586368000
253663398565396480
253663398569603073
253663398745735168
253663398619918336
253663398502490112
253663398628315137
253663398611525632
253663402587729920
253663402570960896
253663402604498945
253663402583535616
253663402621280257
253663402713550848
253663402738720769
253663402810019840
253663402596134912
253663402789060610
253663402797436928
253663402755493888
253663402709377024
253663402776473600
253663402575142912
253663402860359680
253663402721947648
253663402831007744
253663402663227395
253663402856161280
253663402868748289
253663402713546753
253663402797436929
253663402675818497
253663402570960899
253663402919096320
253663402839400449
253663402768080896
253663402910695424
253663402931666945
253663402847772672
253663402898100224
253663402935865344
253663402822627329
253663402843594752
253663402734530560
253663402671628288
253663406769446913
253663406832369664
253663406782033920
253663406777831426
253663406782021632
253663406748471296
253663406899470336
253663406811394048
253663406899486723
253663406995935233
253663406870106112
253663406995959809
253663406958198784
253663406912061441
253663406920458240
253663406802997248
253663407071440896
253663407004344320
253663407037890560
253663406907867136
253663407037886465
253663406954008576
253663407134343168
253663406962393088
253663407117586432
253663407125983232
253663406870106115
253663406828171267
253663410913435648
253663410972151809
253663410913411072
253663410921803778
253663411039264768
253663410930200576
253663411068628992
253663411131535360
253663411114766336
253663411169275906
253663411194433537
253663411018272768
253663411160883200
253663411135717376
253663411211223040
253663411211235328
253663410921803777
253663411123130368
253663411106377729
253663411219619840
253663411244789761
253663411307687936
253663411030876160
253663411207028736
253663411181875200
253663411194433536
253663410997305344
253663411295092736
253663411295105024
253663411207020544
253663411328667649
253663411282513921
253663415137091584
253663415107719168
253663415137079297
253663415174828032
253663415120318464
253663415191601152
253663415254515713
253663415132897280
253663415233572865
253663415212597249
253663415225184256
253663415279702016
253663415170658304
253663415233572864
253663415162253312
253663415309041664
253663415309058048
253663415250341889
253663415246151680
253663415288086528
253663415271317505
253663415334236161
253663415430688769
253663415200014338
253663415363571712
253663415367786496
253663415510384645
253663415367778305
253663415397126145
253663415464235010
253663415493615616
253663415501996032
253663415468425216
253663415275491328
253663419318816768
253663419457216512
253663419318820864
253663419327188995
253663419432054784
253663419377532929
253663419356565504
253663419331379201
253663419423662080
253663419352371202
253663419482382337
253663419402706946
253663419323019264
253663419536916481
253663419453034497
253663419436236800
253663419402711040
253663419427860480
253663419599826944
253663419566268416
253663419650166784
253663419637567488
253663419549491200
253663419566276608
253663419637583872
253663419624992768
253663419423653890
253663419570470913
253663419641774080
253663419633377280
253663419541094401
253663419683717120
253663419490770944
253663419478179840
253663419473985536
253663423546679296
253663423571841025
253663423672487937
253663423567638528
253663423630561280
253663423500521472
253663423555055616
253663423517302784
253663423710261248
253663423647330305
253663423819288576
253663423764762624
253663423697653761
253663423768981504
253663423685095425
253663423819304961
253663423638941699
253663423873810432
253663423752192000
253663423865446401
253663423857037313
253663423823499264
253663423701848064
253663423622152195
253663423794143232
253663423571841024
253663423810924545
253663427732582400
253663427745161216
253663427707404288
253663427740975105
253663427703238656
253663427841638400
253663427812278273
253663427866808321
253663427740962818
253663427736768513
253663427803901952
253663427938099202
253663427891978242
253663427862609920
253663427791319041
253663427711602688
253663427917131776
253663427959087104
253663428051357696
253663428047151105
253663427871002624
253663427862605824
253663428080697344
253663428068118529
253663427963265025
253663428084895746
253663427891982337
253663428097503233
253663428076531712
253663427942285312
253663428038770689
253663427766153216
253663428063940608
253663431893348352
253663431964622848
253663431968833537
253663432040140800
253663432111423488
253663432061112320
253663432103043072
253663432098848768
253663432144982016
253663432153391104
253663432077897728
253663432224673792
253663432216281089
253663432124026880
253663432111452160
253663432249847808
253663432199528451
253663432224673795
253663432224673794
253663432266637312
253663432241467392
253663432161771521
253663432203722752
253663432207917057
253663432291786753
253663431973031936
253663432300179456
253663436146348033
253663436133781505
253663436154753025
253663436154757120
253663436150542336
253663436087623681
253663436091838464
253663436217663488
253663436158930944
253663436188311552
253663436150538240
253663436217647104
253663436238643201
253663436263809025
253663436385431553
253663436209283075
253663436418998272
253663436465127424
253663436419002368
253663436460933120
253663436486086656
253663436444160000
253663436456738816
253663436402216960
253663436439973888
253663436209278977
253663440286142464
253663440277737474
253663440349057025
253663440323874816
253663440374222849
253663440407756800
253663440445526016
253663440399372289
253663440462295041
253663440294514690
253663440458096640
253663440420352000
253663440332267522
253663440525209600
253663440466501632
253663440638443520
253663440386797570
253663440470679553
253663440537792512
253663440307093504
253663440508424192
253663440541982721
253663440571338753
253663440462299136
253663440621686784
253663440680390656
253663440672006144
253663444514004992
253663444501413888
253663444518187009
253663444572721152
253663444555935744
253663444522389505
253663444593672193
253663444581113859
253663444639825920
253663444744667136
253663444648202240
253663444757262339
253663444648218624
253663444765663233
253663444690169856
253663444815994880
253663444769841152
253663444765650944
253663444681768962
253663444807581696
253663444761444352
253663444757262336
253663444841160704
253663444732112898
253663444560130048
253663444748873728
253663444635635712
253663444480438273
253663444694351872
253663444732112899
253663444849545217
253663444727894016
253663444815990788
253663444790829056
253663444614660096
253663448712486912
253663448708288513
253663448855109633
253663448783781888
253663448746041344
253663448905428992
253663448834113537
253663448800583680
253663448909615105
253663448855109632
253663448876077056
253663448834113538
253663448871886848
253663448922210305
253663448922210304
253663448934780931
253663448850915328
253663448892833792
253663448959954945
253663449001906176
253663449052225537
253663449022881792
253663448787996672
253663448943177730
253663448834117632
253663449077383168
253663448926392320
253663449064820736
253663449069002752
253663448729255936
253663449069010945
253663448976728064
253663448746061825
253663452881645570
253663452915195904
253663452965523457
253663453049405440
253663452948746240
253663453003268097
253663452927782912
253663452961308673
253663452873232384
253663452999061504
253663453120720896
253663453007458304
253663453062000640
253663453133287426
253663453087162368
253663453099745280
253663452923576322
253663453003251712
253663453070389249
253663453078777856
253663453225570304
253663453145862144
253663453217173505
253663453259132928
253663453057802240
253663453254938625
253663453233967104
253663453137481730
253663453150064640
253663453238136832
253663453099741185
253663452986482689
253663457071730690
253663457105309696
253663457155633152
253663457122082816
253663457164017664
253663457080123393
253663457159819265
253663457143046144
253663457218527234
253663457369550848
253663457226932224
253663457277255680
253663457268862977
253663457348567041
253663457205944320
253663457348562944
253663457365352448
253663457231122433
253663457331785728
253663457361133569
253663457315012608
253663457445031936
253663457398906880
253663457465999360
253663457445036032
253663457461813248
253663457302421505
253663457390518272
253663457319198720
253663457164021761
253663457432465408
253663461316382720
253663461278617603
253663461291204609
253663461295398912
253663461349933056
253663461312184320
253663461320585217
253663461316370433
253663461375094784
253663461425430528
253663461429633024
253663461358325760
253663461366714368
253663461538672640
253663461463175168
253663461307985921
253663461559635968
253663461559631872
253663461366710272
253663461559656448
253663461547077635
253663461622550528
253663461387694080
253663461312192512
253663461404459008
253663461563842560
253663461568040960
253663461660319744
253663461588992001
253663461576433664
253663461517701120
253663461635149824
253663461618360321
253663461601599488
253663465531637760
253663465464532993
253663465535840258
253663465581989888
253663465493893122
253663465535832064
253663465493909504
253663465586176001
253663465472921601
253663465540050945
253663465514868736
253663465649090560
253663465615548416
253663465628135424
253663465720406016
253663465732980736
253663465682640896
253663465770741760
253663465628110851
253663465456160768
253663465661661184
253663465779126272
253663465699414016
253663465854607360
253663465716203520
253663465758158849
253663465535852548
253663469692391424
253663469650444289
253663469671444480
253663469684002816
253663469658832897
253663469855989760
253663469918879744
253663469713387520
253663469797273601
253663469927297024
253663469860163584
253663469956653057
253663469868568576
253663470006988800
253663470002790401
253663469927268354
253663469952462851
253663470040539136
253663470048915456
253663469851770880
253663470036336640
253663469956644864
253663469650444288
253663473945440256
253663473924456448
253663474046087168
253663473991565314
253663473983180800
253663473920270336
253663473865740289
253663473995755520
253663473987362816
253663474037714946
253663474067075072
253663474075435008
253663474092216321
253663473865728000
253663474037706752
253663474142543872
253663474083827712
253663474025107456
253663473937043456
253663474100604930
253663474092232705
253663474083840002
253663474180313088
253663474201284609
253663473999958017
253663474016735232
253663474104803328
253663474209660929
253663478089400320
253663478072614913
253663478081007616
253663478118772736
253663478076825601
253663478101970944
253663478131347456
253663478181687296
253663478047444992
253663478081015808
253663478034857984
253663478173270016
253663478039060481
253663478336851968
253663478227795968
253663478139719681
253663478332661760
253663478366236672
253663478370422784
253663478345248768
253663478043275264
253663478336847872
253663478118752256
253663478395596800
253663478403964928
253663478345256960
253663478160703488
253663478173270017
253663478097776640
253663478349430784
253663478391373824
253663478101987328
253663478299099136
253663482266923011
253663482250149888
253663482325651457
253663482287894528
253663482308874240
253663482262724609
253663482464055296
253663482430504960
253663482300481536
253663482464043010
253663482476638208
253663482447294465
253663482547949568
253663482422120448
253663482573111296
253663482564718592
253663482598268930
253663482543763456
253663482409533440
253663482334035968
253663482417934336
253663482329825280
253663482514378752
253663482560532480
253663482594066432
253663482627649537
253663482350809088
253663482409517057
253663482526961664
253663482401148928
253663482468257792
253663486440271872
253663486507352064
253663486457024513
253663486494789632
253663486419275778
253663486469632002
253663486553513984
253663486511566848
253663486691913729
253663486616432640
253663486645780480
253663486608027648
253663486620598272
253663486670946304
253663486700298240
253663486649958400
253663486633189379
253663486759030785
253663486654152704
253663486708682752
253663486780010496
253663486746427393
253663486754836480
253663486691921921
253663486750638080
253663486813560832
253663486637383681
253663486700290048
253663486599647233
253663486545125377
253663486763216897
253663486759030784
253663486566076416
253663490760388609
253663490672308225
253663490668109824
253663490747817984
253663490848456704
253663490772987904
253663490798145536
253663490781376512
253663490672312320
253663490848468992
253663490659741696
253663490810712064
253663490772983808
253663490731024384
253663490898796544
253663490642944000
253663490680700928
253663490793930752
253663490978496512
253663490911375360
253663490848473088
253663490898792450
253663490965921794
253663490848460800
253663490676510722
253663490907181056
253663490844270592
253663490735214592
253663491020427264
253663490986885120
253663491016257537
253663490848485377
253663491012055040
253663494828867585
253663494916956160
253663494883377153
253663494883377152
253663494879203328
253663494958882816
253663494904377344
253663494858219521
253663494900183040
253663494975672320
253663494954708994
253663494858231808
253663494904369153
253663494921154560
253663494912745473
253663494937907201
253663494942101505
253663494988247042
253663495042764801
253663494942109696
253663495118270464
253663494933729280
253663495114080257
253663495139254273
253663495126646784
253663495122452480
253663495214747649
253663495189581824
253663495206350848
253663495055351810
253663494824677377
253663495202152449
253663495118274560
253663495114084353
253663499031547906
253663499128012803
253663499018960896
253663499132207104
253663499010580480
253663499132219392
253663499153186816
253663499245481985
253663499216109569
253663499178356736
253663499325149184
253663499329347584
253663499094462464
253663499086094336
253663499140620289
253663499358728192
253663499316768768
253663499346120704
253663499362897921
253663499354517504
253663499107057664
253663499119644673
253663499358720000
253663499375484928
253663499195146241
253663499279036417
253663499287420928
253663499341950976
253663499283230721
253663499174170624
253663499358699520
253663499375489024
253663499325157376
253663499090292737
253663499266424832
253663503204880384
253663503204876288
253663503234244608
253663503276195841
253663503251030016
253663503326531584
253663503276208128
253663503372677121
253663503259406336
253663503318147073
253663503376871425
253663503242649600
253663503389446144
253663503431393281
253663503288762369
253663503368462338
253663503347507200
253663503452368897
253663503527866369
253663503594967040
253663503376867328
253663503427198976
253663503439777792
253663503246819328
253663503448170496
253663503578173443
253663503485906944
253663503599165440
253663503540424704
253663503381045248
253663503582375937
253663503590752256
253663503590780929
253663507394994177
253663507424366592
253663507424346112
253663507466297347
253663507554381824
253663507441143809
253663507403378688
253663507382427648
253663507550191616
253663507625672705
253663507692802049
253663507709571073
253663507676008449
253663507747323904
253663507713761281
253663507755708416
253663507445346304
253663507734740992
253663507613114369
253663507734732800
253663507797643264
253663507600519168
253663507592122369
253663511689969665
253663511606087681
253663511660617728
253663511673192448
253663511689957376
253663511669002240
253663511803203585
253663511769673728
253663511757082624
253663511601901569
253663511840968704
253663511878717440
253663511811612673
253663511652216832
253663511715127296
253663511832563712
253663511828381697
253663511723524096
253663511857741824
253663511815811072
253663511937433600
253663511740301312
253663511987752960
253663511870324736
253663511757078528
253663511975178241
253663511945826305
253663511832571905
253663511698345984
253663511954206721
253663511979364352
253663511580925953
253663511648014336
253663511870328832
253663515846537218
253663515922010112
253663515892666368
253663515812958208
253663515984920578
253663515808784385
253663515968172032
253663515771023360
253663515934593024
253663515779407872
253663515997507585
253663515817148416
253663515867488258
253663516022673409
253663516014297088
253663515972362240
253663515963969536
253663516056252416
253663515959762944
253663515930406912
253663516119166976
253663516127535104
253663515976540161
253663516106555393
253663515968151557
253663516169490432
253663516110753793
253663515976552449
253663516152696832
253663516119162881
253663516156907520
253663515917819904
253663520019857410
253663519969517568
253663520074383360
253663520040833024
253663520116318210
253663520049205249
253663520187641856
253663520166658049
253663520162471936
253663520204414976
253663520145678336
253663520166670336
253663520246358016
253663520225361923
253663520321855488
253663520267309056
253663520137293824
253663520137306112
253663520074371072
253663520338608129
253663520225374208
253663520359604224
253663520338608128
253663520351219712
253663520347017216
253663520317640704
253663520355405824
253663520321851393
253663520187613185
253663520053424128
253663520032448515
253663524163829760
253663524163821568
253663524176416768
253663524264497152
253663524272881666
253663524331614208
253663524339998720
253663524214173696
253663524277059586
253663524344193024
253663524457414656
253663524428070912
253663524289642496
253663524461633536
253663524511969281
253663524558094338
253663524537122816
253663524277063683
253663524235120642
253663524486782976
253663524495171584
253663524495171585
253663524532920320
253663524298031104
253663524222558209
253663524453244929
253663524260302849
253663524348375040
253663528404279297
253663528408461314
253663528387506177
253663528492363776
253663528517521408
253663528358117376
253663528496533507
253663528580423680
253663528584617984
253663528538492930
253663528618192896
253663528593006593
253663528735604736
253663528689496064
253663528546881537
253663528676892673
253663528685285376
253663528764993536
253663528744013825
253663528760795137
253663528702058496
253663528714645504
253663528366518272
253663532623749123
253663532581785600
253663532623749120
253663532619538432
253663532569198592
253663532577615872
253663532661501952
253663532636327938
253663532644700160
253663532556627969
253663532695027715
253663532716015616
253663532623749122
253663532598583296
253663532736970752
253663532833468417
253663532732788736
253663532879577091
253663532787310592
253663532913156097
253663532858617856
253663532766351360
253663532804091904
253663532900577282
253663532783116288
253663532900577281
253663532778926083
253663532858617857
253663532908945408
253663532913143810
253663532858634240
253663532749557760
253663532560826368
253663532879577090
253663532736974850
253663532913152000
253663532850241536
253663532929908736
253663532900556800
253663532871217153
253663532850245633
253663532955074560
253663532892176385
253663532804104192
253663532934103040
253663532799885312
253663536801259520
253663536759328768
253663536826417153
253663536788684800
253663536809668608
253663536801259521
253663536847400960
253663536826417152
253663536843198464
253663536859975680
253663536952254464
253663536834813952
253663536943886337
253663536822243329
253663536885161984
253663536952270848
253663536977412096
253663536805457920
253663537019375616
253663537094868992
253663536977432578
253663536969027584
253663537061302272
253663537031954432
253663537052917761
253663537086488577
253663537124212736
253663536977436672
253663537120047104
253663537128427520
253663537120038912
253663537145200641
253663537120034817
253663536994201600
253663537141006336
253663537099071489
253663537107456000
253663536998391809
253663537061318656
253663536927092736
253663540957806592
253663540962029568
253663540936843268
253663541142380545
253663541087850496
253663541180104704
253663541150765056
253663540999753731
253663541108830208
253663541112999936
253663541016539137
253663541171716097
253663541251424256
253663541259812864
253663541259796480
253663541255614465
253663541209489408
253663541234659329
253663541083652096
253663541301743617
253663541146558465
253663541331128320
253663541284978689
253663541238853633
253663541284982786
253663541280792578
253663541318524928
253663541037514752
253663541226266624
253663541284966400
253663541352071168
253663540941037568
253663541117206529
253663541024944129
253663545168900098
253663545131139072
253663545223417856
253663545152110592
253663545198264320
253663545223442432
253663545265373184
253663545173106688
253663545231806464
253663545219219456
253663545261162497
253663545319903233
253663545231802368
253663545210851329
253663545215041536
253663545261170688
253663545156308992
253663545189871616
253663545282154497
253663545156313090
253663545332477953
253663545194065920
253663545290534912
253663545366044672
253663545349242882
253663545194053632
253663545261174784
253663545256980481
253663545407983616
253663545357635584
253663545416359938
253663545378603008
253663545470906369
253663545303121920
253663545437327361
253663545412161536
253663545454112770
253663545483481088
253663545504432129
253663545424764928
253663545370230784
253663545458298880
253663545512833026
253663545529614338
253663545537998848
253663545479282688
253663545521217537
253663545428955138
253663545311502337
253663549375774720
253663549379993601
253663549325447169
253663549359026179
253663549409329152
253663549396750336
253663549413543936
253663549350633473
253663549572935681
253663549514215424
253663549421940736
253663549350608897
253663549409349632
253663549606465536
253663549388378112
253663549530972160
253663549732319232
253663549686153216
253663549577101312
253663549614854145
253663549711339520
253663549715533825
253663549497409537
253663549610655745
253663549535170561
253663549468065793
253663549719711744
253663549644234753
253663549501632512
253663549543575555
253663549673578496
253663549363191808
253663549619068929
253663549459660800
253663549673590786
253663549669376001
253663549577109504
253663549740687360
253663549560332289
253663553578467328
253663553574281216
253663553561698305
253663553658159104
253663553544916992
253663553582665728
253663553599463424
253663553649790976
253663553649774592
253663553658163200
253663553523961856
253663553704296449
253663553679147008
253663553624621056
253663553570082817
253663553641385984
253663553633021953
253663553733672960
253663553771417600
253663553834332160
253663553846923265
253663553914015744
253663553855315968
253663553725272064
253663553687543808
253663553922404352
253663553633021952
253663553792376832
253663553863688192
253663553842724864
253663553880477696
253663553733660672
253663553926598657
253663553930792960
253663553930813440
253663553867894784
253663553918205952
253663553758838786
253663553922428928
253663553792389120
253663557730852864
253663557726658560
253663557747621888
253663557793746945
253663557756018688
253663557806350336
253663557714079744
253663557890220034
253663557865050113
253663557747609600
253663557911191553
253663557827317761
253663557831520257
253663557953134593
253663557940559872
253663558020263936
253663557978300416
253663558032830465
253663557797953537
253663557940543489
253663558074789889
253663557965733888
253663558049595392
253663557999288320
253663558011858944
253663557986697217
253663558125096961
253663557969932288
253663558099955712
253663557995081730
253663557969924096
253663557831512064
253663561967104000
253663561933529091
253663562050969600
253663562063556609
253663562038398976
253663562038390784
253663562063560704
253663562017419264
253663562113892352
253663562000654336
253663562076155905
253663562109706240
253663562256482304
253663562151624704
253663562189398017
253663562239733760
253663562122289154
253663561992269824
253663562218754048
253663561916772353
253663562122285056
253663562059366400
253663562210361344
253663562231332866
253663562222948353
253663562248101889
253663561912549379
253663562218749952
253663562298454016
253663562285842432
253663562285846528
253663566115246081
253663566106853376
253663566140428289
253663566161403904
253663566203334656
253663566207528960
253663566241095681
253663566190768128
253663566169792512
253663566140432384
253663566123638784
253663566249484288
253663566316589056
253663566224322561
253663566203338752
253663566211739649
253663566153015297
253663566274650113
253663566224302080
253663566253658113
253663566161379328
253663566387900416
253663566119460864
253663566266241024
253663566371102721
253663566262067200
253663566299811840
253663566496923648
253663566308192257
253663566425632768
253663566324961280
253663566417248256
253663566379507714
253663566362730497
253663566509514753
253663566375288833
253663566509514752
253663566408843265
253663566266245120
253663570351489024
253663570322132993
253663570355687425
253663570359885826
253663570418601987
253663570305376256
253663570364084226
253663570334736386
253663570385068032
253663570431188994
253663570406039552
253663570380877824
253663570359885824
253663570481512448
253663570477342721
253663570536050688
253663570401849344
253663570389254144
253663570552832001
253663570498297856
253663570527666176
253663570481520645
253663570557022209
253663570552823809
253663570590580736
253663570691227648
253663570636705792
253663570624131072
253663570359906305
253663570385059841
253663570565402626
253663570431193090
253663570523471872
253663574512267265
253663574549987328
253663574562582530
253663574524837888
253663574491291649
253663574566780928
253663574529044480
253663574680018949
253663574621298688
253663574533230592
253663574587760641
253663574726152194
253663574642266112
253663574579355648
253663574537424898
253663574738743298
253663574776483840
253663574713593856
253663574872961024
253663574784888832
253663574700982272
253663574805848064
253663574663258112
253663574881366017
253663574872948736
253663574797475840
253663574688419842
253663574675816448
253663578698178560
253663578685583361
253663578723323904
253663578702352384
253663578899505152
253663578782052352
253663578710745088
253663578811412481
253663578811412480
253663578844954624
253663578794647552
253663578853371905
253663578853367808
253663578933055488
253663578962403328
253663578928869378
253663579079847936
253663578782064641
253663579042095104
253663579046293505
253663578899492864
253663579025338369
253663579021119489
253663578807209985
253663579088236544
253663578878533634
253663578941444096
253663578912083968
253663582921818112
253663582884081666
253663582892470273
253663582972166144
253663582900854784
253663582884089856
253663582967959552
253663583005716480
253663582980558848
253663583005712384
253663582959583232
253663582879879170
253663583098003456
253663583039279104
253663582963761154
253663583051849728
253663583127367680
253663582892474368
253663583144132611
253663583190265857
253663583202848768
253663583173505026
253663583240593408
253663583265779712
253663583068631041
253663583248973824
253663583261569024
253663583244783616
253663583248977921
253663583194456064
253663583001526272
253663587153870848
253663587082567680
253663587103539201
253663587241975810
253663587128717312
253663587288109056
253663587233570816
253663587229384704
253663587220987904
253663587317469185
253663587271319552
253663587342630912
253663587330035712
253663587208417282
253663587187433472
253663587376189440
253663587153874944
253663587296497664
253663587288096769
253663587355197440
253663587376173056
253663587455877121
253663587338444801
253663587359420416
253663587485220864
253663587485249536
253663587418136576
253663587443286017
253663587485237249
253663587367784448
253663587485229057
253663587439104000
253663587208404993
253663587359416320
253663587304878081
253663587342614528
253663587187445760
253663591289458688
253663591314640896
253663591343992833
253663591348187136
253663591352393729
253663591457226753
253663591457234944
253663591453048832
253663591474012161
253663591524352000
253663591490781184
253663591348195328
253663591289475073
253663591604039680
253663591486595072
253663591612420096
253663591444668416
253663591654363136
253663591541116928
253663591637594112
253663591654359041
253663591650177024
253663591645990912
253663591683747840
253663591620812800
253663591595659265
253663591536947200
253663595529916416
253663595538288640
253663595479576577
253663595525718016
253663595605405696
253663595626385408
253663595525701632
253663595467010048
253663595492159489
253663595697692674
253663595529924610
253663595521507329
253663595496361986
253663595588628481
253663595630583809
253663595773173760
253663595806728193
253663595735420928
253663595739627520
253663595563450368
253663595664138241
253663595748028416
253663595785764864
253663595848671232
253663595848675328
253663595857055745
253663595852861441
253663595840278528
253663595693473793
253663595865468929
253663595857055744
253663595815116801
253663595764781056
253663595827703811
253663595861274624
253663599682277376
253663599682269184
253663599694856192
253663599774531586
253663599703248896
253663599732604928
253663599791333377
253663599665500161
253663599845863424
253663599736811521
253663599854247936
253663599871000578
253663599917142016
253663599703232512
253663599967490048
253663599862616065
253663600034582528
253663599967469569
253663599950708737
253663600026218496
253663599858425857
253663600038801410
253663599988469761
253663600038801408
253663599896166400
253663600042979328
253663600059772928
253663603872366592
253663603859783681
253663603884974081
253663603960475649
253663603998216193
253663603872374784
253663603960455168
253663603985620992
253663603931111425
253663603880759296
253663604086284288
253663604052721665
253663603884965888
253663604128239616
253663604149194753
253663604010799104
253663603960463360
253663604098867200
253663604031770627
253663604249882624
253663604165984256
253663603863994368
253663604174381056
253663604258263040
253663604249866241
253663604220518400
253663608049897473
253663608108634112
253663608188334081
253663608112836609
253663608070881280
253663608121212932
253663608121212931
253663608205082625
253663608167342080
253663608226078720
253663608121212928
253663608179937281
253663608205111296
253663608049893377
253663608112807936
253663608087666688
253663608045703168
253663608314146818
253663608272203776
253663608247050240
253663608280604672
253663608297361408
253663608318349314
253663608305766400
253663608184139776
253663608326746112
253663608280604673
253663608343515136
253663608301551616
253663608280592384
253663608439984128
253663608125411328
253663608439963648
253663608410619904
253663608444178432
253663608389656578
253663608335118336
253663608326725632
253663608272203777
253663612281966592
253663612290342912
253663612332306433
253663612349059073
253663612265189376
253663612386803712
253663612256792576
253663612395212800
253663612277764097
253663612441337856
253663612441329664
253663612487479296
253663612453933057
253663612378431488
253663612474904576
253663612567183360
253663612416184322
253663612432965632
253663612407799810
253663612470697984
253663612491661312
253663612500054016
253663612500070401
253663612332306432
253663612600737792
253663612596547584
253663612625899522
253663612571373568
253663612466503680
253663612625891328
253663612533620736
253663612634267649
253663612609114112
253663612286144513
253663612495876097
253663616581136384
253663616572743681
253663616514011137
253663616509829120
253663616597884929
253663616497221632
253663616534970368
253663616606281729
253663616560152576
253663616543383552
253663616472072192
253663616576917504
253663616455294977
253663616648237056
253663616539168769
253663616652414976
253663616677605377
253663616702746625
253663616723742721
253663616778268672
253663616539164673
253663616799223808
253663616581107712
253663616677605376
253663616564346880
253663616635637762
253663616744697856
253663616505630720
253663616736317440
253663616656625664
253663616744693760
253663616832765953
253663616828592129
253663616824393730
253663616744706049
253663616581128192
253663616597884928
253663616811802624
253663616761462785
253663616845377537
253663616811806720
253663620649594880
253663620657995776
253663620716711937
253663620666376192
253663620775432193
253663620758634497
253663620741861378
253663620804788224
253663620683149312
253663620808974336
253663620792201216
253663620838338561
253663620800581632
253663620813172736
253663620867694592
253663620808978433
253663620980940800
253663620892868608
253663620943200257
253663620930625536
253663620922212352
253663621043855360
253663621022875649
253663621018693632
253663621035487232
253663621014491137
253663620930609152
253663624822915073
253663624906801154
253663624822943744
253663624890036224
253663624902610945
253663624843907072
253663624965521410
253663624894242817
253663624919412736
253663624877469696
253663624948760576
253663624843907073
253663625045233664
253663624982306816
253663624965521409
253663625045225473
253663625015873537
253663625066205184
253663625137500162
253663624999104513
253663624965525504
253663625087176704
253663625175240706
253663625074577410
253663625204596739
253663625187819520
253663625141710849
253663625087160320
253663624999084034
253663625204596738
253663625045225472
253663625036828673
253663625028452353
253663629080145921
253663629059178496
253663629138870272
253663629109497858
253663629113692160
253663629214380032
253663629172436992
253663629226934273
253663629226942464
253663629088538624
253663629235347456
253663629126283265
253663629138862080
253663629189214208
253663629210161153
253663629344387073
253663629247913984
253663629340180480
253663629294043136
253663629369565184
253663629302431745
253663629201768448
253663629335998465
253663629323419649
253663629336002561
253663629147258880
253663629080154112
253663633224110082
253663633266061312
253663633257668608
253663633232523265
253663633228312576
253663633421262848
253663633383489537
253663633379319808
253663633333157888
253663633425461248
253663633433833473
253663633270259712
253663633450618882
253663633224110080
253663633362546688
253663633459007489
253663633496743936
253663633593229312
253663633517735938
253663633555468289
253663633500950528
253663633484156928
253663633551273985
253663633622581248
253663633563856896
253663633484152832
253663633563865088
253663633500938240
253663633614204928
253663637460377600
253663637464571904
253663637577814017
253663637506494464
253663637502312449
253663637552640000
253663637431017472
253663637686861824
253663637561036800
253663637594595329
253663637615554560
253663637422628864
253663637762359296
253663637644902400
253663637674274816
253663637502300160
253663637691060224
253663637586182144
253663637561032704
253663637707837440
253663637745565696
253663637779120130
253663637548462080
253663637607182336
253663637753962496
253663637540052992
253663637607182337
253663637602979840
253663641658855425
253663641692418048
253663641608519682
253663641600147456
253663641600131072
253663641654685697
253663641675628544
253663641604345856
253663641705009152
253663641839214592
253663641730158592
253663641759539200
253663641759539201
253663641864392704
253663641839214593
253663641939881987
253663641793069058
253663641822457857
253663641952477184
253663641935691776
253663641835020288
253663641851789314
253663641944068097
253663641931505665
253663641923108866
253663641939881986
253663641965056001
253663641977634817
253663641998602241
253663641935691777
253663641847623680
253663641616912384
253663641944068096
253663641990221824
253663641994407936
253663641902145537
253663641918914561
253663645794439168
253663645979013120
253663645874151424
253663645844766721
253663645853171712
253663646004166656
253663645928669184
253663645999984641
253663645848977408
253663645890924544
253663645840584705
253663645848965121
253663645832183808
253663645878337536
253663646058696704
253663646004162560
253663646079668224
253663646138396672
253663646012542976
253663646121619456
253663646159347712
253663646079664128
253663646159355904
253663646008365057
253663646092234752
253663646146772992
253663646150971392
253663646125809665
253663646171922433
253663646050304000
253663645874143232
253663645832183809
253663650009739266
253663649997144064
253663650097811456
253663650055847936
253663650072649729
253663650135552000
253663650102001664
253663650131357697
253663650223644672
253663650169102336
253663650240409601
253663650089414657
253663650181677057
253663650164908032
253663650211041280
253663650257190912
253663650198458368
253663650307510274
253663650315898880
253663650353672192
253663650177486849
253663650072637440
253663650181681152
253663650282344450
253663650357858304
253663650349477888
253663650219425793
253663650232020992
253663650353647616
253663650152345600
253663650265579521
253663654195638272
253663654250156033
253663654266933248
253663654254358530
253663654321475584
253663654254346242
253663654279528448
253663654187237376
253663654350827522
253663654283735040
253663654363414528
253663654447304704
253663654426316801
253663654409547777
253663654401146880
253663654233403392
253663654489247744
253663654489243648
253663654317285377
253663654451499008
253663654573129728
253663654510227456
253663654468272131
253663654426320896
253663654480838657
253663654543761408
253663654564753408
253663654552162304
253663654589919232
253663654405369856
253663654313074689
253663654455689216
253663654468255745
253663658394136576
253663658415120385
253663658402512896
253663658469646336
253663658490617856
253663658486419457
253663658637422594
253663658608037888
253663658423496704
253663658507374593
253663658486403072
253663658574503936
253663658595471361
253663658662584321
253663658536734721
253663658595471360
253663658587086849
253663658478014465
253663658587078656
253663658687725568
253663658377351169
253663658738073601
253663658691919873
253663658771611648
253663658771615745
253663658679353344
253663658540953600
253663658759049216
253663658704523265
253663658788413441
253663658784210944
253663658767437824
253663658519961602
253663662642966528
253663662684913664
253663662714281984
253663662701686784
253663662659756032
253663662697484289
253663662689095681
253663662697508865
253663662651371520
253663662722646016
253663662756212736
253663662701699072
253663662705889280
253663662793957376
253663662835920896
253663662731034624
253663662886223873
253663662752034817
253663662726844416
253663662760398850
253663662731038721
253663662655541249
253663662735237120
253663662768812032
253663662877847552
253663662697484288
253663662957547520
253663662974332928
253663662898835457
253663662953336832
253663662680719360
253663662886232064
253663662819115009
253663662965940226
253663666833076224
253663666900185088
253663666841452544
253663666812112896
253663666824695808
253663666942136320
253663667005038593
253663666908569600
253663666971500546
253663666992476161
253663667042799616
253663666929532928
253663666954715136
253663667009224704
253663667126693888
253663667080552448
253663666921152512
253663667177000961
253663667139272705
253663667172827136
253663667151843328
253663670981251072
253663671094484993
253663671107059714
253663671006408704
253663671069319168
253663671086088192
253663671052554240
253663671165788161
253663671056736256
253663671157395456
253663671048351746
253663671086088194
253663671048359936
253663671169982464
253663671094480897
253663671199334400
253663671174197248
253663671203557377
253663671190962177
253663671228702720
253663671258054656
253663671245492224
253663671161597953
253663671300022273
253663671291625472
253663671174172673
253663671341940736
253663671211925505
253663671354552320
253663671216128000
253663675204923394
253663675246845952
253663675162959873
253663675188146176
253663675200716801
253663675242659840
253663675276206081
253663675381075968
253663675234267137
253663675355901953
253663675259449344
253663675313958912
253663675397844993
253663675397861377
253663675251044352
253663675423006720
253663675406249987
253663675280392192
253663675376885761
253663675464949761
253663675171360768
253663675473342465
253663675347529729
253663675255246848
253663675490136064
253663675490127872
253663675553026049
253663675544637440
253663675410444288
253663675569807360
253663675473346560
253663675553021955
253663675460767744
253663675376861184
253663675553050625
253663675511107586
253663675183939584
253663679378231296
253663679361454080
253663679483097089
253663679432773632
253663679470501888
253663679445360640
253663679453724672
253663679508267008
253663679470522369
253663679688617984
253663679621509120
253663679525031936
253663679655051264
253663679625711617
253663679533420545
253663679558610944
253663679730577409
253663679671832577
253663679676043265
253663679764119553
253663679747354624
253663679692828672
253663679554387968
253663679575359488
253663683648040960
253663683694174208
253663683702554625
253663683744526336
253663683723550720
253663683702554624
253663683698380800
253663683710971904
253663683555782656
253663683803234304
253663683710955520
253663683748708352
253663683564154880
253663683702571008
253663683891302401
253663683601915904
253663683673219072
253663683933257728
253663683769671681
253663683878744064
253663683941634048
253663683920670721
253663683887120384
253663683656421376
253663683874537472
253663683941658624
253663683924865028
253663683937456128
253663683887116289
253663683874521088
253663683681591296
253663683614482433
253663683924873217
253663683937447937
253663687808798720
253663687741685760
253663687771049986
253663687838138368
253663687833948161
253663687917854720
253663687930429440
253663687930433536
253663687913639936
253663687938809856
253663687980756992
253663687812980736
253663687976558592
253663688060461057
253663688089812992
253663687888494593
253663688064638976
253663688060448770
253663688085630976
253663688119156736
253663688135942144
253663688114978817
253663688047874050
253663687993348096
253663688052051969
253663687959797760
253663687854927872
253663691952766976
253663691952779264
253663692049244162
253663691944386560
253663691977916416
253663691994710018
253663692107948033
253663691986309121
253663691998887937
253663692066000899
253663692116353024
253663692057624577
253663692024053760
253663692086984704
253663692019888128
253663692145704960
253663692116357120
253663692145688576
253663691956957184
253663692200226816
253663692082782208
253663692284112898
253663692217012224
253663692221206528
253663692284100609
253663692313468929
253663692334448640
253663692250554368
253663692263145472
253663692288323584
253663691940184064
253663696163831808
253663696159637504
253663696147070976
253663696243548161
253663696277082112
253663696247746560
253663696176431105
253663696310632448
253663696205787136
253663696339996672
253663696247721985
253663696298057729
253663696314826753
253663696281300992
253663696281292800
253663696306450432
253663696230965248
253663696260313090
253663696197402624
253663696411303937
253663696172236800
253663696461627392
253663696419713024
253663696482603009
253663696201584640
253663696491003904
253663696470040576
253663696541331457
253663696482623489
253663696486805506
253663696457453568
253663696495181824
253663696155467777
253663696201584642
253663700379127809
253663700400082944
253663700467187712
253663700391702532
253663700400095232
253663700458819584
253663700379127808
253663700534317056
253663700446216192
253663700475588608
253663700404293632
253663700618211328
253663700597211136
253663700504940545
253663700332974080
253663700593033216
253663700588843009
253663700735631360
253663700618186753
253663700643373056
253663700601417728
253663700685312000
253663700710473728
253663700387516416
253663700731441152
253663700718858241
253663700714655744
253663700609794048
253663700731453441
253663700710461440
253663700710481920
253663700576239616
253663700542705664
253663700605628418
253663700689498112
253663704590209024
253663704539865089
253663704523087873
253663704523083778
253663704569237505
253663704594407425
253663704556642304
253663704598585344
253663704623763458
253663704548253696
253663704665702402
253663704611176448
253663704548249600
253663704560848896
253663704590200832
253663704665710592
253663704623763456
253663704728621057
253663704590209025
253663704602771456
253663704745377792
253663704665702400
253663704757960704
253663704619577344
253663704778940416
253663704623763459
253663704816685057
253663704707649536
253663704711852032
253663704636342272
253663704774742017
253663704778956800
253663704850235392
253663704736989184
253663704770564096
253663704657301504
253663704749576193
253663704829263872
253663704871215104
253663704837652480
253663704867024898
253663704854429696
253663704900579328
253663704862830593
253663708759334912
253663708734185473
253663708767723520
253663708717383680
253663708922925056
253663708721594370
253663708855824384
253663708872589313
253663708956487680
253663708927107072
253663708964864001
253663709023576064
253663709015203840
253663708918734849
253663708859998209
253663708943876096
253663708918718464
253663708897759233
253663709023567873
253663709002625024
253663709094875137
253663708956479488
253663708977430528
253663709115863040
253663709002616832
253663709099077633
253663708860002304
253663709061337088
253663709090697216
253663709082316801
253663709103288320
253663709065535489
253663709090693120
253663709040361473
253663708981633024
253663709010997250
253663709057134592
253663708839047168
253663709124243456
253663708876775424
253663708927115265
253663712907509761
253663712970420225
253663713092059137
253663713016561664
253663713054302208
253663713016553472
253663713016565760
253663712978800640
253663712995590144
253663713092063233
253663713066889216
253663713054318593
253663712928464899
253663712957837313
253663712941056002
253663713113030656
253663712999776256
253663713108819968
253663712974626816
253663713037520899
253663713058492416
253663713037524992
253663713129795584
253663713205293056
253663713188519936
253663713251446784
253663713255649281
253663713217888256
253663713310150657
253663713238872064
253663713318559744
253663712991379457
253663713217900545
253663713226272771
253663713020760065
253663713293381633
253663713280815104
253663713310150658
253663713150779392
253663717135364096
253663717160546304
253663717143748608
253663717152129025
253663717126971394
253663717110206464
253663717173112832
253663717219241984
253663717164724224
253663717160517636
253663717110185984
253663717315715072
253663717164736512
253663717252812800
253663717256986624
253663717244432384
253663717152129026
253663717277970432
253663717303123969
253663717332512768
253663717244403712
253663717395406849
253663717277974529
253663717210877952
253663717391224832
253663717265379328
253663717382844416
253663717311516672
253663717319909376
253663717147963392
253663717307338755
253663717458313216
253663717382819841
253663717349261313
253663717340901376
253663717500260353
253663717353467904
253663717403815938
253663717114396672
253663717512843266
253663717475110912
253663717470916608
253663717508669440
253663717462515713
253663717504450560
253663717391228931
253663717466718209
253663721308700672
253663721321275392
253663721350647808
253663721296130049
253663721396789248
253663721400958976
253663721321283586
253663721455509505
253663721300316160
253663721493233665
253663721434537986
253663721342251008
253663721472266241
253663721526788096
253663721530990593
253663721522606080
253663721610702848
253663721623281665
253663721350635521
253663721451294720
253663721635848192
253663721380012033
253663721598099457
253663721593909248
253663721686200320
253663721501622272
253663721501650944
253663721291915264
253663721518424065
253663721673601024
253663721614884864
253663721669410817
253663721694560257
253663721602285568
253663721661005824
253663721690390528
253663721434521600
253663721627451393
253663721518407681
253663721501630465
253663721627475968
253663721522614272
253663721631645698
253663725502992384
253663725523980289
253663725536559104
253663725490409473
253663725523984384
253663725519773696
253663725486231552
253663725540741120
253663725515571202
253663725536571393
253663725553340416
253663725570125824
253663725544935426
253663725565906944
253663725532356608
253663725670772736
253663725582680065
253663725515575296
253663725695930368
253663725603663872
253663725746257920
253663725670764544
253663725704318978
253663725624627200
253663725716910080
253663725620428801
253663725767249922
253663725784014848
253663725536546818
253663725746266112
253663725763055616
253663725666566144
253663725884674048
253663725666590720
253663725876285440
253663725729484802
253663725695934465
253663725888892928
253663725834346497
253663725901455360
253663725809201153
253663725893070848
253663725855334402
253663725901459456
253663725888872448
253663725729505280
253663725658198018
253663725771444224
253663725838557184
253663729785384960
253663729705689088
253663729760231424
253663729726681088
253663729680535553
253663729844092929
253663729785397248
253663729777000448
253663729881849857
253663729886040064
253663729810546688
253663729848295425
253663729839923200
253663729852506112
253663729936379904
253663729932197888
253663729881841664
253663729797967873
253663729911209984
253663729865084929
253663729961541633
253663729756041217
253663729844097024
253663729982504962
253663729990922240
253663730037047297
253663729969930241
253663729923788800
253663730074787840
253663730003484672
253663729802162176
253663730045440000
253663729995104257
253663729948954624
253663729818955776
253663730070609920
253663730074783744
253663733891608578
253663733904179200
253663733904195584
253663733946130432
253663733925163008
253663734034206720
253663733874843648
253663734017433601
253663734080364544
253663734164246529
253663734222950402
253663734055190528
253663734164254721
253663734193606656
253663734139064320
253663734172626944
253663733983870976
253663734181031936
253663734214557697
253663734235549697
253663734218780673
253663734243942400
253663734071963648
253663734197792768
253663734101315584
253663734264889344
253663734239731713
253663734126505986
253663734168449024
253663733916766208
253663734290079745
253663734118088704
253663734042607616
253663733971296256
253663734269087744
253663734218780672
253663734264897538
253663738106884096
253663738136260608
253663738085904386
253663738081730560
253663738102685698
253663738144632832
253663738140438529
253663738144636928
253663738090106880
253663738148831232
253663738220134400
253663738304020482
253663738274664448
253663738253672449
253663738337579009
253663738329178112
253663738178183168
253663738316591105
253663738132049920
253663738333364224
253663738341769217
253663738119471104
253663738257883136
253663738358538240
253663738287226880
253663738329169921
253663738362732544
253663738304020483
253663738304008192
253663738362748929
253663738320801792
253663738333364225
253663738366918656
253663738442428418
253663738308222978
253663738341765120
253663738354339842
253663738345951232
253663738161397761
253663738459201537
253663738467586050
253663738316607489
253663738153037824
253663738375307265
253663738274648064
253663738366943232
253663738266263552
253663738417258496
253663738446618624
253663738442420224
253663738337579008
253663738295631872
253663738350161920
253663738459205632
253663738446639104
253663738375319554
253663738220134401
253663738299838464
253663742351519744
253663742372495360
253663742448001024
253663742368305152
253663742385086464
253663742309568512
253663742380892161
253663742418628608
253663742443782144
253663742406041600
253663742431203330
253663742506708992
253663742418632704
253663742431199233
253663742343135232
253663742464778241
253663742385074176
253663742452178947
253663742364090369
253663742481547264
253663742544474112
253663742552858624
253663742410248192
253663742531874818
253663742485733377
253663742540251136
253663742561243136
253663742624161792
253663742410235904
253663742460575745
253663742561247233
253663742276034561
253663742640926720
253663742523473920
253663742489935872
253663742519300096
253663742628343808
253663742607372288
253663742531891200
253663742611554306
253663742657695745
253663742523486210
253663742640930818
253663742653505537
253663742578028544
253663742561226753
253663742498324480
253663746478723072
253663746533257216
253663746495500288
253663746512261122
253663746495504384
253663746583580672
253663746617135105
253663746487095297
253663746524839937
253663746579386368
253663746482909185
253663746457759744
253663746612932608
253663746596147202
253663746621337601
253663746541629440
253663746654892033
253663746709397505
253663746734559232
253663746738769921
253663746604535811
253663746768113664
253663746516459521
253663746629701632
253663746701008896
253663746864599040
253663746738749440
253663746747142144
253663746612924416
253663746717782016
253663746826829824
253663746835243008
253663746776518656
253663746805870592
253663746633904129
253663746805886977
253663746772320256
253663746738761728
253663746822656001
253663746826838016
253663746478710784
253663746847805442
253663746818461696
253663746596147201
253663746721984512
253663746789105665
253663750710759424
253663750652047362
253663750761115649
253663750735949826
253663750685618177
253663750756900864
253663750811418625
253663750677225472
253663750777868288
253663750836613120
253663750706561024
253663750882734081
253663750727557120
253663750693998593
253663750832398337
253663750840807425
253663750891126786
253663750844985345
253663750899519489
253663750698196992
253663750769504256
253663750870138881
253663750870155264
253663750924677121
253663750962429952
253663750735929344
253663751004368896
253663750903697408
253663750962425858
253663750865973248
253663750991785985
253663750941446144
253663750979215360
253663750937251842
253663750991785984
253663750949851136
253663751012745216
253663750945648640
253663750828204032
253663750941454336
253663750975004673
253663751029542912
253663750723362816
253663751046307840
253663754854744064
253663754942816258
253663754917662720
253663754955395072
253663755072831488
253663755035082752
253663754968002561
253663755118972928
253663754972196864
253663755135774721
253663754976362498
253663755068653568
253663755093823488
253663755165110273
253663755190296577
253663755198689280
253663755039297536
253663755165134848
253663755014119425
253663755135762432
253663755186085890
253663755097997312
253663755152531456
253663755106402305
253663755177709568
253663755194494978
253663755219656704
253663755077029889
253663755135746048
253663755249012737
253663755211247616
253663755077050368
253663755060273156
253663755181907968
253663755253186560
253663755165110274
253663754955399169
253663755135758336
253663755215466496
253663755240615936
253663755131580417
253663759070031873
253663759107764224
253663759103569922
253663759049039872
253663759090991106
253663759065817088
253663759166472192
253663759095181312
253663759141318657
253663759191662592
253663759162290178
253663759149703170
253663759086809089
253663759057444864
253663759275536387
253663759229399041
253663759225208832
253663759275536384
253663759296495616
253663759267160064
253663759216824320
253663759342657537
253663759200038912
253663759229386752
253663759212634113
253663759342641153
253663759376207872
253663759179059201
253663759397171202
253663759304900608
253663759451684864
253663759439101953
253663759409758208
253663759388782593
253663759174868992
253663759330070530
253663759430725633
253663759158104065
253663759422345216
253663759439106048
253663759288135682
253663759367798784
253663759380385794
253663759426547714
253663759321681921
253663759397158912
253663763260125184
253663763264307201
253663763343998976
253663763381764096
253663763381776384
253663763327234049
253663763406925824
253663763293687809
253663763335618560
253663763457261568
253663763432103937
253663763494998016
253663763562127360
253663763469852672
253663763398537216
253663763461455872
253663763482411008
253663763461468161
253663763612446721
253663763503411201
253663763318861824
253663763574697984
253663763323052032
253663763629232128
253663763625041921
253663763587276801
253663763394342913
253663763604058112
253663763436290048
253663763436302336
253663763641802752
253663763646001152
253663763574702080
253663763595661312
253663763604074497
253663763348205568
253663763314655232
253663763302068224
253663763650199554
253663763281100800
253663763570511872
253663763440484354
253663767475417091
253663767446044672
253663767462821888
253663767450247168
253663767483793408
253663767462830080
253663767446036480
253663767446028288
253663767521550336
253663767450222592
253663767471202304
253663767630585856
253663767651573760
253663767588642816
253663767613816832
253663767634788353
253663767559278592
253663767534133249
253663767664160770
253663767651557376
253663767492190208
253663767597047808
253663767609610240
253663767605440512
253663767618015232
253663767492173824
253663767508959232
253663767576064001
253663767718674432
253663767689310208
253663767773196291
253663767437643776
253663767844507648
253663767773196293
253663767735435269
253663767710269440
253663767819337728
253663767773196288
253663767538315264
253663767622205440
253663767458635776
253663767760629761
253663767789965312
253663767743848448
253663767794184192
253663767827722241
253663767785775104
253663767823519744
253663767831904256
253663767727050752
253663767722876928
253663771640348672
253663771661303808
253663771665510400
253663771673915392
253663771644551168
253663771657113600
253663771703246849
253663771648749569
253663771673903104
253663771732615169
253663771627749376
253663771774558209
253663771778756610
253663771711660032
253663771753590784
253663771657138177
253663771720028161
253663771703259136
253663771707453440
253663771866832896
253663771749400576
253663771757801472
253663771917168640
253663771799719936
253663771657117696
253663771879424000
253663771875237889
253663771808112641
253663771845857282
253663771795529728
253663771908771840
253663771925569536
253663772030431232
253663771992674307
253663771866845184
253663771984265217
253663772038791169
253663772013645825
253663771938148353
253663772022034432
253663771950723072
253663771896197120
253663772034617344
253663771992653824
253663772030427136
253663771892002819
253663775847223296
253663775851438080
253663775863996416
253663775817867264
253663775843024897
253663775935328258
253663775855607809
253663775931113472
253663775893360640
253663775985659905
253663775939514368
253663775864020993
253663775989829632
253663776002428928
253663776023388161
253663775989825536
253663775998222336
253663776086294529
253663776023392256
253663776174391296
253663775851433985
253663776027578368
253663776153427968
253663776023392259
253663776015007744
253663776145022976
253663776002433024
253663776035979264
253663776140849154
253663776182792193
253663776128241666
253663776165994496
253663776224706560
253663776077914112
253663776040185856
253663776153403392
253663776157614080
253663776119861248
253663775901761538
253663776128253952
253663776199557120
253663776224722944
253663776220536832
253663776203763713
253663775926915072
253663775914336258
253663780020568064
253663780012167168
253663780062511104
253663780012191744
253663780083486720
253663780079276032
253663780150591489
253663780049928192
253663780255432704
253663780179947520
253663780129615874
253663780146401281
253663780158984192
253663780293189632
253663780230287361
253663780196732929
253663780163182593
253663780146405377
253663780322566145
253663780322553856
253663780372893696
253663780326744064
253663780171550722
253663780406452225
253663780377071616
253663780301582336
253663780364513281
253663780305788928
253663780372881410
253663780209303553
253663780351926272
253663780389658625
253663780251258880
253663780339331072
253663780419022849
253663780410650624
253663780096057344
253663780297379840
253663780213497856
253663780226084864
253663780184145921
253663780272238592
253663780414828544
253663784206475265
253663784273575936
253663784260993025
253663784244232192
253663784219054081
253663784227446785
253663784294572032
253663784244236288
253663784378437632
253663784370061312
253663784344887296
253663784437174272
253663784462340097
253663784382648320
253663784407810049
253663784420397056
253663784403607555
253663784340697088
253663784416182273
253663784365862913
253663784349089792
253663784311328769
253663784370053121
253663784361680896
253663784349081600
253663784298770432
253663784273596417
253663784416182272
253663784592359425
253663784428793856
253663784571383808
253663784466513921
253663784420376578
253663784365858816
253663784588156928
253663784281964544
253663784470708227
253663784361676800
253663784361684992
253663784302948353
253663784567193600
253663784512675840
253663784558804992
253663784583970816
253663784458129409
253663784554610688
253663784567177217
253663784600743936
253663784588165121
253663784617529346
253663784592371714
253663784521048065
253663784596541440
253663784617512961
253663784600760320
253663788417564672
253663788425945089
253663788400795648
253663788459520001
253663788417572864
253663788455301120
253663788518227968
253663788413374466
253663788610502657
253663788543389698
253663788430131200
253663788480471040
253663788522434561
253663788522422273
253663788493053952
253663788484673536
253663788602105856
253663788618887168
253663788417576960
253663788606304256
253663788593733632
253663788644069376
253663788589527043
253663788681793536
253663788614692864
253663788635664384
253663788467892224
253663788564373505
253663788736344064
253663788673413120
253663788677611521
253663788593721345
253663788677619714
253663788644061184
253663788786651136
253663788430147584
253663788782481409
253663788765679616
253663788430151680
253663788732121088
253663788685991936
253663788790861824
253663788442734592
253663788694380545
253663788706963456
253663788660826112
253663788816015360
253663788665032705
253663788560162816
253663788484657152
253663788753096705
253663792607686656
253663792599298048
253663792746098688
253663792725106688
253663792607657984
253663792691560448
253663792725106689
253663792653803520
253663792683171840
253663792762855424
253663792829964288
253663792699932673
253663792683155456
253663792867725312
253663792821579776
253663792909647872
253663792754475008
253663792850948096
253663792918048768
253663792792227840
253663792980971520
253663792905469952
253663792783839233
253663792913866753
253663792842551297
253663792997756929
253663792641212418
253663792674779137
253663792947396609
253663792913862656
253663792905453568
253663792922247168
253663793001943040
253663792989351938
253663792804798465
253663792997756930
253663792905465858
253663792649621504
253663792666402817
253663796890042368
253663796801966081
253663796831350784
253663796915208193
253663797024268289
253663797011689472
253663797141708800
253663796927819776
253663797028458496
253663796931997696
253663796973936641
253663797095567361
253663796915208192
253663796961353728
253663796999122944
253663796906835968
253663797095583744
253663797099786240
253663796873281536
253663796999094273
253663796919431169
253663797150093312
253663797124947970
253663796915216385
253663797074604032
253663797108162560
253663796890062848
253663796835520512
253663797196247041
253663797150117888
253663797045235712
253663796848107521
253663796944580608
253663796944588800
253663797196230656
253663796881661952
253663796885868544
253663797057814528
253663796923625472
253663796877479936
253663797011697665
253663797024288768
253663797049434112
253663797020069888
253663796973957121
253663797036863490
253663796948779008
253663796906819584
253663797103955968
253663797007503360
253663797175255041
253663797204615169
253663797192036352
253663801017237504
253663801080172544
253663801059209217
253663801071771651
253663801017237505
253663801151475712
253663801042423808
253663801038229508
253663801008877570
253663801113722880
253663801172447232
253663801029828610
253663801168232448
253663801113726978
253663801172455425
253663801117908992
253663801034027008
253663801176629248
253663801172455424
253663801155674112
253663801277308928
253663801298264065
253663801306673152
253663801176641536
253663801197596673
253663801348612096
253663801310863360
253663801365377025
253663801315053568
253663801239564289
253663801323433986
253663801356992512
253663801197621248
253663801340215297
253663801285672962
253663801323446273
253663801348591616
253663801323446275
253663801143066624
253663801352794112
253663801298255874
253663805186404354
253663805274464257
253663805224153089
253663805278662656
253663805249318912
253663805186404355
253663805224132611
253663805303820289
253663805370937344
253663805379325953
253663805287038976
253663805257687042
253663805291249664
253663805245112322
253663805257687041
253663805190594562
253663805295439874
253663805295443968
253663805224132608
253663805446447105
253663805366734848
253663805194776576
253663805408686081
253663805349965826
253663805429661696
253663805484171264
253663805312225281
253663805542903811
253663805450637313
253663805375119362
253663805450629120
253663805421273088
253663805534523392
253663805421273089
253663805429657600
253663805358350338
253663805425479680
253663805425471488
253663805559676929
253663805417082880
253663805563863040
253663805572255745
253663805530316801
253663805496774656
253663805471596544
253663805412880384
253663805572255746
253663805547085824
253663805471612928
253663805572280320
253663805521920002
253663805584855041
253663805215756289
253663805517737984
253663809376505856
253663809397485568
253663809389096962
253663809443606529
253663809439408129
253663809443606528
253663809405853696
253663809456177153
253663809460375552
253663809548472321
253663809389068288
253663809384898560
253663809431023617
253663809535881216
253663809519120384
253663809477148673
253663809456189440
253663809531686912
253663809502330880
253663809640742913
253663809514926081
253663809590419457
253663809380679680
253663809640747008
253663809569452033
253663809472983040
253663809615572993
253663809716224000
253663809632354304
253663809758167040
253663809678495744
253663809682669569
253663809603002369
253663809573642240
253663809716240384
253663809695268867
253663809699454976
253663809615564801
253663809527504896
253663809749807105
253663809745596416
253663809783332864
253663809728806912
253663809657516032
253663809749778433
253663809762377728
253663809556865025
253663809741398017
253663809569431552
253663809737207809
253663809611390977
253663813587587073
253663813566611457
253663813616939008
253663813658869760
253663813684039681
253663813612756992
253663813616955394
253663813604368384
253663813625335809
253663813637910529
253663813629517824
253663813734375424
253663813746950144
253663813692448768
253663813604347904
253663813679869952
253663813730185216
253663813784727552
253663813713403904
253663813767921665
253663813772140547
253663813705035776
253663813814063105
253663813679865856
253663813746966528
253663813809868800
253663813788901376
253663813604352001
253663813897965568
253663813604372480
253663813906345985
253663813923139584
253663813864419330
253663813856030720
253663813944102912
253663813973471232
253663813872799744
253663813952475136
253663813876989953
253663813948280833
253663813927321603
253663813906354178
253663813897965569
253663813713424385
253663813960859648
253663813872807936
253663813914742784
253663813910528001
253663813956669441
253663813914730496
253663813931503617
253663813927329792
253663813935718400
253663813847621633
253663813772115969
253663813965053953
253663813897945088
253663813893763072
253663817786081280
253663817869979648
253663817844793345
253663817798664192
253663817815437314
253663817861591040
253663817849008128
253663817794465792
253663818004189185
253663817932890113
253663817941278721
253663817832226816
253663817949646848
253663817991610369
253663817937072128
253663817962233857
253663818029359106
253663817869950976
253663817999986688
253663817999978496
253663817949655040
253663818146783232
253663818092261377
253663817932865537
253663818075496448
253663818075475969
253663818029359104
253663817886732288
253663817966419968
253663818067103744
253663817928683521
253663818062888960
253663818109046786
253663818155167745
253663818104832000
253663817970642944
253663818079670274
253663818016780288
253663818134220802
253663817987403776
253663818176139264
253663818163572737
253663818171944963
253663818117431297
253663818004189186
253663818117427203
253663818121613313
253663818121633792
253663821963591680
253663822026522624
253663821963616256
253663822018129921
253663822106226689
253663822156537856
253663822026510337
253663822127173632
253663822034907137
253663822135558144
253663822152351744
253663822068465665
253663822110416897
253663822148161537
253663822206861312
253663822076858368
253663822152364032
253663822060060672
253663822173310976
253663822169141248
253663822013952003
253663822181724160
253663822081044480
253663822244626434
253663822194298881
253663822240415744
253663822211084288
253663822106198017
253663822089424896
253663822232031232
253663822181699584
253663822257217536
253663822219456515
253663822219456513
253663822206877697
253663822211080194
253663822265589760
253663822320111616
253663822269792260
253663822047502336
253663822336888832
253663822299160577
253663822336897024
253663822273978368
253663822362054656
253663822370447361
253663822332710912
253663822328496128
253663822278189056
253663822215262209
253663822164934656
253663822194286593
253663822320132096
253663822349467648
253663822253019137
253663822127169536
253663822366265344
253663826178875392
253663826195668992
253663826166300672
253663826199838720
253663826204057600
253663826199863296
253663826225008640
253663826237595649
253663826246004737
253663826304708608
253663826266947584
253663826237607938
253663826216615936
253663826346639360
253663826262773760
253663826229219329
253663826208239616
253663826275336192
253663826342473728
253663826174689280
253663826304708609
253663826380197888
253663826493440000
253663826216620033
253663826359230465
253663826225016833
253663826447323136
253663826447323138
253663826271166464
253663826329874432
253663826174697472
253663826506047490
253663826547986434
253663826556370945
253663826526994432
253663826531209216
253663826480873472
253663826438926336
253663826250186752
253663830356402179
253663830431903745
253663830423519232
253663830343815169
253663830360588289
253663830348021761
253663830469644289
253663830448697344
253663830406746112
253663830352220161
253663830478053377
253663830427717633
253663830360612864
253663830490624000
253663830473846785
253663830486437889
253663830515806208
253663830494830592
253663830461280256
253663830436110336
253663830490619904
253663830582906880
253663830478049281
253663830356402181
253663830561927168
253663830486425600
253663830490632192
253663830490640384
253663830486421504
253663830670995457
253663830624837632
253663830415118336
253663830629031937
253663830553550848
253663830712934401
253663830507401216
253663830662598656
253663830691946497
253663830691966976
253663830717128704
253663830620651520
253663830729699328
253663830591291392
253663830582894595
253663830436089856
253663830608080896
253663830658396163
253663830658396162
253663830712913920
253663830620639233
253663830675189760
253663830519971841
253663830754865154
253663830691938305
253663830431903744
253663830473838593
253663830742278144
253663830750674944
253663830515781632
253663830465458178
253663834567499776
253663834542317568
253663834663972864
253663834554896384
253663834592645121
253663834538139648
253663834567495680
253663834554916864
253663834538123265
253663834651385857
253663834684932096
253663834630402048
253663834718478336
253663834760421377
253663834710093824
253663834697519104
253663834554904576
253663834622013440
253663834743644161
253663834773000192
253663834659774464
253663834789801984
253663834626215936
253663834785587200
253663834760441856
253663834705891330
253663834810744832
253663834819149825
253663834831724544
253663834655580160
253663834802372611
253663834831716352
253663834840121345
253663834856886274
253663834819153920
253663834601037824
253663834672345091
253663834877857793
253663834777219072
253663834923999232
253663834856890368
253663834823356421
253663834613612544
253663834936582144
253663834764632064
253663834848497669
253663834915614720
253663834932391936
253663834949173249
253663834890440704
253663834869485568
253663834903040000
253663834840113152
253663834886254594
253663834739453953
253663834785595392
253663838828912640
253663838745001985
253663838761807872
253663838732447745
253663838807928832
253663838745014272
253663838812119040
253663838745001986
253663838828904448
253663838845693954
253663838812139520
253663838837293056
253663838858264576
253663838833090560
253663838866665472
253663838824693760
253663838992470016
253663838954725376
253663839021838337
253663838845665280
253663838896009217
253663838950526976
253663838946353152
253663838908608512
253663839059599361
253663838984105984
253663838958915584
253663838937948161
253663839034425345
253663838916968450
253663839072161792
253663839038615552
253663839072182273
253663838837297152
253663839009251328
253663839105716227
253663839130886144
253663839139282945
253663839059599360
253663839038619648
253663839122518017
253663839021846529
253663838896021504
253663839139287040
253663839105716225
253663839017652224
253663838870855681
253663838757597184
253663838849871873
253663838891831296
253663842964500481
253663842956087296
253663842972880896
253663842926743552
253663842943524865
253663842943528962
253663842989654016
253663843002236928
253663843002249218
253663843010625536
253663843010613248
253663842998034433
253663842964488193
253663843010633728
253663843077722112
253663843115474947
253663842947715072
253663843090309122
253663843002232832
253663843115470848
253663843157430273
253663843149045761
253663843065155584
253663843128049664
253663843035791362
253663843199365120
253663843081920512
253663843077718016
253663843035803650
253663842951917568
253663842939318272
253663843044171776
253663843140661248
253663843237109762
253663843216130048
253663843102900225
253663843258073089
253663843132268545
253663843316813824
253663843060940800
253663843253886976
253663843199365121
253663843337773056
253663843245490176
253663843056758784
253663843144839168
253663843060948992
253663843262271490
253663843237101568
253663842972876800
253663843228737536
253663843333582848
253663843266482177
253663843144851456
253663843325186048
253663843295834112
253663843220336641
253663842935132161
253663847137808384
253663847142023169
253663847146192898
253663847175553024
253663847154597891
253663847200722944
253663847183953920
253663847284617216
253663847175553025
253663847221694468
253663847230083072
253663847183945728
253663847238471682
253663847213322240
253663847330766849
253663847272042497
253663847251062785
253663847322378240
253663847288807426
253663847267835904
253663847280439296
253663847204917248
253663847209111552
253663847402045441
253663847406247936
253663847397871616
253663847326556161
253663847238467585
253663847339139072
253663847313969153
253663847225905153
253663847431413760
253663847376883712
253663847490138112
253663847334952960
253663847301402624
253663847284609025
253663847397855232
253663847439822849
253663847402065921
253663847334961152
253663847435603968
253663847485956096
253663847309774848
253663847527895041
253663847402057728
253663847519502336
253663847448211457
253663847498530816
253663847439794178
253663847456579585
253663847313985536
253663847469170689
253663847473377280
253663847418851328
253663847536279552
253663847418847232
253663847372705792
253663847515316224
253663847334944770
253663847385276418
253663847347535872
253663851344703488
253663851348897793
253663851332120576
253663851374067712
253663851348889600
253663851344715777
253663851382448128
253663851340496897
253663851499900930
253663851424391168
253663851323744257
253663851436990466
253663851420217344
253663851390844929
253663851495690241
253663851457937408
253663851453771777
253663851533438977
253663851478925312
253663851357282304
253663851520856065
253663851340500993
253663851554414592
253663851537637376
253663851562799104
253663851432783873
253663851344691201
253663851550224384
253663851634126848
253663851646685184
253663851625725952
253663851508293632
253663851608961024
253663851558625281
253663851697037314
253663851638321152
253663851529244674
253663851466346497
253663851449577472
253663851625738241
253663851550240768
253663851567013888
253663851684438016
253663851701219328
253663851726397441
253663851416014848
253663851676049409
253663851525058560
253663851701211136
253663851604754433
253663851592171520
253663851646685186
253663851453747200
253663851697020928
253663851667656704
253663851680264196
253663851646689280
253663851722190850
253663851688636416
253663855547408384
253663855522222080
253663855643877377
253663855526432769
253663855614492672
253663855648059392
253663855539007489
253663855660646401
253663855748726785
253663855694184448
253663855690006529
253663855736131584
253663855740350464
253663855685799936
253663855715180545
253663855845199872
253663855832612864
253663855752929281
253663855589335040
253663855836807168
253663855773884416
253663855740334080
253663855912308736
253663855790682112
253663855585161216
253663855832604674
253663855866155008
253663855799046145
253663855815823360
253663855765512192
253663855585148928
253663855736143872
253663855899721728
253663855799046144
253663855832604672
253663855899721729
253663855572566016
253663859779452928
253663859729133568
253663859737493504
253663859737513984
253663859708157953
253663859758481409
253663859821387776
253663859884314625
253663859733315584
253663859796221953
253663859808825344
253663859762663424
253663859750105088
253663859984969728
253663859884294144
253663859896893441
253663859829776384
253663859989168128
253663859733323777
253663859984973824
253663860056281088
253663859980787712
253663859959799809
253663859850756096
253663860047896576
253663859980775425
253663860077248512
253663859972395008
253663859909484544
253663859951415298
253663859963985920
253663860060454913
253663860114993152
253663859989172224
253663859989180416
253663859930439680
253663860001742848
253663860005949442
253663860115005440
253663860039487490
253663860035309569
253663860022734849
253663859833970688
253663859896881153
253663860073041920
253663863910846464
253663863998930944
253663863940198400
253663863990521856
253663863982149632
253663863923417091
253663864003108864
253663863969574912
253663863990517760
253663864095387649
253663864049242112
253663864049238016
253663863982141440
253663863994724354
253663864070225921
253663863982133248
253663863998926848
253663864028282881
253663864149929984
253663864107966464
253663864128958465
253663864183463936
253663864170876928
253663864086999040
253663864057626624
253663863998930945
253663864070217728
253663864175071233
253663864183476224
253663864225402881
253663864175075329
253663864166699008
253663864208637952
253663864284119041
253663864254767105
253663864288342016
253663864191873026
253663863898259457
253663864254787584
253663864300896256
253663864187678722
253663864313487362
253663864128937984
253663864246374400
253663864204447747
253663864292528128
253663863961174017
253663864296718336
253663868092563456
253663868113534976
253663868105154561
253663868126121984
253663868159672322
253663868134510593
253663868168069121
253663868126121985
253663868147081216
253663868105158656
253663868096741377
253663868151283713
253663868117721088
253663868109340672
253663868163854336
253663868222570496
253663868113518593
253663868218376193
253663868180656129
253663868201615360
253663868277104640
253663868243570689
253663868230975489
253663868298092544
253663868277112832
253663868323233792
253663868226772992
253663868319047680
253663868142899201
253663868159684609
253663868289687552
253663868272910336
253663868369371136
253663868327440384
253663868319068161
253663868352593920
253663868293890049
253663868306464771
253663868423897088
253663868436504578
253663868289687553
253663868222582786
253663868453269504
253663868415508480
253663868331622402
253663868251959298
253663868465840129
253663868402925569
253663868361003008
253663868486811648
253663868381982720
253663868151296000
253663868507803648
253663868390367233
253663868499423234
253663868453285888
253663868348428289
253663872299433984
253663872379150336
253663872307851264
253663872362373122
253663872437866496
253663872395927552
253663872404299777
253663872429457409
253663872463015936
253663872442064896
253663872307830786
253663872362369024
253663872316219393
253663872479813632
253663872450449410
253663872492371968
253663872513363968
253663872467234816
253663872416874496
253663872467226624
253663872551120897
253663872471412736
253663872395919360
253663872316235776
253663872567885824
253663872601452544
253663872525938689
253663872488177664
253663872660168704
253663872601432064
253663872647581696
253663872588840960
253663872496590848
253663872622403584
253663872492376064
253663872458842113
253663872655974401
253663872655949825
253663872634982400
253663872433676288
253663872689528833
253663872479809537
253663872534323201
253663872702107648
253663872513347584
253663872412700672
253663872500772865
253663876510535680
253663876548280320
253663876544098305
253663876481183744
253663876569251841
253663876590227460
253663876518903808
253663876607004672
253663876518932480
253663876594405376
253663876623773697
253663876489568257
253663876497956864
253663876690882561
253663876720259073
253663876737015808
253663876682489856
253663876707663873
253663876745424898
253663876749598721
253663876518916098
253663876778954753
253663876778979328
253663876514721793
253663876711858177
253663876686675968
253663876644745216
253663876636352513
253663876883808256
253663876816707584
253663876690890753
253663876627984384
253663876703481856
253663876846080001
253663876695068672
253663876774776832
253663876732833794
253663876716056576
253663876720238592
253663876850266113
253663876804116481
253663876732817408
253663876816703488
253663876867043328
253663876883824641
253663876762185728
253663876594413569
253663876795752448
253663876862840833
253663876724424705
253663876879638528
253663876854456320
253663876816719872
253663876820893696
253663876724445184
253663876875444225
253663876711858178
253663876804141056
253663880700633089
253663880688050176
253663880683859968
253663880675479552
253663880679682048
253663880742567936
253663880784519168
253663880788729856
253663880792928256
253663880717410304
253663880704839680
253663880792915971
253663880704831488
253663880742588417
253663880730013696
253663880784539649
253663880734195712
253663880876785664
253663880876806144
253663880839036929
253663880914546690
253663880918736897
253663880864231424
253663880839049216
253663880851636224
253663880805498880
253663880956485632
253663881015222272
253663880939724800
253663881065537538
253663881006837760
253663881044570113
253663881057157121
253663880876793856
253663880977448960
253663880960671744
253663881057144834
253663881061347328
253663881073942528
253663881002643457
253663881019420673
253663880931319808
253663880709025792
253663880922947584
253663880977477634
253663880843243522
253663884920119296
253663884878159873
253663884928491521
253663884949458944
253663884957863936
253663884882350081
253663884924317697
253663884995616768
253663884983017477
253663885041750018
253663884907520000
253663885029171200
253663885050126336
253663884974645248
253663885125619712
253663885062717442
253663884962050048
253663885138202624
253663885075308544
253663885155000321
253663884953657346
253663885003984896
253663885121441792
253663885222096896
253663885134012416
253663885167562752
253663885134016512
253663885159194624
253663885092085761
253663885087895554
253663885209526272
253663885213704192
253663885146607617
253663885192740865
253663885201141761
253663885259833344
253663885192728576
253663885264048128
253663885142396930
253663885020762112
253663885012381697
253663885159178242
253663885272444928
253663885117255680
253663885276622848
253663885268238336
253663885238874113
253663885259841538
253663885205331969
253663885192740864
253663885008203778
253663885209509888
253663885264056320
253663889156370433
253663889097629696
253663889076649984
253663889110228992
253663889085046784
253663889068281856
253663889114411009
253663889194115076
253663889085050880
253663889152155648
253663889160552451
253663889089236992
253663889160552450
253663889244426240
253663889227661312
253663889244442624
253663889273782272
253663889210884096
253663889244438528
253663889269587968
253663889156349952
253663889177325568
253663889332523008
253663889114419200
253663889319931904
253663889349287938
253663889273806849
253663889282187264
253663889370275842
253663889328328704
253663889294782464
253663889399611392
253663889315729408
253663889332531200
253663889395441664
253663889449963521
253663889315741696
253663889353502720
253663889466720256
253663889479323649
253663889445748736
253663889449951232
253663889424797696
253663889403822081
253663889470939136
253663889424789504
253663889345085440
253663889252831232
253663889378668546
253663889420607489
253663889282199552
253663889101815808
253663893279346688
253663893317120000
253663893291954176
253663893380026368
253663893296140288
253663893300338689
253663893371645953
253663893300334593
253663893346471936
253663893300330497
253663893262594048
253663893363257344
253663893266771970
253663893317091328
253663893401001984
253663893333880833
253663893417754625
253663893384216578
253663893459709953
253663893514240000
253663893438734337
253663893459726336
253663893522640896
253663893476478976
253663893451313153
253663893526806529
253663893400981504
253663893413564418
253663893627482112
253663893442945024
253663893451313152
253663893484867584
253663893547802624
253663893551984640
253663893556178944
253663893593915393
253663893472305154
253663893593944064
253663893652635649
253663893665234945
253663893602312192
253663893421961216
253663893648465920
253663893623291904
253663893602320384
253663897507229699
253663897507221504
253663897507201024
253663897456889857
253663897473650688
253663897628839936
253663897582727168
253663897595305984
253663897599475713
253663897750482944
253663897662390272
253663897574322176
253663897574330368
253663897666609152
253663897599500288
253663897775640578
253663897800814592
253663897800826880
253663897565941760
253663897779855360
253663897737891841
253663897733722112
253663897746288640
253663897784045568
253663897603690496
253663897616273408
253663897830182914
253663897758867456
253663897830166529
253663897729511424
253663897805008896
253663897788231680
253663897842757633
253663897842753536
253663897729519616
253663897834360832
253663897641422849
253663897855348736
253663897528184833
253663897838563328
253663901663768576
253663901655379969
253663901726674944
253663901693136897
253663901768617985
253663901663760384
253663901709901824
253663901751848960
253663901743456256
253663901772816384
253663901768622080
253663901894447105
253663901718290434
253663901789601793
253663901844119552
253663901764427778
253663901818974209
253663901789593600
253663901777014784
253663901839917056
253663901860909056
253663901957382144
253663901655384064
253663901835743232
253663901718294528
253663901923811329
253663901969965057
253663901961576448
253663901932204032
253663902007705601
253663902041264129
253663901944791040
253663901978341376
253663901978337280
253663901915422720
253663901890273280
253663902003503105
253663901961572352
253663901953191936
253663902037061633
253663901999312897
253663902053851136
253663901777018881
253663902045450240
253663901760229377
253663901915435008
253663905874841601
253663905988100098
253663905862270978
253663905849692160
253663905967140864
253663905883234304
253663905912586240
253663905904209922
253663905975517184
253663905979707392
253663905862283264
253663905853870080
253663905971310593
253663906034249728
253663905967128576
253663906000687104
253663905992298497
253663906009067521
253663906000674816
253663906055221248
253663906134884354
253663906067795968
253663906130698240
253663905967116290
253663906143281152
253663906139107328
253663906021654528
253663905971310592
253663906059415554
253663906147487744
253663906164248576
253663906214604800
253663906080370689
253663906143285250
253663906176827393
253663906155868161
253663905988091905
253663906181021696
253663906143285249
253663906243964928
253663906051026945
253663906231373824
253663906235555841
253663906105548800
253663906235576320
253663906185232384
253663906176851968
253663906193620992
253663910048190464
253663910043979776
253663910039781376
253663910157221889
253663910069161984
253663910069161987
253663910161420288
253663910241107968
253663910144638976
253663910060777472
253663910249504770
253663910123667456
253663910153048065
253663910111100928
253663910207582208
253663910169808902
253663910123683840
253663910169829377
253663910081748994
253663910077554688
253663910211760129
253663910379540481
253663910228545536
253663910194999298
253663910287265793
253663910299848704
253663910262087680
253663910354374656
253663910408900608
253663910203383808
253663910287257600
253663910257889280
253663910283079682
253663910421479425
253663910304043008
253663910404706304
253663910413090817
253663910299840513
253663910283071488
253663910262079488
253663910295646208
253663910392102912
253663910375325696
253663910396321792
253663910413086720
253663910375342080
253663910425681921
253663910249512960
253663910270476289
253663914288631808
253663914326388737
253663914330558464
253663914238279680
253663914242498560
253663914330578944
253663914410250241
253663914431234049
253663914372517888
253663914305388544
253663914376704001
253663914431221760
253663914372505600
253663914452213760
253663914326388736
253663914502549504
253663914460577793
253663914460577795
253663914263449600
253663914326360064
253663914447998976
253663914343157762
253663914452201473
253663914489966592
253663914464800768
253663914443812864
253663914431221762
253663914452205568
253663914481561600
253663914452201472
253663914498334720
253663914506731520
253663914510909440
253663914448003072
253663914519314432
253663914603208704
253663914477383680
253663914473160705
253663914598989824
253663914284429312
253663914640945152
253663914586435585
253663914540285952
253663918499717120
253663918537445376
253663918432587778
253663918516482048
253663918503886849
253663918449385472
253663918512295936
253663918533267457
253663918491320320
253663918583590914
253663918457761792
253663918642319361
253663918600368130
253663918550032385
253663918533267458
253663918570999808
253663918570995712
253663918508085248
253663918717825025
253663918667481088
253663918667485184
253663918629715969
253663918474526720
253663918680076291
253663918537465857
253663918734577664
253663918600368128
253663918768152576
253663918667489281
253663918625533953
253663918722007040
253663918721994752
253663918780719104
253663918797492228
253663918768132097
253663918701047810
253663918805880832
253663918646509570
253663918818467840
253663918822658051
253663918554230784
253663918814269441
253663918768156672
253663918805897216
253663918495526912
253663918520664066
253663922681438208
253663922719170560
253663922631106560
253663922652057601
253663922677231616
253663922639470592
253663922656276480
253663922668859392
253663922706579456
253663922631106561
253663922660454402
253663922727550976
253663922689810433
253663922719178752
253663922731757568
253663922790477824
253663922836611072
253663922790481920
253663922907930625
253663922912120833
253663922886955008
253663922849193985
253663922853380096
253663922912129024
253663922874363906
253663922945683456
253663922790469634
253663922891137024
253663923016970242
253663922857594880
253663922983432192
253663922912120832
253663922949869569
253663922983419904
253663922907922432
253663922853384194
253663923012792320
253663922652057600
253663922996002816
253663923016986627
253663922643668993
253663922920493057
253663922677223425
253663926816997376
253663926817005568
253663926842179584
253663926850576384
253663926829604864
253663926913490944
253663926850551808
253663926875717633
253663926926053376
253663926871539712
253663926909300737
253663926976385025
253663926955438080
253663927039324160
253663926913474561
253663927018340353
253663927035109376
253663927072870401
253663926896717825
253663926984785920
253663927110619136
253663927085436929
253663927139987459
253663927089631232
253663926900895745
253663926837989378
253663927014137857
253663927005753344
253663927198707712
253663927207096320
253663927123206144
253663927186124801
253663927211261953
253663927198679042
253663927165128704
253663927190319104
253663927177719808
253663927215484928
253663927169327104
253663926879940610
253663927177732096
253663927148359681
253663927064461313
253663927093846016
253663927098044416
253663927123189761
253663927211278336
253663927102210048
253663927131586562
253663927093829632
253663927139983360
253663927160950784
253663931036479488
253663931028099072
253663931091005440
253663931132936192
253663931107778560
253663931078410240
253663931095195649
253663931107790848
253663931158102016
253663931200069632
253663931141349376
253663931090993152
253663931124568065
253663931103596544
253663931057455104
253663931179085824
253663931091005441
253663931078434816
253663931065835520
253663931195867136
253663931061649409
253663931015507968
253663931187462144
253663931233624064
253663931208458240
253663931216838658
253663931246198784
253663931179085825
253663931267182593
253663931313291264
253663931334279172
253663931124547585
253663931262984192
253663931225239552
253663931250393089
253663931380400128
253663931325902850
253663931392983040
253663931195867137
253663931376205825
253663931372036096
253663931279749121
253663931413954560
253663931338477568
253663931309125632
253663931392991234
253663931384614912
253663931325890560
253663931158122497
253663931242016768
253663931401388032
253663931296522240
253663931409772544
253663931275558912
253663931262967808
253663931095207937
253663931250397184
253663931225231360
253663935239159808
253663935205609474
253663935272738816
253663935218192384
253663935323049984
253663935339827201
253663935222394880
253663935302086656
253663935281119233
253663935222407168
253663935331446785
253663935293689857
253663935218200578
253663935302090752
253663935264350210
253663935247572992
253663935360794624
253663935398547456
253663935335628802
253663935381794817
253663935394361344
253663935486623744
253663935436308481
253663935440502784
253663935377580033
253663935381774336
253663935268519936
253663935461466114
253663935482433537
253663935402766336
253663935402766337
253663935411142657
253663935461486592
253663935423737856
253663935302103040
253663935402758145
253663935499235328
253663935415328768
253663935457280000
253663935616675841
253663935536955392
253663935511814144
253663935495041024
253663935490838528
253663935562141697
253663935599894529
253663935474053120
253663935356608515
253663935591485440
253663935331454976
253663935612469248
253663935591505920
253663935448887296
253663935465680897
253663939479629824
253663939475427329
253663939425083392
253663939488014336
253663939475427328
253663939462828032
253663939496390657
253663939437670402
253663939408297984
253663939479601152
253663939433488384
253663939504771072
253663939546710018
253663939412516864
253663939429289984
253663939454443520
253663939467022336
253663939584466945
253663939622207489
253663939496394752
253663939521552384
253663939576082432
253663939580284930
253663939605454848
253663939555106816
253663939597049857
253663939454451712
253663939584462848
253663939659976705
253663939471212545
253663939488014337
253663939626418177
253663939664179200
253663939622219776
253663939693527040
253663939706114048
253663939655790592
253663939638992896
253663939718684673
253663939722887169
253663939781599232
253663939756433408
253663939525763072
253663939576078336
253663939794182144
253663939773214720
253663939785814016
253663939764830208
253663939555106819
253663939810955265
253663939647397888
253663939601252352
253663943598407680
253663943619403776
253663943623581697
253663943673909248
253663943644565505
253663943694901248
253663943686500353
253663943611015168
253663943812345856
253663943703285761
253663943694905344
253663943640358913
253663943669735424
253663943694888962
253663943854280704
253663943833313281
253663943845883905
253663943652962304
253663943900422144
253663943887826945
253663943879426048
253663943745212417
253663943871037441
253663943820713985
253663943845883904
253663943862652929
253663943728459776
253663943820713984
253663943879442435
253663943745216512
253663943887835136
253663943929782272
253663943887822848
253663943971717120
253663943929786368
253663943996866560
253663943992696832
253663943912980480
253663943996895232
253663943741042690
253663943954923520
253663943933972480
253663943908794368
253663943980118016
253663943908802560
253663943887835137
253663943938154496
253663943606808578
253663943657127936
253663943749402625
253663943602630658
253663943682310144
253663943896219648
253663943879442433
253663943669731328
253663943640358912
253663947843059712
253663947876626432
253663947813695488
253663947788533760
253663947843055616
253663947792715776
253663947792736256
253663947855650816
253663947822100480
253663947868213249
253663947926953985
253663947868225537
253663947859828736
253663947960496128
253663947956301824
253663947813703680
253663947964702721
253663947876622336
253663947977269248
253663947939536896
253663947843063808
253663947943735296
253663948023402497
253663948044398592
253663947893383169
253663947977273345
253663947884994560
253663947893379072
253663948061167618
253663948027596801
253663948056965120
253663948015030272
253663947952107521
253663948107292672
253663948140851201
253663948094705664
253663948027609089
253663948149252096
253663947880792064
253663947872403457
253663948136648707
253663948027592704
253663948153450496
253663948191182848
253663947977265152
253663948136652800
253663948119891968
253663948115681280
253663948132458497
253663948124086272
253663948107288576
253663948015026176
253663948178595840
253663948174422016
253663948191174656
253663948166025216
253663948098924544
253663948006633476
253663947805323264
253663948019228673
253663948073750529
253663951987040257
253663952054132736
253663952024776704
253663952003796994
253663952007991296
253663951991214080
253663952020582400
253663952020586496
253663952016400384
253663952049934336
253663952117047296
253663951982845952
253663952033169408
253663952146419712
253663952150609921
253663952138014722
253663952075104258
253663952142209025
253663952087707648
253663952175767552
253663952037371904
253663952171581440
253663952209313792
253663952159006721
253663952028958720
253663952200949760
253663952129634304
253663952205131777
253663952209321986
253663952200929281
253663952184160256
253663952247066624
253663952326770688
253663952196759552
253663952284831744
253663952339361792
253663952238702594
253663952238682113
253663952276439041
253663952276447233
253663952255459328
253663952377090048
253663952372920320
253663952322568192
253663952339365890
253663952389697536
253663952322588672
253663952221900801
253663952377114624
253663952251260929
253663952104468480
253663952175763456
253663952226115586
253663952280641536
253663952318390272
253663952393891841
253663952213520384
253663952356139008
253663952318386177
253663952268038144
253663956177149952
253663956172935168
253663956177145856
253663956277805057
253663956185522176
253663956185530368
253663956290392064
253663956206501888
253663956273598464
253663956235857920
253663956344905728
253663956298764288
253663956386856960
253663956172959746
253663956416204800
253663956374257664
253663956256821249
253663956424617985
253663956512686080
253663956479123457
253663956521082880
253663956407812097
253663956307169280
253663956261036033
253663956453961729
253663956500099072
253663956441391104
253663956487524352
253663956487507969
253663956504301569
253663956298772480
253663956512690178
253663956361678848
253663956537864192
253663956437192704
253663956533653507
253663956349095936
253663956428800000
253663956382650369
253663956344918016
253663956214894592
253663956575584256
253663956579786752
253663956529459200
253663956516880384
253663956500086785
253663956521066497
253663960438558720
253663960480481280
253663960384028672
253663960421785602
253663960388210688
253663960396623872
253663960409182208
253663960455335937
253663960526626816
253663960384036864
253663960497278976
253663960522424320
253663960409206785
253663960543404033
253663960405000193
253663960526643201
253663960421773314
253663960501473280
253663960501452800
253663960639885312
253663960644067328
253663960576954368
253663960589549568
253663960623104000
253663960614727680
253663960535027712
253663960702808064
253663960493068293
253663960367243264
253663960652455937
253663960753115136
253663960686002176
253663960736346114
253663960686010368
253663960765706240
253663960585338881
253663960715378688
253663960694390784
253663960727969792
253663960371437568
253663960757329921
253663960690200577
253663960769892352
253663960618897410
253663960543420417
253663960648257536
253663960765693955
253663960732151810
253663960702795777
253663960753131520
253663960782487552
253663960409190400
253663960736346112
253663960761516033
253663960539226112
253663960438566912
253663960757309440
253663960644075520
253663960652447745
253663956428804097
253663964590903296
253663964603498496
253663964603510784
253663964590911489
253663964628664321
253663964565757953
253663964649644032
253663964641239040
253663964662218752
253663964586725377
253663964670603264
253663964670603266
253663964758671361
253663964628672512
253663964620279808
253663964771274752
253663964649644033
253663964578324483
253663964620263424
253663964821606400
253663964628660226
253663964746104834
253663964662222848
253663964741918721
253663964716756993
253663964586708993
253663964775456768
253663964867747840
253663964838379521
253663964616089600
253663964850970624
253663964821598209
253663964641243136
253663964708360194
253663964930662401
253663964943249408
253663964695769088
253663964704165889
253663964850974720
253663964951617536
253663964850974724
253663964750307331
253663964762873856
253663964976783360
253663964976803840
253663964582539265
253663964955815936
253663964897083393
253663964926455808
253663964783849473
253663964846776320
253663964750307328
253663968785223681
253663968772636672
253663968801988610
253663968835543040
253663968810389507
253663968890064898
253663968839745536
253663968814571521
253663968948805634
253663968864911362
253663968869109760
253663968936218624
253663968948797440
253663968923631616
253663968915247104
253663968890081280
253663968940392448
253663968952991744
253663968898457600
253663968919445504
253663968944594944
253663968802004994
253663968852324352
253663968961363968
253663968982364161
253663968915247105
253663969036873728
253663968957198336
253663968932032512
253663968810385409
253663969066237953
253663969020104704
253663969003315200
253663969020092416
253663969041055744
253663969007501312
253663969095606272
253663969112375299
253663969087193088
253663969162711040
253663968822956032
253663969154318336
253663969024286720
253663969091407873
253663969103994880
253663969124950016
253663969154301953
253663969032687617
253663968978141185
253663969145933825
253663969028501504
253663972992098307
253663972983713792
253663972992114688
253663973008879617
253663973008871424
253663973080174593
253663973004701696
253663973042450432
253663973025665025
253663973004697601
253663972996300801
253663973084393472
253663973063413760
253663973050818561
253663973105336321
253663973134704642
253663973147308032
253663973046628353
253663973080170496
253663973210202112
253663973164072960
253663973155667969
253663973277310977
253663973189238784
253663973264723968
253663973096951808
253663973159890947
253663973151485952
253663973155692545
253663973080174592
253663973281505280
253663973294108672
253663973239578625
253663973155676162
253663973189226496
253663973277315072
253663973008879616
253663973306691587
253663973336023040
253663973277331456
253663973092761601
253663973210198018
253663973025644544
253663972975321088
253663973243764736
253663973046640640
253663973260550144
253663973172457473
253663973315067905
253663973273128961
253663973344423936
253663973042429952
253663973327650816
253663973197611008
253663973285720064
253663973071806464
253663973289902080
253663973340225536
253663973180833792
253663973273124865
253663977157033984
253663977169629184
253663977198981121
253663977232535552
253663977190592514
253663977169629185
253663977203183616
253663977266110464
253663977219948544
253663977203200001
253663977194811392
253663977186410496
253663977169633280
253663977299640321
253663977266106368
253663977270292482
253663977203200000
253663977203171328
253663977303842816
253663977329029121
253663977236746240
253663977341583361
253663977337409536
253663977224171520
253663977282891776
253663977375141888
253663977391927296
253663977362567168
253663977412911104
253663977257721857
253663977329016832
253663977463218176
253663977249312768
253663977429671938
253663977299656705
253663977320640512
253663977400324096
253663977480007683
253663977429680131
253663977509371905
253663977488408576
253663977442258944
253663977530335232
253663977417101312
253663977492594688
253663977450651649
253663977429692416
253663977253511168
253663977505185793
253663977467424769
253663977198993408
253663977521963008
253663977538740224
253663977459032066
253663977446440960
253663977542922240
253663977412898817
253663977542930432
253663977190608896
253663977438056448
253663977450635266
253663981368127488
253663981376516098
253663981359747072
253663981351337986
253663981342973952
253663981363929088
253663981351362562
253663981426847744
253663981498163202
253663981460389889
253663981456207873
253663981418446848
253663981473001472
253663981355560960
253663981414281216
253663981355540481
253663981447819264
253663981447831552
253663981397487616
253663981498159108
253663981401669632
253663981582049281
253663981544296449
253663981611388928
253663981540098048
253663981376528385
253663981464588288
253663981603004416
253663981561065472
253663981590433793
253663981670129664
253663981724655616
253663981418450944
253663981573656576
253663981653336064
253663981691076608
253663981628170241
253663981615591424
253663981674303488
253663981649133568
253663981590417408
253663981707874305
253663981749813248
253663981632372737
253663981695295490
253663981577838592
253663981431033857
253663981745627137
253663981745623040
253663981565272064
253663981548482561
253663981699485696
253663981741412352
253663981745610752
253663981737213952
253663981556862976
253663985537253377
253663985533071360
253663985595990017
253663985621147650
253663985755373568
253663985591787523
253663985629540352
253663985608556544
253663985730215937
253663985700831232
253663985763753985
253663985675665408
253663985721815041
253663985709228032
253663985705041921
253663985822474240
253663985809891328
253663985637916672
253663985625341957
253663985876992000
253663985847644160
253663985902186496
253663985897975808
253663985931542528
253663985767948288
253663985826668545
253663985830858753
253663985839271936
253663985839259648
253663985780523009
253663985570836480
253663985897963521
253663985910558720
253663985700835328
253663985885388800
253663985923153920
253663985914769408
253663985927323648
253663985948311552
253663985805692928
253663985860218880
253663985839263744
253663985814085632
253663985696641026
253663985809907712
253663985944125441
253663985608568832
253663989840613376
253663989752549376
253663989739970560
253663989727363072
253663989781905408
253663989765128192
253663989895163905
253663989798694913
253663989798670336
253663989890945024
253663989849001984
253663989869977602
253663989865775104
253663989811273728
253663989840637952
253663989920325632
253663989941284865
253663989995798529
253663989932912640
253663989995798530
253663989928701953
253663990004187137
253663990016786435
253663989949673472
253663990012579840
253663989991604224
253663989828042752
253663989991624704
253663989953871872
253663989857394691
253663989991604226
253663990050332672
253663989979037696
253663990071296001
253663990088073216
253663990117441536
253663990075502592
253663989861580801
253663990138421248
253663990100664320
253663990125830145
253663993942650880
253663993971998720
253663993955237888
253663993980387328
253663993921675265
253663994030723072
253663993984593920
253663994047520768
253663993992970240
253663994076864513
253663994039119875
253663993988804610
253663993984581635
253663994009755649
253663994215292928
253663994160754688
253663994110410753
253663994106232833
253663994106220544
253663994047520769
253663994118803456
253663994022346753
253663994043310080
253663994060083201
253663994051710976
253663994060079104
253663994190131201
253663994055892993
253663994106228736
253663993984581634
253663994135597056
253663994282385409
253663994215280640
253663994219483137
253663994030718976
253663994299174912
253663994299179008
253663994110435328
253663994261413888
253663994332708864
253663994160766976
253663994269814784
253663994227879936
253663994261405696
253663994194300928
253663994303377408
253663994190127105
253663994269802497
253663994257223681
253663994097852417
253663994185936896
253663994198491136
253663994265608194
253663994320130050
253663993930080256
253663994324320258
253663994169159682
253663994194321410
253663998120169472
253663998162128896
253663998225031169
253663998132752384
253663998141136896
253663998120189952
253663998195679232
253663998275375104
253663998300528641
253663998162132993
253663998292131841
253663998225047554
253663998321500161
253663998363459584
253663998350880769
253663998237614081
253663998396993537
253663998317309952
253663998246006784
253663998371823616
253663998480875522
253663998401187840
253663998136958976
253663998338277376
253663998287953920
253663998338289664
253663998384410625
253663998413774848
253663998136971264
253663998497665024
253663998455726080
253663998405402624
253663998514446337
253663998455730177
253663998308933632
253663998392819712
253663998531223552
253663998447321088
253663998522843137
253663998468317184
253663998510235648
253663998480904192
253663998178902017
253663998145339393
253663998451531776
253663998468321280
253663998317326337
253664002364809216
253664002423521282
253664002360606721
253664002410946561
253664002360623107
253664002431934465
253664002511605760
253664002356412416
253664002389995521
253664002419326976
253664002478063616
253664002461290497
253664002482257920
253664002444500992
253664002478055426
253664002507436033
253664002431918082
253664002582925312
253664002469687296
253664002578710528
253664002389991424
253664002612285441
253664002637459456
253664002587127808
253664002629054465
253664002616479744
253664002725515264
253664002591309824
253664002561933312
253664002532573184
253664002691981312
253664002721316864
253664002683580416
253664002712928256
253664002582921216
253664002503229441
253664002624864257
253664002675195904
253664002700357632
253664002725539840
253664002721320961
253664002721325058
253664002675200002
253664002725527552
253664006533943296
253664006525554688
253664006525575168
253664006580080640
253664006504595457
253664006508802049
253664006546538497
253664006592659456
253664006684958721
253664006567505921
253664006567510016
253664006601056259
253664006538133504
253664006538158080
253664006588477440
253664006592679936
253664006550724608
253664006575906816
253664006693330945
253664006693322752
253664006701727744
253664006668185600
253664006601056257
253664006731096064
253664006710120448
253664006735265793
253664006789799936
253664006773018626
253664006722707456
253664006789816320
253664006752071682
253664006701731841
253664006781407232
253664006752067585
253664006663987200
253664006819180547
253664006789791746
253664006768844800
253664006806593536
253664006886268929
253664006827540480
253664006865309697
253664006718496768
253664006903037952
253664006890471424
253664006865317888
253664006911447040
253664006856904705
253664006894669825
253664006643003392
253664006898847744
253664006630436865
253664006781427712
253664006911455232
253664006873677825
253664006710104064
253664006798192642
253664006907252736
253664006735290369
253664006718504960
253664010719854592
253664010757619712
253664010719854593
253664010812153856
253664010736640000
253664010786983936
253664010724065281
253664010795364352
253664010761797632
253664010791161857
253664010891825152
253664010921181185
253664010908622849
253664010942169088
253664010908614656
253664010900217856
253664010774392833
253664010971512832
253664010854072320
253664010866683904
253664010854096897
253664010862481409
253664011005083649
253664011051212800
253664010988314624
253664010967326720
253664010958954496
253664011000881152
253664010791170048
253664010975735808
253664011030241281
253664011084775424
253664011109945346
253664010824724483
253664010967343104
253664011084763136
253664011059621888
253664011030245376
253664010992508928
253664010719879168
253664011109953537
253664011068002304
253664011055419392
253664010782797824
253664010967343105
253664014922559491
253664014897410049
253664014935158785
253664014947725313
253664014935130112
253664014901575681
253664014981267457
253664014922563584
253664014914183169
253664014943518721
253664014989656064
253664015044206592
253664015002263552
253664015115489280
253664015060979714
253664014893215745
253664015044194304
253664015107108865
253664014926741507
253664015010648064
253664014918377473
253664015006449664
253664015002255361
253664015010627584
253664014939332608
253664015065165824
253664015023222784
253664015107117056
253664015119699968
253664015170039808
253664015165841409
253664015237148672
253664015090323456
253664015153246209
253664015165825025
253664015295848448
253664014930960385
253664015006445568
253664015132274690
253664015006461953
253664014922575872
253664015308443650
253664015195197441
253664015283277824
253664015232925696
253664015270674433
253664015287455745
253664015287455744
253664014964498432
253664015245512704
253664019087511553
253664019091714048
253664019087495168
253664019137847296
253664019104268288
253664019087507457
253664019104272384
253664019142017024
253664019183964160
253664019116863489
253664019171389441
253664019104268289
253664019230109696
253664019213320193
253664019221716992
253664019221716993
253664019276259328
253664019234312193
253664019137847297
253664019372716032
253664019343343617
253664019196567553
253664019213336576
253664019293036544
253664019351744512
253664019246899200
253664019167211520
253664019242696705
253664019456614400
253664019410477056
253664019339153408
253664019389497344
253664019469189121
253664019330760704
253664019444023296
253664019402072064
253664019272065024
253664019485978625
253664019339177984
253664019381096448
253664019460808705
253664019473395712
253664019490152451
253664019485978626
253664019427241985
253664019355938816
253664019490144256
253664019490148352
253664019276255234
253664019469189120
253664019490148354
253664019431452673
253664023294394369
253664023361507328
253664023374082048
253664023462174721
253664023353110528
253664023487344641
253664023495716865
253664023432794112
253664023365709825
253664023525072897
253664023462170626
253664023558635520
253664023436996608
253664023558619138
253664023575416833
253664023638331393
253664023558623232
253664023571226625
253664023575404544
253664023441207296
253664023659294720
253664023676080128
253664023663497216
253664023671885824
253664023642513408
253664023457959936
253664023537668098
253664023437000706
253664023613153282
253664023642513409
253664023537647618
253664023671865344
253664023587995648
253664023537676288
253664023692849153
253664023655100417
253664023550238722
253664023642517504
253664023369904130
253664023667699712
253664023604756482
253664023520878593
253664027551596544
253664027518054401
253664027551608834
253664027580960768
253664027509678081
253664027643875328
253664027547418625
253664027585167360
253664027719393280
253664027627118592
253664027614531584
253664027610333184
253664027710996481
253664027618709504
253664027673235456
253664027589345280
253664027568394243
253664027673231361
253664027677437953
253664027518070784
253664027778105344
253664027820060672
253664027610316801
253664027539038209
253664027773919232
253664027849408512
253664027715174401
253664027807477761
253664027841015808
253664027589345282
253664027706789888
253664027853598720
253664027782311936
253664027761328128
253664027828432897
253664027736145920
253664027845197825
253664027719389186
253664027740360704
253664027807473665
253664027719393282
253664027627114497
253664027719393281
253664027782283264
253664027870371842
253664027690024961
253664027622899712
253664027891351552
253664027643895808
253664027534843904
253664027803271168
253664027522240512
253664027824226304
253664027778113538
253664027723583488
253664027824242689
253664027874574336
253664027853602816
253664027870371840
253664027711000577
253664027790671872
253664031695577088
253664031670423553
253664031708168192
253664031708168194
253664031683006464
253664031682990081
253664031687204864
253664031741734912
253664031674605569
253664031846592512
253664031674609664
253664031771095040
253664031674605568
253664031796260864
253664031737524225
253664031833980928
253664031787843585
253664031779479552
253664031821398016
253664031976599552
253664031884312576
253664031892701185
253664031913689089
253664031842373634
253664031850782720
253664032068866048
253664032018534400
253664032068861953
253664032060477442
253664032014348288
253664031901106176
253664032081448960
253664031938838529
253664032001769472
253664032068861952
253664031750094849
253664035923443713
253664035986354177
253664035940225025
253664035982176257
253664035965399042
253664035881496576
253664035982163969
253664036040876032
253664036057669632
253664036061868032
253664036045078528
253664036141531137
253664036045082624
253664035965386752
253664035919237120
253664036107976706
253664036107988993
253664036070252544
253664036057661440
253664036112191489
253664035965378562
253664036183494656
253664036170911744
253664036128952320
253664036107984898
253664036137345024
253664036095418368
253664036183498753
253664036112179201
253664036233830400
253664036200263682
253664036183482368
253664036246401024
253664036204453888
253664036149919744
253664036212850689
253664036158308352
253664036221243393
253664036250595328
253664036267372544
253664036149944320
253664036271575041
253664036242206720
253664036229619712
253664036162531328
253664036242194432
253664036271566850
253664036263182337
253664040100978689
253664040105164800
253664040126148609
253664040134516738
253664040180658176
253664040155492353
253664040247771136
253664040251973632
253664040264536064
253664040184852480
253664040214208512
253664040184856576
253664040289722371
253664040260341760
253664040319086592
253664040356831232
253664040197451776
253664040281325568
253664040142905345
253664040390369280
253664040142905346
253664040289722370
253664040289701888
253664040298086401
253664040386195456
253664040356823040
253664040142925825
253664040398757891
253664040277118977
253664040352641024
253664040352628737
253664040172277760
253664040147120129
253664040470056960
253664040377778177
253664040289722368
253664040180645888
253664040184844288
253664036141551617
253664044257538048
253664044265918465
253664044257517570
253664044362387457
253664044295278594
253664044286885888
253664044299456514
253664044253315073
253664044299464705
253664044387561472
253664044257517569
253664044400128000
253664044404322306
253664044391747584
253664044395941888
253664044463046657
253664044362391554
253664044467224576
253664044337205248
253664044479819780
253664044471422976
253664044425306113
253664044601454593
253664044622426113
253664044374974464
253664044572086273
253664044467253248
253664044454666240
253664044639211521
253664044580491264
253664044538527744
253664044563693568
253664044538535937
253664044265918464
253664044593053696
253664044383338496
253664044660187136
253664044253315072
253664044655976448
253664044572082177
253664048523120640
253664048464404480
253664048460214272
253664048518942720
253664048472805377
253664048527335424
253664048451833856
253664048514732033
253664048556675072
253664048569278467
253664048518930432
253664048560865280
253664048556695552
253664048628002816
253664048598614016
253664048447639553
253664048657358850
253664048615407616
253664048581844992
253664048699297792
253664048648953857
253664048657362944
253664048682528768
253664048623792128
253664048485388288
253664048644759554
253664048711868416
253664048720265217
253664048737042432
253664048745418752
253664048774795264
253664048804159488
253664048737038337
253664048724451328
253664048716083200
253664048757997568
253664048833507329
253664048644763648
253664048795750400
253664048816738304
253664048766406657
253664048804155393
253664048858673152
253664048833523712
[truncated: 5,356,101 more chars]
