# Supplementary material for: Timescales of Massive Human Entrainment
Source: PLoS One. 2015 Apr 16;10(4):e0122742. doi: 10.1371/journal.pone.0122742 (PMC4400172; doi:10.1371/journal.pone.0122742)
Supplement: S2 Dataset — This file is a text file containing the unique TweetIDs for the second debate. (TXT) [file pone.0122742.s003.txt]

258371752034459649
258371752160272384
258371752114139136
258371752219000832
258371752042848256
258371756316848128
258371760733442050
258371760620175360
258371760527900672
258371764625764352
258371764885782528
258371764965474305
258371764814487553
258371764848050177
258371765003251712
258371768857800704
258371773119213568
258371773081468928
258371773123420160
258371773098250241
258371773094064128
258371773366665219
258371773232451584
258371777221238785
258371777275768832
258371777569361920
258371777556795393
258371777397411840
258371781579112448
258371785848930305
258371789833527296
258371789938384896
258371790190043136
258371794027810816
258371794178809856
258371794053001219
258371794392719360
258371798356344833
258371798247292929
258371802370297857
258371802521296896
258371802533879809
258371802521276416
258371802672291840
258371802600984577
258371806648483840
258371806749147137
258371810754711554
258371810800844800
258371810880536576
258371811052486656
258371811090264064
258371811056685056
258371815032905728
258371815003525122
258371815209066497
258371815225831424
258371819143323648
258371819197845505
258371819256553472
258371819239788544
258371819529187328
258371823610249218
258371823710920704
258371823350194176
258371823593480194
258371827640975360
258371827695513600
258371827695493120
258371831868837888
258371831977881600
258371832086929408
258371832137265152
258371836033773569
258371836277030913
258371836256071680
258371836008595456
258371836176371712
258371836285435904
258371840186138624
258371840236453888
258371840186134528
258371840362287104
258371840194539520
258371840404254720
258371844384636929
258371844556599296
258371844648878083
258371844585947137
258371844531429377
258371844309147649
258371844455931904
258371844489490432
258371848843186177
258371848667013120
258371852844531712
258371853033275392
258371852785819648
258371853096198144
258371853045878786
258371857194037248
258371857055621121
258371857055641602
258371861115719682
258371861254135808
258371865372938240
258371865473605632
258371865377132544
258371865335193601
258371865662345217
258371869667913728
258371869806309376
258371869865029632
258371873790906371
258371873681850369
258371873719590912
258371873778331648
258371873757347840
258371873790914560
258371873979650048
258371873736380416
258371877943255040
258371877871964161
258371878115221504
258371878253649921
258371878199123971
258371878018764800
258371882183708673
258371886436737024
258371886340255744
258371886533189633
258371886378008576
258371886566739968
258371886617088001
258371890681356288
258371890832343040
258371894699499520
258371894955352065
258371895009878018
258371898864435200
258371899204194304
258371899132870656
258371899170627585
258371903079731200
258371903180390400
258371903440445441
258371903339757568
258371903427837953
258371903419453440
258371907529883648
258371907391483905
258371907370487810
258371907567632384
258371907601186817
258371911766138880
258371915624902657
258371915666845696
258371915620700162
258371915859763200
258371915775868928
258371915960434688
258371915901718528
258371915876548608
258371915796869121
258371919852756992
258371919961808896
258371919819202561
258371924298702848
258371924026073088
258371924089008128
258371924407746561
258371924164485121
258371928354590720
258371928446861313
258371928350396416
258371928589467649
258371928383946752
258371932406308864
258371932452442112
258371932465025024
258371932389507072
258371932511162369
258371932481781762
258371932494389248
258371932414689280
258371932582453248
258371932787974144
258371932787978240
258371932708294656
258371932783783936
258371936667721728
258371936755793921
258371936910970880
258371936894210048
258371936730628096
258371936755777538
258371940824264704
258371940824272896
258371940862025729
258371941063356416
258371941004632065
258371941004632064
258371941147217920
258371940853637121
258371945001787393
258371945039527936
258371945102471168
258371945052135428
258371945169559554
258371945073094656
258371945228279809
258371945194721280
258371945144414209
258371949292564480
258371949212880896
258371949363863554
258371949233852418
258371949435183104
258371953604300800
258371953474301953
258371953595908096
258371953772085249
258371953776267264
258371957630840832
258371957681164289
258371957656006658
258371957760864258
258371957693763584
258371957807017984
258371957794422784
258371961799974912
258371961904828416
258371961917411328
258371961862893569
258371961950982144
258371961913221120
258371962030665730
258371966015270912
258371966061383680
258371966103326720
258371966216568832
258371966283689984
258371966208184320
258371970196979712
258371970352177153
258371970389925889
258371970494763008
258371970532519937
258371970494775296
258371970494779392
258371974349328384
258371974412267520
258371974445821952
258371974521303040
258371974559047681
258371974693273600
258371974621966337
258371974554865664
258371974710054914
258371974714232833
258371974735220736
258371974680674304
258371974743609344
258371978640125952
258371978652704768
258371978908553216
258371978573000704
258371982754725890
258371982876364800
258371982951849984
258371982880567297
258371982893125632
258371982972821504
258371982956052481
258371986949038081
258371987230044160
258371987083247616
258371987049693185
258371987297161217
258371987271995392
258371991202037760
258371991290122242
258371991160123393
258371991269146624
258371991386599424
258371991214620673
258371991122362368
258371991453720577
258371991302729728
258371991382421504
258371991491457024
258371995501211648
258371995333451776
258371995551531008
258371995597688833
258371999536128001
258371999636799488
258371999523565568
258371999754252288
258371999838126080
258372003881439232
258372004057600000
258372003759808512
258372003914989569
258372003990470656
258372008012816385
258372007987671040
258372008130273280
258372008117686273
258372007920545792
258372012223905792
258372012337164288
258372012270051328
258372012395884544
258372012249071618
258372012433616896
258372016334307328
258372016367878145
258372016644706304
258372016665677825
258372016657268736
258372020520247298
258372020633477120
258372020537016321
258372020469903360
258372020797050880
258372020797054977
258372020683829250
258372024781647872
258372024869744640
258372024957796353
258372025071067138
258372025066876928
258372028963368960
258372029009498113
258372029059854336
258372029038862336
258372029147918336
258372029177294849
258372029223428096
258372029173080064
258372029181464576
258372028988551168
258372029043056642
258372029131145216
258372033052823552
258372033396752384
258372033262538752
258372033438683136
258372033333850113
258372033367400448
258372033182826496
258372037511352321
258372037557485568
258372037289070592
258372037557485569
258372037494579200
258372041621794816
258372041768595456
258372041592426496
258372041739227137
258372041760178177
258372041600819201
258372041676292096
258372041739231235
258372045669298177
258372045698633728
258372046004838400
258372045686067200
258372045967081473
258372045992251393
258372049918124033
258372049960050688
258372049842606080
258372049909739521
258372050073300994
258372050127835136
258372050052337666
258372054032740352
258372054133403648
258372054091456513
258372054309543936
258372054284390401
258372054385049602
258372054313734146
258372054351486977
258372054024323072
258372054234058752
258372054221455360
258372054397644800
258372058302529536
258372058298335232
258372058612920320
258372058256375808
258372062509412352
258372062496841728
258372062626848768
258372066686930945
258372066854707201
258372066779209728
258372066896658433
258372066867294209
258372066741481472
258372070939975680
258372070902202369
258372070986104834
258372071053201408
258372071086759937
258372070885425153
258372070923186177
258372070839312384
258372075021017088
258372075192995840
258372075100729344
258372075268493315
258372075079741440
258372075339804673
258372075377541120
258372074995843072
258372075071356928
258372075205558273
258372079454404608
258372079454416896
258372079496331265
258372079517302784
258372083585785857
258372083636133889
258372083392864256
258372083724206080
258372083720011776
258372083745161216
258372087868178434
258372087582978048
258372087796862976
258372087989800960
258372087717187585
258372091928272897
258372091810828288
258372091806613504
258372092033110018
258372091999563777
258372092012158976
258372092121190400
258372092184129536
258372091819216896
258372092045709313
258372092012146689
258372095992541184
258372096009326592
258372096063832064
258372096294526978
258372100199424000
258372100493033472
258372100459491328
258372100367196160
258372100484648961
258372100295884803
258372100480462848
258372100522397696
258372104368582656
258372104490192896
258372104465047553
258372104494395392
258372104687325185
258372104628621312
258372104771211265
258372104578293761
258372104607645696
258372108600610816
258372108562878464
258372108583858176
258372108567060480
258372108818722817
258372108839698433
258372108671909888
258372108831318016
258372108629983233
258372108948746240
258372108663529472
258372112769773568
258372112878821376
258372112849440768
258372113147232256
258372117039566848
258372116993425409
258372117198950400
258372117219905536
258372117299593217
258372117316386817
258372121347125248
258372121326153728
258372121330335744
258372121233874945
258372121305165825
258372121259024384
258372121460367360
258372121225474048
258372121397432322
258372121426812929
258372121519071232
258372121410011136
258372121443586048
258372121447788545
258372125382037505
258372125377822720
258372125352665090
258372125545603073
258372125562384384
258372125428154369
258372125658845184
258372125541429249
258372125553987584
258372125474308096
258372125671424001
258372129802825728
258372129559560192
258372129727315969
258372129786060800
258372129878339584
258372129836388352
258372129840590848
258372133741277185
258372133825150979
258372133774827520
258372137910411265
258372138015264768
258372137977520129
258372138145292289
258372138233376768
258372138187227136
258372142134095873
258372142155038720
258372142192816128
258372142184407041
258372142427697155
258372142519951360
258372146475171840
258372146391293952
258372146319986688
258372146584244224
258372150568824832
258372150589784064
258372150753386496
258372150677864448
258372150849847296
258372150682058752
258372150778548224
258372150619172865
258372154788282368
258372154909925376
258372155023192064
258372159234273281
258372159066492928
258372163139158017
258372163126575104
258372163093008385
258372163214651395
258372163357261824
258372163390808064
258372163340476416
258372163436957696
258372163327901697
258372167413137408
258372167379611649
258372167543185408
258372167404752896
258372167526404096
258372167534792705
258372167572537344
258372171657797632
258372171590664193
258372171607470081
258372171603275776
258372171720699904
258372171582279680
258372171771019265
258372171720704000
258372171875905536
258372175730458625
258372175730454528
258372175701098497
258372175692697602
258372175885631489
258372175894028290
258372175910817792
258372175952769025
258372175772393472
258372175931772928
258372175839498240
258372175982116864
258372175906611200
258372175776587776
258372180050587648
258372180088340481
258372180109312000
258372180184793089
258372180130267136
258372180239319042
258372180201574401
258372180151263232
258372184056160256
258372184131645440
258372184295219200
258372184244887553
258372184244908035
258372184312012800
258372184236503040
258372184358137858
258372184425259009
258372184295235584
258372184064552961
258372188246269953
258372188304990209
258372188279812097
258372188409835520
258372188388859904
258372188510502912
258372188468563968
258372188594380801
258372188577595392
258372192486707201
258372192474124288
258372192612528128
258372192725786624
258372192620904448
258372192469913600
258372196806832128
258372196894912512
258372196811014145
258372196911689728
258372197037506560
258372197041704960
258372196941049856
258372200837562371
258372201072427008
258372200946618368
258372201215049729
258372205119950848
258372205044453376
258372205359009793
258372209276493824
258372209414905856
258372209498812416
258372209335230464
258372209419091972
258372209586880514
258372209528143872
258372209284890624
258372213491789824
258372213600813057
258372213672124417
258372213491765250
258372213558874112
258372213617606656
258372217673482240
258372217686077441
258372217883209728
258372217933549568
258372217736413184
258372217610596352
258372221972664320
258372221892960257
258372222140444673
258372222035570688
258372221997809665
258372221834231808
258372226196307969
258372226267631616
258372226288590850
258372230369644545
258372230214455296
258372230373851136
258372230386434049
258372230218657792
258372230302552064
258372230575161344
258372230554198018
258372230499688448
258372230516441090
258372230323507201
258372230541635584
258372234421354496
258372234584928257
258372234748514304
258372234639470592
258372234769489920
258372238661808128
258372238741499904
258372238863106049
258372238674370560
258372238871506944
258372242843508737
258372242889646081
258372243086770176
258372247247548416
258372247142686720
258372247260102656
258372247209783299
258372247243350016
258372247348187137
258372251194368000
258372251206946816
258372251341160448
258372251320201216
258372251336970240
258372251232116736
258372251446034432
258372255376109568
258372255640338432
258372255673892864
258372259616546816
258372259591376896
258372259876597761
258372259717214208
258372259952082944
258372263869566977
258372264003776512
258372264024748033
258372263844409344
258372264138010624
258372263957630977
258372268076453888
258372267996766208
258372268110008321
258372268340695040
258372268143554560
258372272136544256
258372272463695872
258372272237191168
258372272451121152
258372272543383552
258372276322435072
258372276397948928
258372276452483072
258372276565729280
258372276548956160
258372276565708800
258372280818733056
258372280818753536
258372280701288449
258372284895612929
258372284736237569
258372284711051264
258372285059174400
258372285126279170
258372284857856000
258372285080170497
258372288938909696
258372289190580224
258372289236701185
258372289299615744
258372289190576128
258372293129011200
258372293217107969
258372293338746882
258372293439418368
258372293288415233
258372293380673536
258372293443604480
258372293342928897
258372293493944321
258372293514915840
258372293426819072
258372293200318464
258372297361063936
258372297398812672
258372297298178048
258372297612742656
258372297650491392
258372301752520704
258372301735747585
258372301744132096
258372301807050752
258372301773496320
258372301752504321
258372301664432129
258372301630865408
258372305766457344
258372305762258945
258372305854554112
258372305829367809
258372305909071875
258372306034905088
258372305682571264
258372309990121474
258372310040465408
258372310027886592
258372310216613889
258372310237605890
258372310250180608
258372314209599488
258372314092146689
258372314071195648
258372314108928000
258372314243145728
258372314360578048
258372314356400128
258372314352209920
258372314469654528
258372318332608513
258372318491979776
258372318412279810
258372318496178176
258372318563270657
258372322510135296
258372322560466945
258372322812125186
258372322703073280
258372322866647040
258372326675062784
258372326813478913
258372326918324225
258372326926712833
258372331079098369
258372330944884737
258372330940661760
258372331095875585
258372331192320001
258372331209109505
258372331100061697
258372331204927488
258372335042719744
258372335252430850
258372335109799936
258372335306940416
258372335252406272
258372335332098049
258372335357272065
258372335374041089
258372335197884416
258372339333472256
258372339471888385
258372339429961728
258372339346059265
258372339442544640
258372339606114304
258372339484483585
258372343469076480
258372343448096768
258372343578116097
258372343641038850
258372343641038848
258372343687180288
258372347747250176
258372347768238080
258372347730472960
258372347868880899
258372348019871744
258372348024066048
258372347902443520
258372348036665345
258372351991873536
258372352155475968
258372351966736384
258372352004476928
258372352109330432
258372356018417664
258372356022620160
258372356148428800
258372356278476800
258372356270080000
258372356169404417
258372356064550913
258372356291043328
258372356387532800
258372356081332224
258372360414064640
258372360355340289
258372360321781760
258372360615370752
258372360317591554
258372360468590592
258372364411232257
258372364520263683
258372364566401025
258372364759339008
258372368785891328
258372368840421376
258372372858556418
258372372976001024
258372372812423169
258372373080838145
258372373097615360
258372373131169792
258372377052839936
258372377065426944
258372377145126912
258372377216434176
258372377216430080
258372377371607040
258372381461065728
258372381549154304
258372381234581504
258372385374355457
258372385433079808
258372385416306690
258372385445650432
258372385605042176
258372385554706432
258372385470816257
258372385651175424
258372385646981121
258372385630212097
258372385638604800
258372385743458304
258372385416302592
258372385709891584
258372389723860992
258372389803552768
258372393922347010
258372393951698946
258372394098515969
258372394140450817
258372394174017536
258372394027204608
258372394069151744
258372397982416896
258372398070521856
258372398187937792
258372398246670336
258372398372487168
258372398355738624
258372398322184192
258372402294177793
258372402231250946
258372406350082049
258372406438150144
258372406727557121
258372406752722947
258372406761115649
258372406375247872
258372410636640258
258372410762461185
258372410686992384
258372410640850945
258372410749886465
258372410896678912
258372414864510978
258372414931628032
258372414994538497
258372414973566978
258372414877102080
258372415023882240
258372415070035968
258372415095201792
258372415145537536
258372419063005185
258372418945552384
258372419151077376
258372419176263680
258372419104944128
258372419037831169
258372419327234048
258372419297886209
258372418953953280
258372423299252224
258372423278272513
258372423227944961
258372423399919616
258372423399915520
258372423454441473
258372423475408896
258372427350949888
258372427657138176
258372431650095104
258372431595569152
258372431553638401
258372431679463424
258372431650107393
258372431515885569
258372431922728960
258372435907330048
258372435752124417
258372436020580352
258372439908679680
258372440009371648
258372440223268864
258372440252641281
258372440248422400
258372444253990912
258372444228837376
258372444241399808
258372444493053952
258372444455305216
258372448406343680
258372448377004032
258372448427311106
258372448666406912
258372448611876865
258372448519585792
258372448486035456
258372448704139264
258372452617428992
258372452520972288
258372452596469761
258372452785192963
258372452785213442
258372452680359936
258372456727838720
258372456698486784
258372456820142080
258372456773980160
258372456845303808
258372456711073793
258372456782364672
258372457000476672
258372456824336385
258372457080184833
258372460888600576
258372460972503040
258372460964093953
258372461006049281
258372461198983168
258372461240926208
258372461211574272
258372461278662657
258372465196158976
258372465154203649
258372465313591297
258372465380704256
258372469277212672
258372469499523072
258372469549850624
258372469537267712
258372473484095489
258372473605722112
258372473601548288
258372473718984704
258372473635078144
258372473811267585
258372473857400833
258372477661630464
258372477779058689
258372477716164608
258372477976211456
258372478030725120
258372477703565314
258372481939812352
258372481885282304
258372481914662912
258372481994338304
258372482174685184
258372486079590400
258372486083792896
258372486238990337
258372486276710400
258372486327050241
258372486339624960
258372486134120448
258372486285107200
258372486083780609
258372490299056128
258372490328424448
258372490290688000
258372490248740865
258372490395533312
258372490454257664
258372490609442816
258372490370367488
258372490412306433
258372490567491585
258372490592649216
258372490336817152
258372490395541504
258372494447222784
258372494447226880
258372494606602242
258372494539517955
258372494552100864
258372494505963520
258372494489178112
258372494724059136
258372494757593088
258372494745010176
258372498654130177
258372498796724226
258372498779942913
258372498696069120
258372498985467905
258372502844215297
258372502974238720
258372503070728192
258372502965874688
258372503225901057
258372503225896961
258372503221698560
258372503049744384
258372503230087168
258372507072069632
258372507055304704
258372507114024961
258372507017560066
258372507239866369
258372507197902849
258372507160158208
258372507164368897
258372507319562242
258372507051126784
258372507025932288
258372507260829698
258372507353092096
258372507302756353
258372507369865218
258372507311161344
258372507353112576
258372511211876353
258372511266398208
258372511358664705
258372511408992256
258372511484497921
258372511543214080
258372511388012544
258372511442554880
258372511203475458
258372511350280192
258372515414556672
258372515494232064
258372515406151680
258372515469074432
258372515666223104
258372515699769346
258372515796234241
258372515703975936
258372515691376640
258372519621435392
258372519835361280
258372519705325568
258372519894073345
258372519931809793
258372519596285952
258372519944396803
258372519936000001
258372523903823872
258372523853484033
258372523958341632
258372524004503554
258372523933196288
258372524050628609
258372524130328576
258372524092579842
258372524105158658
258372524172247040
258372524138713088
258372524067418113
258372524100972544
258372528014237696
258372528010059776
258372528068771840
258372528127500289
258372528064569344
258372528093929472
258372528123297792
258372528177807360
258372528236548099
258372528102330370
258372528190402561
258372528274280448
258372528286879744
258372528295268352
258372528353996800
258372532305022976
258372532317609984
258372532284039168
258372532363747328
258372532288253952
258372532296638464
258372532476993537
258372532476981248
258372532401471488
258372532514742272
258372532581838848
258372536377679872
258372536373477377
258372536428027905
258372536478355456
258372536553840640
258372536499310592
258372536583196673
258372536646131712
258372536394473472
258372536612564993
258372536637734912
258372536579022848
258372536646127616
258372536692244480
258372536717418496
258372536776142849
258372536671293440
258372536683884545
258372540572004354
258372540580388865
258372540790104064
258372540660080641
258372540714594305
258372540790087682
258372540794302464
258372540760743936
258372540949463040
258372540827840512
258372540722999298
258372540840431616
258372540886573057
258372540920107008
258372544787251201
258372544762097664
258372544850186240
258372544799834113
258372544866955264
258372544774668288
258372544942469120
258372545026338816
258372544942452737
258372545001168896
258372545043120128
258372545110228992
258372545126998017
258372545051500544
258372545085063168
258372545089241088
258372549069643777
258372549086412800
258372549170298881
258372549149356032
258372549229027328
258372549317124097
258372549027704834
258372549296144384
258372549182898176
258372553146515456
258372553247162371
258372553293324289
258372553276522497
258372553352044544
258372553205223424
258372553310101504
258372553448493057
258372553326874624
258372553410752515
258372553356214272
258372553465266176
258372553406574593
258372553192656897
258372553347850242
258372557353406464
258372557424689152
258372557575692289
258372557567307776
258372557395337217
258372557588283393
258372557626028032
258372557634412545
258372557647007744
258372557634420736
258372557722488832
258372557386944514
258372557395333120
258372561543524352
258372561652547584
258372561673531393
258372561824538624
258372561749045249
258372561774182400
258372561631580160
258372561828732928
258372561916813312
258372561879052290
258372561916813313
258372561874857985
258372561866461184
258372561803558917
258372561946152961
258372561824542722
258372565767168000
258372565762981889
258372565788160001
258372565783953408
258372565884616704
258372565972684800
258372566064955392
258372566073368576
258372566048202752
258372565947527169
258372569995022336
258372569936310275
258372570024378368
258372570112466944
258372570246684672
258372570301202432
258372570200539140
258372570187984897
258372570301218817
258372570255065089
258372570183770112
258372570095693824
258372574243852288
258372574227079168
258372574378090498
258372574231269378
258372574277414912
258372574348722176
258372574193532929
258372574243860480
258372574352912385
258372574344523777
258372574415822849
258372574495514624
258372574529077248
258372574378090496
258372574491336704
258372574327742464
258372574487134208
258372578383630336
258372578392031232
258372578316541954
258372578320736256
258372578417180672
258372578404605953
258372578316533760
258372578475917314
258372578626904066
258372578580783104
258372578362654720
258372578580758528
258372578551422976
258372578442375168
258372578543026176
258372578610139136
258372578593370114
258372578698219522
258372578714992640
258372578551406592
258372578589171713
258372578689810434
258372578530439168
258372578660458497
258372578559795200
258372578425569281
258372582561177600
258372582523424768
258372582632484864
258372582892519424
258372582686986240
258372582829600768
258372582728945664
258372586789040128
258372586705125376
258372586759675904
258372586910658560
258372586906476544
258372586902269952
258372586902269954
258372587015516161
258372586793213955
258372586969366528
258372586881314818
258372587053273088
258372586910662656
258372587107782657
258372590903635968
258372590995906560
258372590912020480
258372590995898368
258372591033647104
258372590933000192
258372591042060288
258372591071399936
258372591218200577
258372591125950464
258372591172071426
258372591104954368
258372591125929985
258372591306280962
258372591260139520
258372591297908736
258372591201443840
258372591125921792
258372590912016384
258372591176269824
258372595102142466
258372595248926720
258372595227967488
258372595160866816
258372595144085504
258372595236347905
258372595446079489
258372595328618497
258372595349606400
258372595240554497
258372595278299136
258372595366391810
258372595387363328
258372595404128257
258372595123093504
258372599288037376
258372599313223680
258372599350960129
258372599426465792
258372599472607233
258372599476805633
258372599447433217
258372599434850304
258372599355162626
258372599644573696
258372599644553217
258372599673929728
258372599556489216
258372599690690560
258372599631974400
258372603541090304
258372603654316032
258372603721416704
258372603654336512
258372603675303936
258372603482361856
258372603616575489
258372603788554241
258372603801124864
258372603616583680
258372603880808448
258372603729829888
258372603679477761
258372603687878656
258372607731187713
258372607693438976
258372607714422785
258372607781527552
258372607823466496
258372607735382017
258372607685038080
258372607756353536
258372607819259904
258372607911550976
258372607970263041
258372608045764608
258372607928303616
258372608008003584
258372607907344384
258372607764733952
258372607991218177
258372607894773760
258372608062529536
258372607928332288
258372608003809282
258372611866783744
258372611887730689
258372611946463233
258372612047126529
258372612084858880
258372612076470274
258372612080668672
258372612042919937
258372612198125568
258372612147798016
258372612110049280
258372612198133761
258372612156170240
258372612252651522
258372612185538560
258372611883556865
258372612164558849
258372616132386817
258372616115609601
258372616098811904
258372616203685889
258372616170139648
258372616157544450
258372616245624832
258372616191082496
258372616161734658
258372616409190400
258372616363061248
258372616375660546
258372616342085632
258372616274984960
258372616463712257
258372616467935233
258372616438554625
258372620356030464
258372620280545287
258372620255371265
258372620343447552
258372620322476032
258372620267954176
258372620595126272
258372620481880066
258372620557381632
258372620578344960
258372620616085504
258372620540592128
258372620599320576
258372620293111808
258372620641239040
258372624529371137
258372624617447424
258372624491614208
258372624558727170
258372624500023296
258372624546144256
258372624642621440
258372624604868609
258372624734892033
258372624659398656
258372624630046720
258372624630034432
258372624747474944
258372624730685443
258372624575504384
258372624776843264
258372624802013185
258372624659390465
258372624806182912
258372624852336640
258372624818782208
258372628652388353
258372628769808385
258372628757225472
258372628799160321
258372628681736193
258372628757225475
258372629034045441
258372628941766657
258372628899844099
258372629008883712
258372632917970945
258372633027026944
258372632909586432
258372632968323074
258372633006067713
258372633014448128
258372633123508225
258372633077350400
258372633178038272
258372633198985216
258372633207386113
258372633211592704
258372633211580417
258372633215791105
258372633253519360
258372633031229440
258372632922173440
258372633194819584
258372633236750338
258372633119301632
258372637091307520
258372637129056257
258372637275856896
258372637099700225
258372637158428673
258372637292642304
258372637330382848
258372637351366656
258372637426855936
258372637380710401
258372637397508097
258372637305212929
258372637435240449
258372641314988032
258372641331752960
258372641302388736
258372641285603329
258372641403047938
258372641268826112
258372641247862784
258372641294000129
258372641348526082
258372641528877056
258372641340137472
258372641583423488
258372641373712384
258372641407242241
258372641260457984
258372641491132416
258372641596002305
258372641604399104
258372641562456066
258372641310789634
258372641449201664
258372645429600256
258372645496696832
258372645559619584
258372645614141440
258372645702209536
258372645689638912
258372645714800642
258372645760937985
258372645647704067
258372645609938944
258372645832228864
258372645765140480
258372645777723392
258372649691009025
258372649707782144
258372649653260288
258372649728761856
258372649674215424
258372649707769856
258372649875566592
258372649976205312
258372649854595072
258372649850376192
258372649942663172
258372653839171585
258372653822406658
258372653876924417
258372653939847168
258372653843378177
258372653977587713
258372654090825728
258372653977571328
258372654174711808
258372654183092224
258372653889511424
258372654183104513
258372654082437120
258372654195675141
258372654136954881
258372658054459393
258372658020896768
258372658104791040
258372658146729984
258372658096381953
258372658163482625
258372658255757312
258372658318688257
258372658008313856
258372658075426816
258372658293530624
258372658356424704
258372658037653504
258372658373201920
258372658402574337
258372658410962944
258372662261321730
258372662420721664
258372662487810049
258372662332628992
258372662538158081
258372662500417537
258372662596861954
258372662332624896
258372662538170368
258372662299078657
258372662429097984
258372662408134657
258372666438852608
258372666468212736
258372666468204545
258372666430480385
258372666640183296
258372666627588097
258372666535333889
258372666631802880
258372666749222912
258372666640175104
258372666694721537
258372666803761152
258372666665365505
258372666770206720
258372666698899456
258372670645731328
258372670742224897
258372670679293952
258372670738006016
258372670876418049
258372670758998016
258372670876438529
258372670897401856
258372670893203456
258372670821916673
258372670763200512
258372670922567681
258372670956134401
258372674865217536
258372674898776065
258372674982641666
258372674827452417
258372675007823873
258372674957488129
258372674856828930
258372674810675201
258372674869424129
258372675108491264
258372674785525761
258372674995224578
258372675158822912
258372675062358017
258372675125252096
258372675175591936
258372675108487170
258372675163004928
258372675066556416
258372674991050752
258372675196579840
258372679030157312
258372679025950720
258372679101476865
258372679286018048
258372679290204163
258372679181139968
258372683224469505
258372683270586368
258372683434192896
258372683199287298
258372683304153089
258372683467722752
258372683400613888
258372683316731904
258372683492892672
258372683232854016
258372683471937536
258372683543228416
258372683367079936
258372687515230208
258372687435538432
258372687687204865
258372687670419457
258372687766880256
258372687758503937
258372687758508033
258372687724965888
258372687531999232
258372691738894336
258372691722137601
258372691902484480
258372691705331712
258372691910881281
258372691919249409
258372691860533248
258372691961212929
258372691839578112
258372691743100929
258372691667607552
258372695815757825
258372695765426176
258372695962570752
258372695853498368
258372695958360064
258372695962558465
258372695874473984
258372695958364163
258372696117755905
258372696063242241
258372696008712193
258372699963936770
258372700056219649
258372699993296896
258372700089765888
258372700127514625
258372700043612160
258372700022665216
258372700223963136
258372700156874752
258372700282699776
258372700123299840
258372700282683392
258372700270120961
258372700278497280
258372700341428224
258372704237920256
258372704179191809
258372704292446209
258372704195981313
258372704460214272
258372704493793282
258372704221159424
258372704200192000
258372704502157312
258372708369330176
258372708352544768
258372708428050434
258372708553863168
258372708579016704
258372708545482752
258372708373508098
258372708524503040
258372708654542850
258372708704845826
258372708436418560
258372712563621888
258372712538464257
258372712643313665
258372712576212992
258372712706228224
258372712592965632
258372712823668736
258372712727195649
258372712936927232
258372712899158018
258372712936910848
258372712756547584
258372712664293377
258372712639123457
258372712655908865
258372716976029697
258372716976029696
258372716955066368
258372717068296192
258372717034749952
258372721048702976
258372720948027392
258372721078071296
258372721069654016
258372721161953280
258372721057095681
258372721199706112
258372721237442560
258372721321312256
258372721006743552
258372721115815936
258372721300344833
258372721212289024
258372725125574656
258372725230403584
258372725163298816
258372725163298817
258372725213655040
258372725440122881
258372725243002880
258372725406568448
258372725368823808
258372725356261377
258372725486276609
258372725515632640
258372725440122880
258372725364649984
258372729357611009
258372729357619200
258372729361813505
258372729508601856
258372729382772736
258372729605083136
258372729663807488
258372729554751488
258372729550561280
258372729688961024
258372729701556225
258372733547712512
258372733518368770
258372733660954624
258372733681946624
258372733723897856
258372733816160256
258372733870669824
258372733845504000
258372733849706496
258372733891645440
258372733870686208
258372733845528576
258372737746206721
258372737783971843
258372737746223104
258372737783955456
258372737834315776
258372737922375680
258372738023043075
258372737964322818
258372738027253761
258372738073370625
258372737981108225
258372738052399105
258372741890207744
258372742045376513
258372742263484416
258372742192197632
258372742242500609
258372742276071424
258372742007623680
258372742171201537
258372746143232000
258372746126450689
258372746084487169
258372746147397632
258372746159980545
258372746298396672
258372746218700800
258372746130636800
258372746378084352
258372746357141504
258372746222915584
258372750387859456
258372750421405696
258372750433988608
258372750584979456
258372750517862402
258372750434004993
258372750580776960
258372750505304064
258372750392057856
258372750689837057
258372750543040513
258372750635319296
258372750677262336
258372750681468928
258372754477293569
258372754519240706
258372754607316992
258372754607308801
258372754527625219
258372754674446336
258372754766696448
258372754833817600
258372754850586625
258372758709338114
258372758763864064
258372758696767488
258372758906478593
258372758789046272
258372758751289344
258372759032315905
258372759019720704
258372759032303616
258372759061688320
258372762970767362
258372762983337984
258372763096588289
258372762928836608
258372763130146816
258372763079823361
258372762891079681
258372763272765440
258372763226615809
258372763180478464
258372763201445888
258372762874302464
258372763016892417
258372767106347009
258372767056003072
258372767177654272
258372767093780480
258372767253159936
258372767190224899
258372767244775427
258372767332831233
258372767349616640
258372767433502721
258372767257333760
258372767454461952
258372767446081536
258372767446077443
258372771300655105
258372771275489280
258372771342585856
258372771262889986
258372771355172864
258372771430670336
258372771334205440
258372771510374400
258372771380334592
258372771564896256
258372771485188096
258372771510358016
258372775545286656
258372775448821761
258372775494950912
258372775482380289
258372775637549056
258372775683690496
258372775541092353
258372775784349696
258372775620771841
258372779651518465
258372779718615040
258372779785732096
258372779848634368
258372779819274241
258372780012236801
258372779978678272
258372780041576448
258372779961880577
258372780041596928
258372780041568256
258372780003840000
258372779928338433
258372783904542720
258372783896133637
258372783929716736
258372783975841792
258372783883554816
258372784072298496
258372784013594624
258372784042950656
258372784131039233
258372784122642433
258372784063913985
258372784151998464
258372784168771584
258372788132397056
258372788128215041
258372788237254656
258372788157546496
258372788165947392
258372788061106176
258372788237250561
258372788325347329
258372788279189504
258372788228866049
258372788417601536
258372788388241408
258372788438585344
258372788413407232
258372792234430465
258372792238624768
258372792267964416
258372792267976704
258372792414785537
258372792410570752
258372792301543424
258372792360255489
258372792339288064
258372792284762115
258372792444129280
258372792431554560
258372792297349120
258372792276353025
258372792309927936
258372792515432450
258372792611905539
258372792507043840
258372792381222914
258372792544796673
258372792586747906
258372792637071360
258372792611905538
258372792414769152
258372792418959361
258372796432928768
258372796558749696
258372796479074304
258372796508422144
258372796588109824
258372796453896192
258372796697165824
258372796718141440
258372796642623491
258372796676182016
258372796831367170
258372796781047808
258372800664973313
258372800669171712
258372800664961024
258372800870502400
258372800815968256
258372800740474881
258372800786616321
258372800841146368
258372800874692608
258372800966975489
258372800996335617
258372800883077121
258372804838322176
258372804863463424
258372804968329216
258372805123522560
258372805106745344
258372805165449216
258372805203206145
258372805123534848
258372805018652672
258372808999071746
258372809041014784
258372809108107265
258372809049378817
258372809074561026
258372809141673985
258372809066156032
258372809095512065
258372809145864192
258372809078747136
258372809200373761
258372809196204033
258372809154232322
258372809242337280
258372809208758272
258372809401720832
258372809376538624
258372813201735680
258372813256286208
258372813193375745
258372813335973889
258372813302403072
258372813390503936
258372813369511936
258372813373730816
258372813298225152
258372813533114368
258372813579227137
258372813461782529
258372813306609664
258372813579243521
258372813453410304
258372817534451712
258372817479933952
258372817547042817
258372817635135489
258372817542860800
258372817572229121
258372817710628864
258372817735794688
258372817660280832
258372817790332928
258372817677062144
258372817521893376
258372817572208641
258372817698037763
258372817404456960
258372817735778305
258372821611343873
258372821649092610
258372821594554368
258372821783298048
258372821766508544
258372821623906304
258372821699411968
258372821980430336
258372821661667328
258372821863002113
258372821934301184
258372821951082496
258372821850415104
258372821871362048
258372821917528065
258372821984612353
258372825839202305
258372825797238784
258372825881141250
258372825809838080
258372825776271361
258372825839202304
258372826053087233
258372825960812544
258372826078261248
258372826103439361
258372826124414977
258372826078253056
258372826145378305
258372826128588800
258372826111811584
258372825927254016
258372826128592896
258372829970567169
258372830020923392
258372830037676033
258372830121574400
258372830067040256
258372830092226560
258372830079627265
258372830041878528
258372830088015872
258372830171910144
258372830016720896
258372830222225408
258372830155141120
258372830239006722
258372830230626304
258372834164879363
258372834236186624
258372834265554944
258372834202628096
258372834387169280
258372834374590464
258372834475274240
258372834563325952
258372834508804096
258372834567544833
258372834521407489
258372834550747138
258372834458468352
258372834231988224
258372838359191552
258372838480818177
258372838510166017
258372838392733697
258372838447251457
258372838606659585
258372838615048192
258372838770241536
258372838761832448
258372838732480512
258372838501789696
258372842658332672
258372842582835200
258372842612207616
258372842779975680
258372842641584128
258372842679312384
258372842704470018
258372842759024640
258372842742226946
258372842561863680
258372842800947200
258372842721259520
258372842738024450
258372842868072448
258372842876452864
258372842935173120
258372842821910530
258372842914213892
258372842842890241
258372846856847360
258372846949113856
258372846882000896
258372846861045760
258372846823292928
258372846869426177
258372847053991937
258372846999445505
258372847053991936
258372847079145473
258372846991077376
258372847062376448
258372846785552385
258372847041400832
258372846940721152
258372847125278722
258372847150452736
258372846802325504
258372847150460928
258372850954690561
258372850958880769
258372850942083072
258372851009212418
258372851059552257
258372851101495296
258372851176968192
258372850979831808
258372851340554240
258372851223117824
258372851344764928
258372851332165633
258372851210534912
258372855178334208
258372855262216193
258372855346118657
258372855266430976
258372855346122752
258372855362887682
258372855308378114
258372855144783874
258372855241261056
258372855476137984
258372855153188866
258372855358697473
258372855262244864
258372855409041408
258372855404838912
258372855501312000
258372855295782912
258372855513886720
258372855539064832
258372855358693376
258372855316758530
258372855501303808
258372855488708609
258372859360055296
258372859368439808
258372859435548672
258372859557191682
258372859456548865
258372859477508096
258372859502686211
258372859607535617
258372859628503040
258372859578171392
258372859653677056
258372859674652672
258372859645288448
258372859402010624
258372859636875264
258372859695620099
258372863663435777
258372863617277952
258372863646629889
258372863801843713
258372863860539392
258372863827005442
258372863772467200
258372863856373762
258372863831195648
258372863902502912
258372863717949441
258372863743123456
258372867824181249
258372867765452801
258372867891265537
258372867895488512
258372867849342976
258372868033880064
258372867836751872
258372868021309440
258372867798990849
258372868046479360
258372867958386689
258372868050673665
258372868096790530
258372871913611264
258372872035262465
258372872072990720
258372872005885952
258372871917797376
258372872085598208
258372872156897280
258372872270143489
258372872249155586
258372872161075200
258372872282730497
258372872295297024
258372872156876802
258372876187615233
258372876141486081
258372876158255104
258372876187598848
258372876351184896
258372876229550082
258372876162441216
258372876313444353
258372876242128896
258372876346994688
258372876477034496
258372876405727232
258372876460257280
258372876405723138
258372876326031360
258372876439269376
258372876456046594
258372876409921537
258372876481212416
258372880390307841
258372880461619200
258372880352550914
258372880469999617
258372880490967041
258372880323211264
258372880386109441
258372880587452416
258372880507736064
258372880717447168
258372880713277440
258372880671322112
258372884576215040
258372884613959680
258372884555255808
258372884672688128
258372884798533632
258372884756578304
258372884832071680
258372884823678977
258372884752367616
258372884874002434
258372884651704320
258372884869812224
258372884911755264
258372884735610880
258372888707620865
258372888795688961
258372888791502848
258372888711798784
258372888925716480
258372888934096896
258372889001201665
258372888959283200
258372888992829440
258372889068326912
258372889047347200
258372888741175296
258372889009590272
258372892989997056
258372892906119169
258372893145174016
258372893208109056
258372893271023617
258372893099057152
258372893237444608
258372893174546432
258372893224865792
258372893140996097
258372893245845504
258372893002563584
258372892989984769
258372897092030464
258372897150730241
258372897125572608
258372897268178945
258372897238822912
258372897192673280
258372897289158656
258372897226252288
258372897163317249
258372897226240000
258372897398194176
258372897284960259
258372897368850432
258372897339473920
258372897427554304
258372897385619456
258372897486278656
258372901273747456
258372901290524672
258372901428924416
258372901395394560
258372901483462657
258372901479268352
258372901483466752
258372901504438272
258372901424726016
258372901550579712
258372901621858304
258372901563154432
258372901663821825
258372901420556288
258372901630267392
258372901684801538
258372901680599042
258372901680590848
258372901366026240
258372901374410753
258372905631625217
258372905619042305
258372905489006592
258372905761656832
258372905589694464
258372905598058498
258372905698729984
258372905761640448
258372905828773888
258372905853939713
258372905786814469
258372905593880577
258372905807802369
258372905849716736
258372909783977985
258372909700108290
258372909796581377
258372909746241537
258372909834317824
258372909901438976
258372909876277249
258372909876264960
258372909893038083
258372910031462400
258372909905629184
258372909951758336
258372909964341248
258372910010466305
258372910010470404
258372913869242368
258372913860841472
258372913898610688
258372914007646208
258372914028617728
258372914028630016
258372914204782594
258372914099920896
258372914024415233
258372914162851840
258372914213158912
258372914238337024
258372914078941184
258372913965723648
258372918084517888
258372918105489409
258372918222938115
258372918285828099
258372918139056129
258372918155812864
258372918310998017
258372918126452736
258372918185172992
258372918256484352
258372918445219841
258372918432636928
258372918378127361
258372922274631681
258372922408837120
258372922303995905
258372922299785217
258372922417233921
258372922496913409
258372922572406785
258372922454982657
258372922559832064
258372922610184192
258372922614378496
258372922438193152
258372922530463745
258372922555645953
258372922605985793
258372922509492224
258372926498287616
258372926443765760
258372926720581632
258372926682849283
258372926603161601
258372926691213312
258372926703824897
258372926619934723
258372926850609153
258372926850621440
258372926661857280
258372926594760704
258372930688397312
258372930696773632
258372930638057472
258372930784882688
258372930843598848
258372930893922304
258372930826801153
258372930994593792
258372931011371010
258372931011375104
258372931049115649
258372930994597888
258372934828163074
258372934840750081
258372934995943424
258372934916251648
258372935004323840
258372934983352322
258372935113404416
258372934886883328
258372935037898752
258372935230820352
258372935226650624
258372935159517184
258372935016906752
258372935075635201
258372935084032001
258372939030863873
258372939081203712
258372939223814144
258372939202822144
258372939068604417
258372939328667648
258372939282538496
258372939404148736
258372939420934144
258372939378999296
258372939387396099
258372943225163776
258372943296483328
258372943313252352
258372943371972608
258372943573295105
258372943229366274
258372943552335874
258372943359393792
258372943497814016
258372943564898304
258372943481028609
258372947511754753
258372947511758850
258372947604021248
258372947683708929
258372947650158593
258372947721474048
258372947813748737
258372947465621506
258372947775995905
258372947578859521
258372947763417088
258372951626371072
258372951630557184
258372951781560320
258372951777353728
258372951710236672
258372951706054657
258372951802527744
258372951898996736
258372951932555264
258372951890604032
258372951978688512
258372951844458497
258372951840272384
258372951949316096
258372951857057792
258372955980066816
258372955845844992
258372956063928320
258372956063928322
258372956051357696
258372956131049475
258372956173000704
258372956101681152
258372956084916224
258372955808079874
258372960098861056
258372960006594560
258372960111443968
258372960161767424
258372960144990208
258372960027570177
258372960254062592
258372960337932288
258372960321163264
258372960375668737
258372960379879424
258372960279203841
258372964309925888
258372964272197632
258372964356087808
258372964385431553
258372964477710337
258372964595163136
258372964456742912
258372964578369537
258372964238643200
258372968424546304
258372968575549440
258372968495849472
258372968525209601
258372968416153600
258372968411955200
258372968395177984
258372968554586112
258372968449728512
258372968722354177
258372968663638016
258372968529412098
258372968621699072
258372968793636864
258372968676212736
258372968500035585
258372968747511809
258372968760111104
258372968726528000
258372972627230720
258372972690149376
258372972694351872
258372972815994880
258372972778242048
258372972803407872
258372972597870592
258372972723716096
258372972656611328
258372972832776192
258372972971175938
258372972753068032
258372972878893056
258372972958597120
258372972790808576
258372976800579584
258372976808972289
258372976855105536
258372976897032192
258372976930603010
258372976930611202
258372976905437184
258372976972546048
258372976943190016
258372976985124865
258372976855101441
258372976976732160
258372977140301825
258372976783814658
258372976980930560
258372977182253056
258372977031262208
258372977127743490
258372977035456513
258372977152913410
258372976804765696
258372981200416770
258372981137498112
258372981225582592
258372981288468484
258372981078773764
258372981288493056
258372981217177600
258372981351411712
258372981196218369
258372981267509248
258372981368180739
258372981359788032
258372985323413504
258372985268883456
258372985281458177
258372985260490753
258372985390518273
258372985335996416
258372985377943552
258372985193381888
258372985361154049
258372985453416448
258372985541505025
258372985554104321
258372985407291394
258372985528918016
258372989408657408
258372989433819137
258372989366714368
258372989421228032
258372989400260608
258372989568045057
258372989576437761
258372989622562816
258372989731618818
258372989660311552
258372989635162112
258372989672894464
258372989685489664
258372989765177345
258372989740003328
258372989765160960
258372989618368512
258372989752594433
258372989580632064
258372993602945025
258372993619746816
258372993590366209
258372993833652224
258372993749749760
258372993644904448
258372993623941120
258372993741377536
258372997780471808
258372997751140352
258372997801443329
258372997851787265
258372997935681537
258372998090850304
258372997977612288
258372998032150529
258372998124433408
258372998145404928
258372997860171776
258372998048915456
258372998032154624
258373002092220416
258373002109005824
258373002129993728
258373001966387200
258373002138370048
258373002163544064
258373002171920384
258373002167713792
258373002159341570
258373002322907136
258373002255814656
258373002306129922
258373002117394432
258373002343903232
258373006160711680
258373006177497088
258373006173282305
258373006181683201
258373006169096194
258373006332657664
258373006336868352
258373006374612992
258373006282346497
258373006366232578
258373006479478785
258373006521401344
258373006483660800
258373006357831681
258373006483677185
258373006483652608
258373006492057600
258373006420750336
258373006458507265
258373006257164288
258373006450122754
258373010392743936
258373010468270080
258373010447273984
258373010451476480
258373010556325889
258373010501795840
258373010594070528
258373010422112256
258373010556342272
258373010589884417
258373010476638208
258373010711527425
258373010543767552
258373014587056128
258373014536724480
258373014612221952
258373014649970689
258373014545121280
258373014721273856
258373014566084609
258373014738059264
258373014691926016
258373014742261760
258373014930989056
258373014880661505
258373014842929152
258373014780002304
258373014729670657
258373014759038976
258373014775791617
258373014658359296
258373014670938112
258373018743619584
258373018856857600
258373018739417090
258373018940755968
258373018940751872
258373018861056000
258373018957520897
258373019024621568
258373018982694912
258373018961727490
258373019016241152
258373022925348865
258373023009230849
258373022916935682
258373023139258368
258373022971486209
258373023252496385
258373023135039488
258373022963077120
258373023176998912
258373023151837185
258373023093121025
258373023294439424
258373023076343809
258373027241291776
258373027337736192
258373027413229568
258373027232903168
258373027471962112
258373027509706752
258373027434229760
258373027467771904
258373027123822592
258373027346145280
258373031309746176
258373031326531585
258373031376855040
258373031402016769
258373031309737986
258373031485902848
258373031590756352
258373031657873408
258373031569797121
258373031594971138
258373031699808258
258373031632728064
258373031594950657
258373031578189824
258373031628505090
258373035583746048
258373035537616897
258373035541794817
258373035596345346
258373035697008640
258373035508236288
258373035696979968
258373035529216000
258373035667636225
258373035592146944
258373035705384960
258373035734732800
258373035801849856
258373035827019776
258373035827023872
258373035730558976
258373035743121408
258373035877335040
258373035864764416
258373035868971008
258373035894140931
258373039740305408
258373039727726592
258373039736107008
258373039891300352
258373039815794689
258373039765479424
258373039685771264
258373039945834497
258373039882919937
258373039916478465
258373039950024705
258373039996166144
258373040004534273
258373040029708290
258373039979388928
258373039937421313
258373040050667521
258373040000352256
258373043955593216
258373043888463872
258373044177883136
258373044035256320
258373044127551489
258373043901038592
258373044140138496
258373044148531203
258373044161101824
258373044265955328
258373044060438528
258373048149893120
258373048095363072
258373048279912448
258373048263127040
258373048204410880
258373048334446592
258373048376360960
258373048296693762
258373048468664320
258373048271519748
258373048170860544
258373048145694720
258373048460275712
258373052277063680
258373052381949953
258373052524535808
258373052369367041
258373052352565248
258373052658769921
258373052633600000
258373052558090240
258373052574887936
258373052608430080
258373052650377216
258373052511956992
258373052629409792
258373052616814593
258373052293844992
258373056463003648
258373056551059456
258373056538501120
258373056521723904
258373056559472640
258373056530087938
258373056559452160
258373056609808387
258373056580423680
258373056609783808
258373056718856193
258373056647528449
258373056802738178
258373056660131841
258373056576253952
258373056731443200
258373056723046401
258373056702058496
258373056672714752
258373056815329280
258373056874041344
258373056865636352
258373056836288513
258373056660127745
258373060686655488
258373060678279169
258373060913152000
258373060753760257
258373060837658625
258373061051551744
258373061068349440
258373061059956737
258373060938330113
258373060988657664
258373064914526211
258373064880955394
258373064964857858
258373064985821185
258373064859987968
258373065208131585
258373065061310465
258373065208107008
258373064880967680
258373065090686976
258373065073909760
258373065170358272
258373065229078528
258373064956456961
258373065023565824
258373065170366464
258373065216520193
258373064977444865
258373069083668482
258373069045919744
258373069100417024
258373069100429312
258373069180125184
258373069251411968
258373069284982784
258373069205299200
258373069188501504
258373069263994880
258373069217861632
258373069175939072
258373069314338816
258373069444374529
258373069381443586
258373069259808769
258373069314355201
258373069377265665
258373073277956096
258373073403797506
258373073382809600
258373073269559296
258373073370226688
258373073353457665
258373073491869697
258373073521229824
258373073563168768
258373073370234881
258373073433149441
258373073428955137
258373073533800449
258373073353441280
258373073592520704
258373073626091520
258373073374437376
258373073592520706
258373073500262400
258373077459673088
258373077434503168
258373077505818624
258373077522587649
258373077610672133
258373077564530688
258373077681975296
258373077535182849
258373077602279424
258373077732323329
258373077614866433
258373077791035392
258373077837156353
258373077690351617
258373077711327233
258373077472276482
258373077610680322
258373077518393344
258373077816193024
258373077715521536
258373077816205312
258373077463887872
258373077828771840
258373077782650880
258373081633026049
258373081725280256
258373081712709635
258373081645604865
258373081750446080
258373081700134912
258373081800798208
258373081846923264
258373081716891648
258373081645580288
258373081893064704
258373082014707714
258373081863708673
258373081939181568
258373081989525504
258373081926615041
258373081985327105
258373082027270144
258373081951793153
258373085860864001
258373085978308608
258373085986697216
258373085936369665
258373086007664640
258373086120923136
258373086125101056
258373085919576064
258373086112526336
258373086171242496
258373086057992192
258373086045417472
258373086213193728
258373086238363649
258373086221582336
258373090042585090
258373090210373632
258373090151645185
258373090197774336
258373090084528128
258373090252312578
258373090206183427
258373090264883200
258373090210365441
258373090352971776
258373090382331905
258373090340384768
258373090424258560
258373090394902528
258373090403287040
258373090344570881
258373090336190464
258373090344566784
258373090386538499
258373090302644225
258373094329167874
258373094253658112
258373094387875841
258373094266249217
258373094337544193
258373094392082432
258373094471786496
258373094455009281
258373094442430465
258373094425640960
258373094601809920
258373094626967552
258373094564048896
258373094614392835
258373094379491328
258373098414415872
258373098418618368
258373098431213568
258373098481528832
258373098410229762
258373098498318336
258373098548633600
258373098640924672
258373098590580736
258373098661896192
258373098796113920
258373098720616450
258373098573807616
258373098682855425
258373098628321280
258373098703831040
258373098775126017
258373098657701889
258373102617112576
258373102721986560
258373102638092288
258373102684217344
258373102663266304
258373102772297730
258373102814261249
258373102701006848
258373102948478976
258373102789074944
258373102889746432
258373102906507265
258373102831022080
258373102856192001
258373102893928448
258373102931685376
258373102910713856
258373103007186946
258373102881353728
258373102755512322
258373102789070849
258373106815606784
258373106819801088
258373106870136832
258373106844975104
258373106970816513
258373106853347328
258373107109228544
258373107121811456
258373107021131777
258373107046293504
258373107125997568
258373107012739073
258373107176333312
258373107037904896
258373107079839745
258373107142766594
258373107063066624
258373111131561984
258373111165091841
258373111240597504
258373111131545601
258373111290933249
258373111328694272
258373111303507968
258373111152533504
258373111362240512
258373111374819328
258373111173492736
258373111278358528
258373111332892672
258373110997336065
258373111404175360
258373111282548737
258373111093796864
258373111324483585
258373115233591298
258373115262935042
258373115330052097
258373115187437569
258373115187433472
258373115422330880
258373115447480321
258373115527192579
258373115351019521
258373115518808065
258373115392950273
258373115497816064
258373115552342018
258373115573305345
258373115493617666
258373115460059136
258373115581722625
258373115556536321
258373115460071425
258373115543945216
258373115313274881
258373119390134273
258373119444660225
258373119432093697
258373119511781377
258373119528562688
258373119503384578
258373119461453824
258373119641788416
258373119490805764
258373119453052929
258373119671148544
258373119620825089
258373119755034624
258373119520174080
258373119788609537
258373119411101697
258373119692115969
258373119641808896
258373119616626689
258373119696326656
258373119713091585
258373119641796609
258373119725674498
258373123609591808
258373123664117760
258373123592830977
258373123722862593
258373123718647809
258373123609595904
258373123601203200
258373123706068992
258373123844497408
258373123844472832
258373123903193088
258373123861266432
258373123777384451
258373123672535040
258373123915776000
258373123907416064
258373123928358912
258373123739623425
258373127820677120
258373127795507201
258373127795527680
258373127774539777
258373127795507202
258373127820685313
258373127879397376
258373127959093250
258373127887794176
258373127925551104
258373128059756545
258373128160419840
258373128122662912
258373128164610048
258373127984279552
258373128181391361
258373128131080192
258373128152043520
258373127883595776
258373131960463360
258373132056944641
258373131985616896
258373132090490880
258373132161781761
258373131981422595
258373132061118464
258373132224700416
258373132228902912
258373132186972162
258373132325371905
258373132287619073
258373132182761472
258373132103073792
258373132241477633
258373132316979200
258373132216328192
258373132270854144
258373132262453250
258373132270833664
258373132157583360
258373132375691265
258373132296019969
258373132216320000
258373132316971009
258373136188338176
258373136192532480
258373136171548673
258373136293195779
258373136406437889
258373136364474368
258373136393842690
258373136398024705
258373136502890497
258373136507097088
258373136435777536
258373136435781632
258373136528052224
258373136456761344
258373136532262913
258373136335134722
258373136263811073
258373136314142721
258373140437143552
258373140453928960
258373140445544449
258373140542017536
258373140521046016
258373140453941250
258373140655263745
258373140688797696
258373140596531201
258373140558798848
258373140600725504
258373140718166016
258373140718170112
258373140575551488
258373140718157824
258373140672045056
258373140755906562
258373140709777409
258373140621709312
258373140495876096
258373144585314304
258373144606298112
258373144551768064
258373144602112000
258373144736309248
258373144765661184
258373144690176001
258373144832778240
258373144841179136
258373144816021504
258373144757293057
258373144883126272
258373144925048833
258373144761487360
258373144958619648
258373144623075328
258373144711143424
258373144874737664
258373144912490496
258373144782467072
258373144790831104
258373148746067968
258373148737687552
258373148834148353
258373148825763840
258373148934823936
258373149043859457
258373149031292929
258373149043855360
258373149001908227
258373149031292928
258373148934811648
258373149085794305
258373149140344832
258373149144530945
258373149102596096
258373148846743555
258373149027098624
258373152957153281
258373152936177666
258373152952950784
258373153003286529
258373152940380161
258373153041047552
258373153078792194
258373152961343488
258373153049411585
258373153141702657
258373153074585600
258373153217196032
258373153204604928
258373153179439104
258373153141698560
258373153225576448
258373153250750466
258373153225588736
258373153254936576
258373153250750465
258373153330446336
258373153317851136
258373153204625408
258373153267531776
258373153301094402
258373153292709888
258373153238159360
258373153246552065
258373153137496065
258373157164052480
258373157218570241
258373157193392128
258373157189206017
258373157344399364
258373157252124672
258373157327609856
258373157398921218
258373157461819393
258373157503791104
258373157453455360
258373157398917120
258373157466042368
258373157428289536
258373157214359554
258373157516369920
258373161333186561
258373161328996353
258373161412866050
258373161479974912
258373161496768514
258373161618382848
258373161698091009
258373161630973953
258373161664512001
258373161593229312
258373161559670785
258373161656135680
258373161735819264
258373161698066432
258373161463201793
258373165531660288
258373165577818112
258373165649117184
258373165644922880
258373165598777345
258373165527474179
258373165686861825
258373165573623810
258373165573632000
258373165732999168
258373165762375680
258373165774946304
258373165523296256
258373165565214722
258373165808500738
258373165632339969
258373165728813056
258373165896577024
258373165900763136
258373165779132419
258373165812703232
258373165892395008
258373169759539200
258373169742749698
258373169776300032
258373169793081345
258373169805664256
258373169805680640
258373169902137345
258373169944084480
258373169885351938
258373169713389568
258373169893744641
258373169994399744
258373169986011136
258373169923108864
258373170044751873
258373170057322496
258373170036350978
258373170099273728
258373169998618624
258373170095091713
258373169960861696
258373173916078080
258373173962231809
258373174029328385
258373173987385344
258373174054502400
258373174037708800
258373174075473920
258373174167736320
258373174142574592
258373174167732224
258373174046126081
258373174268411904
258373174121623552
258373173995765761
258373174138400768
258373174213898241
258373174289375233
258373174264229888
258373174041919488
258373174129987585
258373174301966336
258373174142595072
258373178215251969
258373178131357696
258373178257207296
258373178278178816
258373178177503233
258373178265583616
258373178299129856
258373178399813632
258373178181709824
258373178282369024
258373178366246915
258373178294956032
258373178496253952
258373178378838016
258373178450116608
258373178383028224
258373178399789056
258373178441748481
258373182292111360
258373182296317953
258373182350843904
258373182430519296
258373182417932289
258373182329847808
258373182489243648
258373182543765504
258373182598307840
258373182405369857
258373182556368896
258373182652809216
258373182640250880
258373182694756352
258373182657003520
258373186603847681
258373186658381825
258373186641616896
258373186595463169
258373186641616897
258373186658381824
258373186691928064
258373186679353344
258373186738085888
258373186704531456
258373186540945408
258373186771615744
258373186780016640
258373186775834624
258373186901659648
258373186624839680
258373186708725760
258373186696118272
258373186540953601
258373186901639169
258373190693294081
258373190680715264
258373190781386752
258373190684921857
258373190726868993
258373190798168064
258373190726868992
258373190743625728
258373190731055105
258373190760427520
258373190873649153
258373190802370562
258373190781370368
258373190919802881
258373190961750016
258373190856876034
258373190873673728
258373190747824129
258373190869450754
258373190806540290
258373191024640000
258373190936584192
258373190978510848
258373191007866880
258373190953336832
258373191037235200
258373190852681732
258373190705872896
258373194954715136
258373194954727424
258373194933747712
258373195013447681
258373194954727425
258373194979868672
258373194954731520
258373194950520832
258373195059568640
258373195009245184
258373195000868867
258373195143454720
258373195076337664
258373195118305280
258373195235741697
258373195072163840
258373195160240128
258373195235737602
258373195156049920
258373195147640832
258373195231555584
258373195239940096
258373195265093632
258373195181203456
258373195265097728
258373199081926656
258373199128055808
258373199090302979
258373199165812737
258373199094484993
258373199207755776
258373199140634624
258373199232892928
258373199199367168
258373199241281538
258373199295815680
258373199362936834
258373199266476032
258373199300026369
258373199232917506
258373199283236864
258373199455203329
258373199367122944
258373199476187136
258373199346147328
258373199442632704
258373199438434304
258373199279034368
258373199467786240
258373199325196292
258373199413276672
258373203305570305
258373203322347520
258373203288797185
258373203360112641
258373203448180736
258373203443986432
258373203381059584
258373203351699456
258373203435589632
258373203477549058
258373203569823745
258373203360092161
258373203292991490
258373203540455424
258373203473362945
258373203506896897
258373203657900033
258373203615969280
258373203645325313
258373207457947648
258373207487307776
258373207529250818
258373207579586561
258373207579574273
258373207546011652
258373207608922112
258373207629918209
258373207722172416
258373207554416640
258373207634087937
258373207533449216
258373207659274241
258373207592148993
258373207747354624
258373207587946496
258373207873179648
258373207743143940
258373207852195840
258373207655075840
258373207848022016
258373207856381952
258373207688617984
258373211677409280
258373211748716544
258373211694194688
258373211719360512
258373211715145730
258373211799027712
258373211807444993
258373211824214016
258373211736121344
258373211832610816
258373211924869121
258373212029718528
258373211794841600
258373211799044096
258373212054880257
258373211924873217
258373211912302594
258373212012957696
258373212021334017
258373212050685954
258373212050690048
258373211924873216
258373211916496897
258373211958423553
258373212017147905
258373211996172288
258373215854936067
258373215913639936
258373215951417344
258373215968182272
258373216035295234
258373216102404097
258373215947218944
258373216052056064
258373215955595264
258373216064647168
258373215867531266
258373215930417153
258373216035295232
258373216198877184
258373215905259520
258373216131764224
258373215989145601
258373216052072449
258373216161112064
258373215959805952
258373216031109120
258373215934623745
258373216135946240
258373220057640960
258373220086996992
258373220124741632
258373220116357121
258373220149886976
258373220107952128
258373220204441601
258373220254769152
258373220242173952
258373220070215681
258373220074418176
258373220263157761
258373220321857536
258373220246372354
258373220170887168
258373220405768192
258373220225392641
258373220229603329
258373220430929920
258373220451905536
258373220401557504
258373220380602368
258373220447707137
258373220456083457
258373220363825152
258373220397350912
258373220401545216
258373220363808768
258373220456099840
258373224319037440
258373224344215552
258373224277086208
258373224331616256
258373224306450432
258373224453255168
258373224457461760
258373224327434241
258373224461639680
258373224365162497
258373224625221632
258373224558129152
258373224566489089
258373224511979520
258373224553906176
258373224604237824
258373224293875713
258373224583274496
258373224306462721
258373224600047616
258373224537141250
258373224407121920
258373228433637378
258373228433661953
258373228517539842
258373228580450304
258373228546908160
258373228534308865
258373228639178752
258373228609822721
258373228517527553
258373228513353728
258373228538523649
258373228668526592
258373228727242753
258373228559491072
258373228693688320
258373228744044545
258373228840501249
258373228756615168
258373228752416768
258373228840513536
258373228752429056
258373228630781954
258373228840497152
258373228622385153
258373232632139776
258373232678285312
258373232753770496
258373232720240640
258373232762159105
258373232841867264
258373232749596673
258373232908972033
258373232896389120
258373232653135873
258373232888004609
258373232791547905
258373232820903936
258373232934150145
258373232888008706
258373232929955840
258373232959295488
258373232971874305
258373232892194816
258373232791539714
258373232791539712
258373233018015744
258373233022214144
258373232711852033
258373232711847937
258373236855799808
258373236847415296
258373236822249473
258373236847419392
258373236985847808
258373236910342144
258373237002612736
258373236939714563
258373237048745984
258373237036158976
258373237023580162
258373237111672832
258373236985827328
258373236939694080
258373237094875136
258373236922929152
258373237061324801
258373237061332993
258373237011005442
258373237216526337
258373237011017729
258373237233295360
258373237107474433
258373237036183554
258373237174579200
258373237048754176
258373237149409281
258373241083678720
258373241096261632
258373241062707201
258373241037533185
258373241054322689
258373241175961600
258373241217884160
258373241016557568
258373241213681664
258373241054322688
258373241217880065
258373241238851584
258373241226285059
258373241016569856
258373241117220864
258373241083682818
258373241234677761
258373241289203712
258373241423405056
258373241205293057
258373241201106944
258373241184325632
258373241163370498
258373241356288002
258373241402445825
258373241419214848
258373241377275904
258373241352118272
258373241222074368
258373241209503745
258373241427599360
258373241352114177
258373241071083520
258373245210853376
258373245244407808
258373245244420096
258373245345087488
258373245391220736
258373245261213696
258373245353463808
258373245395427328
258373245391224832
258373245466705920
258373245357674496
258373245487685633
258373245336690688
258373245462511616
258373245517037569
258373245538037760
258373245554794496
258373245517053952
258373245559001088
258373245563199489
258373245219241984
258373245605130241
258373249430351872
258373249426132992
258373249484857344
258373249547780097
258373249476476928
258373249501646848
258373249430331392
258373249568743424
258373249610694656
258373249493262337
258373249539383296
258373249409376256
258373249551986691
258373249547763713
258373249694580736
258373249715556352
258373249610678272
258373249585528832
258373249812021248
258373249719730176
258373249744900098
258373249791037440
258373249644257281
258373253603684353
258373253595271169
258373253624631298
258373253616246784
258373253742092289
258373253633036288
258373253637234688
258373253624635394
258373253624635392
258373253888872448
258373253687549952
258373253784035329
258373253599461376
258373253834350592
258373253796593664
258373253662404611
258373253914042371
258373253893066752
258373253645602816
258373253939216384
258373253792411648
258373253939228672
258373253771456512
258373253683359746
258373253918232577
258373253955981315
258373253968588800
258373253800792065
258373257823150082
258373257823129600
258373257865076736
258373257839927296
258373258007695360
258373257898622976
258373257827332096
258373257919598594
258373257948962818
258373258032869380
258373257999298560
258373258024476672
258373258192224256
258373257944780800
258373258041257984
258373258112561155
258373257986707456
258373257890234373
258373258133504000
258373258154504193
258373258116739073
258373258007691264
258373257944764417
258373258104147970
258373258154487808
258373258112544769
258373258104152064
258373258175463424
258373257797967874
258373257869287424
258373258032857089
258373258133524480
258373258146095106
258373262021627904
258373261983891457
258373262042595328
258373262151659520
258373262105526272
258373262088749056
258373262126493698
258373262105538561
258373262101315584
258373262210375681
258373262210396161
258373262210396162
258373262181015552
258373262256517120
258373262281699328
258373262076170240
258373262185213952
258373262172631041
258373262365581313
258373262160035840
258373262139088896
258373262302654465
258373262340399106
258373262302662656
258373262248136706
258373262151663616
258373262285864960
258373262352986113
258373262239756291
258373262302650368
258373262311038977
258373262097133570
258373262176837632
258373266207555585
258373266182377473
258373266249482241
258373266186592256
258373266199162880
258373266299817986
258373266291433473
258373266383708160
258373266371145728
258373266283057154
258373266341781504
258373266325000194
258373266316619777
258373266501156864
258373266341765121
258373266308227072
258373266232713219
258373266371129344
258373266501165056
258373266526306304
258373266480197632
258373266492768257
258373266476003328
258373266324979712
258373266203369473
258373266425647104
258373266295640064
258373266505334784
258373266387918848
258373266576662528
258373270477369344
258373270401847296
258373270515118082
258373270506708992
258373270456397824
258373270502506496
258373270515118080
258373270498312192
258373270485745665
258373270557048832
258373270540267520
258373270460579840
258373270464774147
258373270603169792
258373270506721280
258373270380900352
258373270498312195
258373270565421057
258373270536089601
258373270552858624
258373270582210560
258373270624153600
258373270728998912
258373270720626688
258373270607372288
258373270749978624
258373270632558592
258373270703853568
258373270703841280
258373270523482112
258373270729003009
258373270657724417
258373270699659266
258373270561226752
258373270779334656
258373270561255425
258373270548660224
258373270372507648
258373274583584768
258373274625507328
258373274591952896
258373274591965184
258373274604564483
258373274675859456
258373274646495232
258373274629718018
258373274722004993
258373274810064898
258373274709409792
258373274583592961
258373274818465792
258373274717802496
258373274839420930
258373274566787072
258373274831040512
258373274776510464
258373274772312064
258373274784915456
258373274852028416
258373274944278528
258373274793287680
258373274856202241
258373274973634560
258373274927525889
258373274906542081
258373278773702656
258373278861774848
258373278853390336
258373278941470720
258373278815621120
258373278933065729
258373279000170496
258373278899527681
258373278882734080
258373278954029057
258373278794649600
258373278916304896
258373278895312896
258373278958227456
258373279008575489
258373278979203072
258373279067279360
258373279088267264
258373279088275458
258373279163748352
258373279000182784
258373278777868290
258373279138607104
258373279151181824
258373279146967041
258373279159558144
258373279079858176
258373283026706433
258373283005743106
258373283022528512
258373283123191809
258373283106414592
258373283194482688
258373283001548801
258373283081228288
258373283123191808
258373282972192770
258373283106410496
258373283106394114
258373283098005504
258373283232235520
258373283207081984
258373283119001601
258373283030917120
258373283106394115
258373283240628224
258373283093827584
258373283181907968
258373283051872256
258373283177717760
258373283341283330
258373283353874432
258373283290959872
258373283286745088
258373283358068736
258373283299344384
258373283249025024
258373283320328192
258373283202863104
258373283366436864
258373283328708611
258373283005747200
258373287166480384
258373287187472384
258373287241994240
258373287221022720
258373287267147776
258373287195844609
258373287153897472
258373287267139584
258373287149699073
258373287384608768
258373287262973952
258373287384600576
258373287468478465
258373287434936320
258373287468478464
258373287267139586
258373287443304450
258373287313293313
258373287262969857
258373287543980032
258373287376199682
258373287422341120
258373287552356352
258373291369185280
258373291398537216
258373291381780482
258373291415318528
258373291524366336
258373291423694849
258373291444695040
258373291570499584
258373291369177088
258373291436290048
258373291406921728
258373291595677699
258373291574718464
258373291595689985
258373291750866944
258373291717316608
258373291721494529
258373291629240321
258373291725692928
258373291738275841
258373291696332801
258373291721510912
258373291721490434
258373291675361280
258373291759243264
258373295613820928
258373295651557377
258373295622201345
258373295668330497
258373295555096577
258373295706079232
258373295685120000
258373295626416128
258373295676743680
258373295810936832
258373295710289920
258373295722856449
258373295659970562
258373295836114944
258373295769014274
258373295882244096
258373295789973504
258373295890636801
258373295802552323
258373295940960256
258373295878057984
258373295907418113
258373295945183233
258373299854258176
258373299803914243
258373299803914241
258373299854274560
258373299782955009
258373299829080064
258373299879419904
258373299829096448
258373299896205312
258373299845873664
258373299967520769
258373299992662016
258373299921358849
258373299908788224
258373299921371136
258373299904606209
258373299988463616
258373299862638592
258373299946549248
258373300135280640
258373300076544000
258373300047183872
258373300001058817
258373300034621440
258373300043001856
258373300063989760
258373300101713921
258373299984269313
258373300076568576
258373300038799360
258373300005261313
258373300126892032
258373300043018240
258373299791347712
258373299992657920
258373299883606016
258373300126896128
258373300076552192
258373303931133953
258373304010805249
258373304031793152
258373304019193856
258373303952089089
258373304119865345
258373303981461504
258373303964688384
258373304019189761
258373303977254912
258373304035971074
258373303985664000
258373304077914112
258373304182784000
258373304170205185
258373304237301760
258373304203759616
258373304279244800
258373304249876480
258373304153407488
258373304103088128
258373304233127938
258373304317001728
258373304321204225
258373304203739138
258373304266682368
258373304329584640
258373304317014016
258373304342175745
258373304237297664
258373304308613121
258373308184137728
258373308209299456
258373308318375936
258373308188352512
258373308326744065
258373308335136768
258373308268019712
258373308410626048
258373308297383938
258373308280610817
258373308326752256
258373308309979136
258373308305776642
258373308226076672
258373308351926273
258373308477743104
258373308364488704
258373308477751297
258373308393865216
258373308507111425
258373308460986368
258373308469362688
258373308511313920
258373308528066560
258373308402266112
258373308427415554
258373308431622144
258373308125421568
258373312353280002
258373312340692992
258373312395223040
258373312441360384
258373312542035968
258373312458137601
258373312441364481
258373312441372673
258373312407797761
258373312575586304
258373312600756226
258373312445558784
258373312596561923
258373312579772416
258373312621711360
258373312529436673
258373312604946433
258373312659480579
258373312542027776
258373312495902720
258373312630108160
258373312420405248
258373312655278080
258373312432963586
258373312693030912
258373312588177411
258373312667873282
258373312726577152
258373316514050049
258373316555988993
258373316526620672
258373316623089664
258373316585328640
258373316530823168
258373316610490369
258373316610519041
258373316585345024
258373316593729536
258373316610502656
258373316560179202
258373316727934976
258373316702773249
258373316677607424
258373316572766210
258373316769890304
258373316656652291
258373316698591232
258373316702769152
258373316862177280
258373316849582080
258373316803436545
258373316925091840
258373316912484352
258373316602122240
258373316740526080
258373316719550467
258373316660842496
258373316912500738
258373316564373505
258373316795064321
258373316820230144
258373316534996992
258373320733511681
258373320704155649
258373320834154496
258373320779653121
258373320771239936
258373320897093633
258373320767049730
258373320884486144
258373320796426240
258373320939032576
258373320855142400
258373321014517761
258373320796422146
258373320821583872
258373320779649024
258373320976789505
258373321048092672
258373321010335744
258373321110986752
258373320943235072
258373320964202498
258373320905469955
258373321073238018
258373321102610432
258373321048076288
258373321064865792
258373321069060098
258373321102594049
258373320976764929
258373321018724352
258373321115181057
258373324948779008
258373324936192000
258373324944576514
258373324982325248
258373324994924545
258373325099778048
258373325049442306
258373325183672320
258373325099790337
258373325158481921
258373325137518593
258373325238202368
258373325204631552
258373325238173697
258373325099765762
258373325208838145
258373325024280577
258373325305307136
258373325280129024
258373325305282560
258373325078794242
258373325296914432
258373325301116928
258373329122107392
258373329155674113
258373329126322176
258373329176629248
258373329277308928
258373329189208064
258373329193406464
258373329226985473
258373329210200065
258373329268908034
258373329105326081
258373329331830786
258373329310851072
258373329373761538
258373329336037376
258373329403146242
258373329449267200
258373329302478849
258373329411530752
258373329147273216
258373329491222528
258373329415725057
258373329440890880
258373329478639617
258373329369587713
258373329356992514
258373329361195008
258373329369567232
258373329377959936
258373329507987457
258373333308026880
258373333287055361
258373333295439872
258373333303824386
258373333354176513
258373333370949633
258373333291245568
258373333370949632
258373333442256896
258373333396123649
258373333316427776
258373333429661696
258373333324812288
258373333433860096
258373333572272129
258373333291253760
258373333538713601
258373333513564160
258373333589049344
258373333656141824
258373333484175361
258373333542899712
258373333635194883
258373333677113344
258373333626785792
258373333698105344
258373333433847808
258373333614219266
258373333698113536
258373333597437952
258373333601624064
258373333622603777
258373337544269824
258373337544278018
258373337498152961
258373337552650240
258373337602998272
258373337577824256
258373337695260674
258373337498124288
258373337674301440
258373337699463168
258373337724628992
258373337527496704
258373337636556800
258373337703673856
258373337703665664
258373337821089792
258373337896611841
258373337519095808
258373337611390977
258373337896611840
258373337779171328
258373337846251521
258373337846267905
258373337523310593
258373337808515073
258373337582010369
258373337615581185
258373337850470400
258373341717614592
258373341721800704
258373341709205504
258373341730201600
258373341910532097
258373341860216832
258373341809889280
258373341847629824
258373341684039681
258373341780508673
258373341818281984
258373341910544384
258373341851840513
258373341809889281
258373341851836416
258373341990252544
258373341830840321
258373341998628865
258373341914734594
258373341994430466
258373341889576960
258373341990240256
258373341994418176
258373342019608576
258373342086709249
258373342044770304
258373342023806976
258373342065733632
258373342090899457
258373341918941185
258373342086692864
258373342090899458
258373341696638976
258373341721796609
258373341709209601
258373345924509696
258373345907720192
258373345949650944
258373345979019264
258373346054533121
258373345869971456
258373345979023360
258373346012590080
258373346138394624
258373346054529024
258373346071302145
258373346184552448
258373345995800576
258373346088058880
258373345899315200
258373346163556354
258373346058715137
258373346213912576
258373346255855617
258373346192916481
258373346150985728
258373346285203458
258373346125832192
258373346268418049
258373346117447680
258373346184531968
258373350102036481
258373350177509376
258373350236229632
258373350227845120
258373350240436224
258373350240448515
258373350232035328
258373350303342592
258373350110412800
258373350278193152
258373350215254016
258373350122979329
258373350303346688
258373350164934656
258373350253031425
258373350257197056
258373350294958082
258373350328524800
258373350353666048
258373350257213442
258373350240448514
258373350471127040
258373350366273536
258373350227857408
258373350437560320
258373350395617280
258373350190096384
258373350412410880
258373350441750529
258373350433382400
258373350072664064
258373350441750528
258373350454341632
258373350445965312
258373350441762817
258373350420783104
258373354287943680
258373354350850048
258373354384392193
258373354405367809
258373354266968065
258373354371825665
258373354434740227
258373354417967104
258373354489249794
258373354485063683
258373354472472577
258373354501861376
258373354501832704
258373354594131968
258373354506047490
258373354350862339
258373354640261121
258373354338267137
258373354673803265
258373354321494017
258373354661224448
258373354652856320
258373354317287424
258373354342461441
258373354573135872
258373354279563265
258373358452883457
258373358515810305
258373358599696384
258373358557741056
258373358553530368
258373358486425600
258373358519975936
258373358499012609
258373358511599616
258373358478032897
258373358620663808
258373358545154048
258373358691962881
258373358524174337
258373358603886592
258373358691958784
258373358633234432
258373358574518272
258373358687756288
258373358561943552
258373358708719617
258373358725496832
258373358738096129
258373358817796097
258373358801022979
258373358553554944
258373358473854978
258373358868103168
258373358809391105
258373358750662659
258373358587092992
258373358620663810
258373362647191552
258373362693324800
258373362722672640
258373362777219073
258373362835943424
258373362848505856
258373362936602625
258373362877857793
258373362701697024
258373362802372609
258373363003699201
258373363003695104
258373362655588354
258373362869481474
258373362898837505
258373362848514048
258373362827530240
258373362789781505
258373363049836545
258373362718498817
258373362936578048
258373362844303360
258373362819166208
258373363049844738
258373363045658624
258373362978545664
258373362995318784
258373362747846656
258373362924019713
258373366879232000
258373366896005121
258373366992486400
258373367038627842
258373367042826240
258373366845673472
258373367063793665
258373366879240193
258373366900199426
258373367084748800
258373366858276865
258373367026036737
258373367000887297
258373367080570881
258373367101538304
258373367088947200
258373367248343040
258373367218970624
258373367227363330
258373367130898432
258373367109926913
258373367244156928
258373366896001026
258373367189602304
258373367114133504
258373367235747840
258373371144851456
258373371107106816
258373371115491329
258373371161612288
258373371241324544
258373371035799553
258373371262300161
258373371086139392
258373371161620480
258373371308421121
258373371144843264
258373371174207488
258373371182604288
258373371182608384
258373371358744576
258373371321012224
258373371308421120
258373371329380352
258373371341987840
258373371371347970
258373371392319488
258373371354566656
258373371367137280
258373371358752769
258373371333582850
258373371421659136
258373371241304064
258373375280431106
258373375246876672
258373375251066880
258373375263657984
258373375330766849
258373375360114688
258373375334940673
258373375355924480
258373375347539968
258373375427239939
258373375330750466
258373375318183936
258373375423025152
258373375360114689
258373375288811520
258373375318175745
258373375397871616
258373375502733312
258373375502725122
258373375553069056
258373375284629506
258373375418830848
258373375590797313
258373375490138112
258373375586615297
258373375582408704
258373375515299840
258373375615959040
258373375574028288
258373375347535873
258373375636946944
258373375477575681
258373379520880640
258373379558621185
258373379587977216
258373379579588608
258373379436982272
258373379499909122
258373379688640513
258373379579576321
258373379642490880
258373379655098369
258373379692851201
258373379697037313
258373379759935490
258373379801886720
258373379600556034
258373379520860160
258373379835441153
258373379684433920
258373379768328192
258373379785097216
258373379827060736
258373379650904064
258373379546038273
258373379671879681
258373379839635456
258373379688636416
258373379684450304
258373379751559169
258373383710982145
258373383618707456
258373383643877376
258373383631273984
258373383677427712
258373383694217217
258373383715176448
258373383765516289
258373383727755264
258373383627100160
258373383811649537
258373383866159104
258373383702601728
258373383782281216
258373383698403328
258373383937462273
258373383769698304
258373383966822401
258373383929098240
258373383937474561
258373384021348352
258373384033927168
258373383983616001
258373383933267969
258373384004571139
258373383992004608
258373383996203008
258373383799062528
258373387838169088
258373387821408257
258373387922059266
258373387980775425
258373387913682945
258373387817209856
258373387913674753
258373387926257664
258373387938828290
258373387968196608
258373387934650368
258373387888500736
258373388039516161
258373388039499776
258373387850743809
258373388165320704
258373388089839616
258373388215676928
258373387829772289
258373388102402050
258373388131786753
258373387901087744
258373388135985152
258373388207267841
258373388198899712
258373388119207936
258373388169535489
258373388135968768
258373387943022592
258373388173713408
258373392053436416
258373392145739776
258373392191873025
258373392154128385
258373392154112000
258373392204447744
258373392179265537
258373392124739584
258373392145719296
258373392242200576
258373392158294017
258373392221237248
258373392242208769
258373392204460032
258373392007307264
258373392208642049
258373392120545280
258373392238010368
258373392175099904
258373392275734529
258373392086990848
258373392300908544
258373392317681664
258373392149905408
258373392326082560
258373392317702144
258373392326090752
258373392238014464
258373392091185152
258373396214185986
258373396222582784
258373396277121024
258373396293894144
258373396251938816
258373396222582785
258373396214202368
258373396327460864
258373396260347904
258373396277100546
258373396381982720
258373396298084353
258373396440690689
258373396394553344
258373396394549250
258373396453281792
258373396600082433
258373396532957184
258373396465872896
258373396381978624
258373396545556480
258373396377776131
258373396600070144
258373396570726400
258373396524568576
258373396499410944
258373396600086528
258373396449079296
258373396377763840
258373400404312064
258373400433672192
258373400458850304
258373400643387393
258373400597250048
258373400639205376
258373400416882688
258373400609820672
258373400534343680
258373400513347584
258373400509173760
258373400400125953
258373400551112705
258373400618221568
258373400525955072
258373400723066882
258373400488206337
258373400731463682
258373400685318144
258373400748257280
258373400748232705
258373400647589889
258373400609824768
258373400756633600
258373400483987456
258373400630800385
258373400731467776
258373400769204224
258373400555319296
258373400622407680
258373400735657984
258373404590211072
258373404607012865
258373404598611968
258373404636372992
258373404627976192
258373404703481857
258373404728631299
258373404720242688
258373404816703490
258373404808318976
258373404623794177
258373404732817408
258373404833497091
258373404846080000
258373404917370880
258373404774785024
258373404850286592
258373404724428802
258373404900597760
258373404812517377
258373404908994561
258373404799938561
258373404816728065
258373404611211264
258373405001269248
258373404854460416
258373404963508225
258373404682506240
258373408797097984
258373408847437824
258373408885186560
258373408868417536
258373408943927296
258373408910352384
258373408868421633
258373408948092928
258373408948105216
258373408906153985
258373408906158080
258373408990056448
258373408880984064
258373409061339136
258373409103282176
258373409120088065
258373408956510210
258373409082327040
258373408906166272
258373409031995393
258373409128452096
258373408960696320
258373408990044161
258373408931336192
258373409170411520
258373409124278272
258373409187168256
258373409132650496
258373409120063490
258373409103290368
258373413066915841
258373412983017472
258373413020786688
258373413142405120
258373413024972800
258373413079494656
258373413171773441
258373413037568000
258373413087883264
258373413045932032
258373413180145669
258373413217902594
258373413205323776
258373413066911744
258373413121437696
258373413180145664
258373413339557890
258373413209518081
258373413322780673
258373413289222145
258373413343744000
258373413368913920
258373413217906688
258373413251457024
258373413041745920
258373413335347200
258373413352132610
258373413226299392
258373417202511872
258373417269612545
258373417202507776
258373417189916672
258373417319923712
258373417248620545
258373417315753986
258373417261232129
258373417286389760
258373417269616640
258373417282203648
258373417173135360
258373417210892288
258373417357672448
258373417244454912
258373417298952192
258373417248624640
258373417261215744
258373417462538240
258373417290571776
258373417399644160
258373417395425280
258373417525452801
258373417533833216
258373417336717312
258373417441570816
258373417491890176
258373417273798656
258373417269620738
258373417412198401
258373417588363264
258373417575792640
258373417529659394
258373417542221824
258373417504493568
258373417575780352
258373417298980864
258373417584168960
258373417353498624
258373421405200384
258373421539422208
258373421430358017
258373421505863680
258373421522644992
258373421438758914
258373421551996929
258373421455523841
258373421677830144
258373421682024450
258373421589737472
258373421627502592
258373421619097601
258373421673619457
258373421774299138
258373421619089409
258373421640077312
258373421673639938
258373421732360195
258373421656854528
258373421749137410
258373421673639937
258373421744914433
258373421690400768
258373421644275713
258373421459709952
258373425591099392
258373425624657921
258373425683378176
258373425574322176
258373425687576576
258373425637244928
258373425578524672
258373425675001857
258373425683394561
258373425683394564
258373425855352833
258373425880506369
258373425834385410
258373425821806592
258373425863749633
258373425796632577
258373425922441216
258373425926635520
258373425926660097
258373425947615233
258373425964388352
258373425943425024
258373425813405696
258373425901494273
258373425951805440
258373429772820481
258373429764435968
258373429869301762
258373429797986304
258373429894459393
258373429777010688
258373429848334336
258373429898645504
258373429823164416
258373430016102401
258373429969973248
258373429965750273
258373429793800194
258373429948993536
258373429978333184
258373430041260032
258373429877682176
258373429881892864
258373430016098305
258373430007705601
258373430011908097
258373429852512257
258373430007721985
258373429978333186
258373430083215360
258373429995122690
258373429969969153
258373430074814464
258373430158696449
258373430154506240
258373430112550912
258373430083219457
258373430020292608
258373433975504896
258373433988112384
258373434021670912
258373433971331075
258373434076172289
258373434105528321
258373434046808064
258373434009067521
258373434084556800
258373434080391168
258373434092957697
258373434139086848
258373434118127616
258373434214588416
258373434172637184
258373434264932352
258373434101342210
258373434134892544
258373434143301633
258373434214588417
258373434231365634
258373434281697281
258373434348818432
258373434361389056
258373434352992256
258373434319437825
258373434357215232
258373434231357440
258373434281693185
258373434231365632
258373438144671744
258373438199177216
258373438144651264
258373438186590209
258373438379536384
258373438299852800
258373438392123392
258373438312431616
258373438358577154
258373438291443712
258373438324998144
258373438371155968
258373438484410368
258373438333411328
258373438505377792
258373438325018624
258373438148841473
258373438295646209
258373438484393984
258373438366961664
258373438492778497
258373438530539520
258373438438256641
258373438383726592
258373438442455040
258373442410254338
258373442368319488
258373442393473025
258373442418663426
258373442427031552
258373442422841345
258373442448007168
258373442435424257
258373442607398912
258373442494144512
258373442477367296
258373442456399872
258373442628366336
258373442456391680
258373442636771329
258373442582220800
258373442691289089
258373442615791616
258373442527698945
258373442678693888
258373442729021440
258373442682900480
258373442729033728
258373442729037824
258373442557075457
258373442750013440
258373446541668353
258373446541639680
258373446554230784
258373446533251072
258373446541660161
258373446759755776
258373446671683584
258373446680059904
258373446759751681
258373446680076288
258373446797512704
258373446747181057
258373446730399746
258373446722015232
258373446696849408
258373446675877888
258373446701035520
258373446793326592
258373446881398784
258373446776524800
258373446600384512
258373446533279744
258373446541656064
258373446604554240
258373446852018176
258373446940098560
258373446877208577
258373446902366208
258373446608756736
258373446797516800
258373446919135232
258373446914957313
258373446940106752
258373450756919297
258373450756923392
258373450832412672
258373450727563265
258373450727579651
258373450832424962
258373450790498304
258373450836635649
258373450849198080
258373450878574594
258373450886955008
258373450824052736
258373450857578496
258373450912133121
258373450815651841
258373450861793280
258373450954047488
258373450811469824
258373450740162560
258373451058905089
258373450899525633
258373450886950912
258373451092471808
258373451037945857
258373450933075969
258373451088269312
258373451033755648
258373451042152449
258373451084075009
258373450798866432
258373451054714880
258373451058909184
258373450916323328
258373451029544960
258373451021156352
258373451100864512
258373451109261313
258373450870181888
258373451042152448
258373451054739457
258373450891145216
258373454934446080
258373455018356736
258373454980583424
258373454934462464
258373454934454272
258373454926061568
258373455001579520
258373454955417600
258373455118999555
258373455064485889
258373455169331201
258373455127379969
258373455014154242
258373455085449216
258373455098044416
258373455211294720
258373455039311872
258373455249035265
258373455173545984
258373455228071937
258373455232241664
258373454947037184
258373455211266048
258373455232241665
258373455014133760
258373455160938496
258373455114817536
258373455223865345
258373454980595712
258373455320338432
258373455123185664
258373455240650752
258373455249039360
258373455144161280
258373455043497984
258373455265812481
258373455307751424
258373459162308608
258373459120381952
258373459174891520
258373459317514241
258373459233615872
258373459225219072
258373459296522240
258373459271364608
258373459401375745
258373459510444032
258373459271364609
258373459346874368
258373459455922176
258373459309113344
258373459460124672
258373459183271937
258373459468500993
258373459384606722
258373459439136770
258373459434958849
258373459514634240
258373459514650625
258373459518844928
258373459485290496
258373459330076672
258373459367821313
258373459439132672
258373459296530437
258373463318884352
258373463348215808
258373463495041024
258373463402762240
258373463482437632
258373463335645185
258373463515996160
258373463482449922
258373463583105024
258373463495032832
258373463469854720
258373463549558785
258373463486644225
258373463549566976
258373463423733760
258373463583100929
258373463704743936
258373463398559744
258373463448899586
258373463587315713
258373463499218944
258373463616651265
258373463658602496
258373463671181312
258373463633457152
258373463448883200
258373463616675841
258373463700549633
258373463591501824
258373463637639169
258373467605438464
258373467563503617
258373467601264640
258373467517353984
258373467517366272
258373467701923840
258373467613827072
258373467672567808
258373467563503618
258373467722887168
258373467743862784
258373467769024513
258373467781603328
258373467567697920
258373467789987841
258373467802566656
258373467819372544
258373467773214721
258373467819364352
258373467727089664
258373467873873920
258373467785789441
258373467521564672
258373467806769152
258373467920011264
258373467861295104
258373467903250432
258373467815149568
258373467920007168
258373467735470080
258373467823566848
258373467848720384
258373471829118977
258373471791370240
258373471741018112
258373471862673408
258373471829098497
258373471963332608
258373471963328512
258373472047230977
258373471980118016
258373472080769024
258373471845888000
258373471808131072
258373471871062016
258373472059805697
258373471950733312
258373472080764928
258373471950753792
258373471871041536
258373472084971521
258373472105938947
258373472105938944
258373471841681408
258373471967535104
258373471858462720
258373472093364224
258373475931127808
258373475918548992
258373476040183808
258373475956314112
258373476019224576
258373476015034369
258373476035993600
258373475994071041
258373476052791297
258373476136669184
258373475985653760
258373476023410688
258373476124065792
258373476140863490
258373476178595841
258373476291866624
258373476304441344
258373476040187904
258373476279275520
258373476124090368
258373476258283520
258373476287668224
258373476291854336
258373476283465728
258373476174426114
258373476300255232
258373476187004930
258373476010840067
258373475994046467
258373480146407425
258373480117047298
258373480133844992
258373480247087104
258373480179986432
258373480335175680
258373480314204160
258373480242896896
258373480372903936
258373480381288449
258373480280633344
258373480377090050
258373480364519424
258373480461004800
258373480385503232
258373480360329216
258373480435814400
258373480469389312
258373480318394368
258373480440033281
258373480456785920
258373480448421888
258373480494530560
258373480419049472
258373480255467520
258373480406466560
258373484294574082
258373484282003456
258373484319764481
258373484374261760
258373484344913924
258373484344913922
258373484533649408
258373484420423681
258373484370079744
258373484563009538
258373484571414529
258373484525285377
258373484500094976
258373484382650369
258373484592390145
258373484412030976
258373484470747136
258373484378464256
258373484445573121
258373484634312705
258373484588191744
258373484374274048
258373484420427777
258373484642713600
258373484680454144
258373484588171266
258373484684656640
258373484516876289
258373484697231363
258373484646912000
258373484672065536
258373484634308608
258373488547606531
258373488690212865
258373488744730624
258373488652464128
258373488723755009
258373488530845697
258373488576974848
258373488652455937
258373488719564801
258373488715366400
258373488715366401
258373488648269824
258373488702787585
258373488862183424
258373488757321728
258373488795070465
258373488715382784
258373488778285056
258373488694407169
258373488753139713
258373488807653376
258373488778293248
258373488837017601
258373488711184384
258373488698609664
258373488891527169
258373488883154944
258373488514056193
258373488816033792
258373492679004160
258373492683182080
258373492687372290
258373492733517824
258373492775452672
258373492829978625
258373492829978624
258373492788064256
258373492796452866
258373492792250368
258373492704157698
258373492708360192
258373492918071297
258373492733509632
258373492892921857
258373492775452673
258373492842569729
258373492985196544
258373492955815936
258373493052305408
258373493085851649
258373493043896321
258373492897095683
258373492892901377
258373493043900417
258373492834189313
258373492951621632
258373493039706112
258373493048098817
258373492947439616
258373493077446656
258373493052293120
258373493069066241
258373493081657344
258373492997750784
258373493056483329
258373492741910528
258373496986542080
258373496894275585
258373496932007938
258373496890073088
258373496936226817
258373496923635714
258373497150140419
258373497250783232
258373496944607232
258373497158508545
258373497204666369
258373496957181952
258373497225609216
258373497062060032
258373497221423105
258373497028476928
258373497041063936
258373497162706944
258373497133338624
258373496982364160
258373497137545216
258373497229803522
258373497271762944
258373497213034496
258373497099784193
258373497217228800
258373497024282624
258373497196273665
258373497179480064
258373497246609410
258373501088591873
258373501122125824
258373501063417857
258373501185060864
258373501239578624
258373501113741312
258373501084377088
258373501164089344
258373501222809601
258373501214396417
258373501260533761
258373501352816641
258373501168279554
258373501302480896
258373501331845120
258373501474459648
258373501285724161
258373501340250114
258373501134721024
258373501394771970
258373501323460608
258373501453488129
258373501428305920
258373501474467841
258373501398945793
258373501243768832
258373501277315073
258373501432508416
258373501302493184
258373501415731201
258373501302497280
258373501419921408
258373505266098177
258373505291272192
258373505312247809
258373505417084928
258373505404518400
258373505312251905
258373505391939584
258373505358385153
258373505463246849
258373505429676033
258373505329004544
258373505362587648
258373505425481728
258373505341599744
258373505488400385
258373505534554114
258373505391931392
258373505408720898
258373505446457344
258373505668763649
258373505547128832
258373505551314945
258373505480019968
258373505605832704
258373505660370945
258373505513578498
258373505635192832
258373505656188928
258373509556879360
258373509456211969
258373509519130624
258373509586247681
258373509452005376
258373509682712576
258373509514924032
258373509644943361
258373509707857921
258373509695283202
258373509514936320
258373509573652481
258373509632385024
258373509774966784
258373509712072706
258373509481365504
258373509795966978
258373509712068609
258373509670121474
258373509816926208
258373509858852865
258373509779161088
258373509804335105
258373509863055360
258373509821124610
258373509745610752
258373509833703426
258373509825318912
258373509774979073
258373513671475200
258373513742798848
258373513671479297
258373513730211841
258373513713434625
258373513755373568
258373513700855808
258373513734402048
258373513809899520
258373513780535296
258373513843441666
258373513872818177
258373513818296320
258373513818288130
258373513814097920
258373513851858944
258373513969278976
258373513839271936
258373513910571008
258373514002849792
258373513847656448
258373513788936193
258373513751183360
258373513902170112
258373513856024576
258373513835081728
258373513973465090
258373514044788736
258373514057359360
258373514040590337
258373513868615680
258373513646309376
258373517890965505
258373517903544320
258373517844828160
258373517928697857
258373517861593089
258373517899333632
258373518012592128
258373517953867776
258373517941305344
258373517857411073
258373518020976640
258373518151000065
258373517882572802
258373518083903488
258373518130032640
258373517911932928
258373518146809856
258373518121635840
258373518029377536
258373518171992067
258373518058721280
258373518163582978
258373518163599360
258373518012608512
258373518184574976
258373518247477249
258373518046146560
258373518180376576
258373518197137408
258373518230683648
258373517907726336
258373518218104833
258373518234906624
258373518088097792
258373518096474113
258373518012583938
258373518146822144
258373518071324672
258373517966458882
258373518213906433
258373517874192385
258373518243287042
258373518226505728
258373518079705090
258373517995802625
258373522051710977
258373522047524866
258373522114637824
258373522114621444
258373522139787265
258373522060087296
258373522169163776
258373522143997953
258373522219495424
258373522152382465
258373522135584768
258373522110427136
258373522269810688
258373522232049665
258373522160775168
258373522307575808
258373522093666304
258373522299174912
258373522127216641
258373522282405889
258373522404028416
258373522290798592
258373522387263489
258373522294992898
258373522412408832
258373522202714112
258373522378850304
258373522366275584
258373522420801538
258373522253041665
258373526225027072
258373526262779905
258373526229229569
258373526254391297
258373526363443200
258373526246002689
258373526371856384
258373526346686464
258373526464122883
258373526430576642
258373526510239744
258373526397001729
258373526510252032
258373526308937728
258373526447345664
258373526447325186
258373526434766848
258373526522830849
258373526560579585
258373526497665024
258373526535405569
258373526573178881
258373526464126976
258373526594150401
258373526610927616
258373526535434240
258373526455734273
258373526300545024
258373526581551106
258373530427736064
258373530444517379
258373530528382976
258373530494853120
258373530478075905
258373530536800256
258373530570350592
258373530566144001
258373530578718720
258373530566144000
258373530599702528
258373530616467456
258373530712956930
258373530587103234
258373530624868352
258373530457079809
258373530746499073
258373530691981313
258373530599710721
258373530679406592
258373530645835776
258373530587103233
258373530780061696
258373530524188673
258373530750701568
258373530792624129
258373530746499074
258373530775871488
258373534626238464
258373534613651457
258373534638825472
258373534714298368
258373534630416384
258373534714314752
258373534668181504
258373534726893568
258373534714302464
258373534840156160
258373534710132736
258373534760464384
258373534894657536
258373534806581249
258373534705917953
258373534684966913
258373534726901760
258373534869499904
258373534991142913
258373534932418560
258373534982737921
258373534890459136
258373534873681921
258373534974349313
258373534936625153
258373534936596481
258373535012102144
258373534961774592
258373534978568193
258373535007911937
258373534735290369
258373534957584384
258373534924034048
258373534638821377
258373534999523328
258373538833121280
258373538900234241
258373538891841536
258373538900213761
258373538896048128
258373539026063360
258373538996711425
258373538967351296
258373538963148803
258373539047043072
258373538925404162
258373539084787712
258373539072208897
258373539135098881
258373538988314624
258373538849882112
258373538975727616
258373539206406144
258373539160285184
258373539223179264
258373539168661504
258373539051237377
258373538896023554
258373539026067456
258373543006437377
258373543031607296
258373543052574721
258373543060967424
258373543023222784
258373543069368321
258373543065157633
258373543048409088
258373543140663296
258373543031627778
258373543207772161
258373543283269634
258373543249707008
258373543346176000
258373543358771201
258373543371362306
258373543413288960
258373543388147712
258373543404900352
258373543358779392
258373543312633856
258373543090343936
258373543358783488
258373543207780353
258373543249731584
258373543404920833
258373543044194304
258373543270682624
258373547339169792
258373547217543170
258373547402096640
258373547251073025
258373547301433344
258373547402080258
258373547255275521
258373547385290753
258373547301416960
258373547284656128
258373547246882817
258373547334975488
258373547225931776
258373547326578688
258373547347570690
258373547444023297
258373547326570496
258373547523715072
258373547456610304
258373547565645824
258373547565654016
258373547607609344
258373547603394560
258373547381112833
258373547485966337
258373547536293889
258373547532115968
258373547402084352
258373551395057665
258373551416045569
258373551432798208
258373551474737152
258373551525097472
258373551399268352
258373551445381122
258373551395045376
258373551428612098
258373551529263104
258373551462166528
258373551390863360
258373551638339585
258373551629946880
258373551655116800
258373551608983552
258373551684460544
258373551663480832
258373551596392449
258373551646724096
258373551751561217
258373551734796288
258373551655096320
258373551793528832
258373551801921537
258373551780945920
258373551768354816
258373551776731136
258373551743180802
258373551797706752
258373551755771907
258373551453765632
258373551508312066
258373551567028224
258373555627118594
258373555597742080
258373555639681024
258373555618721793
258373555639685121
258373555719389185
258373555715203072
258373555702595585
258373555731959808
258373555790700545
258373555790680064
258373555861991424
258373555782287360
258373555664859137
258373555677437952
258373555811655680
258373555719389186
258373555786498049
258373555849404416
258373555866189824
258373555694219264
258373555895549954
258373555849412608
258373555882967040
258373555778113537
258373555933302786
258373555723591680
258373555790684161
258373555882954752
258373555975254016
258373555899744256
258373555841019904
258373555874574336
258373555950059520
258373555916505088
258373555945889793
258373555916513280
258373555740360705
258373555937497088
258373559804633088
258373559792066560
258373559817232384
258373559884320768
258373559959842816
258373559930478592
258373559980789760
258373559867555842
258373559892713473
258373559905300480
258373559888523264
258373559817228290
258373559947251713
258373559976599552
258373560064671745
258373560190500864
258373560131809280
258373560161148929
258373560182136832
258373560165347328
258373560073060355
258373560182136835
258373559813025792
258373563998949376
258373564019904513
258373564011520001
258373564032495616
258373564049264641
258373564061872129
258373564028305409
258373564032491522
258373564095422466
258373564091228160
258373564045066240
258373564175093760
258373563990564865
258373564242202625
258373564250603521
258373564082831360
258373564229615616
258373564275781632
258373564200267776
258373564217049088
258373564183494656
258373564338688000
258373564305117185
258373564074446848
258373564158324737
258373564321902593
258373564300939265
258373564342874112
258373564389011457
258373564384817152
258373564372226048
258373564279963648
258373568168095745
258373568235180032
258373568319062016
258373568168091650
258373568218402816
258373568243572736
258373568340037632
258373568331669504
258373568369414144
258373568361017344
258373568210018304
258373568331657216
258373568298115074
258373568474251264
258373568428134400
258373568449101825
258373568482648064
258373568289714177
258373568541384704
258373568499441665
258373568402960384
258373568545558529
258373568503611392
258373568453300224
258373568491048962
258373568352620544
258373568465870848
258373568512000001
258373568558141440
258373568168091649
258373568478470144
258373568499437568
258373568570748928
258373568520392704
258373568516202497
258373568444895232
258373568507826178
258373568549752832
258373572366577664
258373572425310208
258373572416913409
258373572471451648
258373572488224768
258373572601446401
258373572588871680
258373572555325440
258373572576284673
258373572463034371
258373572676972544
258373572412719106
258373572647583744
258373572593086464
258373572769234946
258373572676943872
258373572630831104
258373572765024256
258373572605640704
258373572735692800
258373572769234945
258373572458848256
258373572504989696
258373572647604227
258373572546920449
258373572727279616
258373572618248192
258373576565092352
258373576590249984
258373576707670016
258373576661557248
258373576711868416
258373576783171587
258373576716066819
258373576728649729
258373576762212353
258373576665726978
258373576795774976
258373576716058624
258373576699297793
258373576841916417
258373576753807360
258373576858689536
258373576569270276
258373576665731074
258373576795779074
258373576770600961
258373576950968320
258373576875442176
258373576808361987
258373576917385216
258373576917389312
258373576875446274
258373576875458560
258373576950947840
258373576950951936
258373576862875648
258373576971927552
258373576875466752
258373576967716864
258373580809715712
258373580813897728
258373580876808192
258373580755189760
258373580826488832
258373580792930304
258373580771950593
258373580818100225
258373580818087936
258373580935548929
258373580889411585
258373580977483776
258373580969091072
258373580767780866
258373580952305664
258373580994248704
258373580939730944
258373580973305857
258373580868435968
258373580927164416
258373580910374912
258373580964892672
258373580922949632
258373581065576448
258373581099122689
258373581052993536
258373581032009729
258373581006831619
258373581115891712
258373580994265089
258373580918767617
258373581057167360
258373581103312897
258373581157847040
258373581073948672
258373581128491009
258373581002661889
258373581036191744
258373581044588544
258373580943929344
258373581128470528
258373580897808384
258373581162041345
258373585012396032
258373584978849792
258373585037565953
258373585016614913
258373585029197825
258373585108860928
258373585121468417
258373585062748160
258373584970452993
258373585276661760
258373585146634240
258373585196965888
258373585280856064
258373585180188672
258373585171804161
258373584970452992
258373585217925121
258373585188581378
258373585129840640
258373585020801025
258373585037565952
258373585201156097
258373585188556801
258373585129861120
258373584957878273
258373585167589376
258373585217929216
258373585071132673
258373585331175425
258373585335373824
258373585255686146
258373585209528321
258373585318576128
258373585285033984
258373585360523264
258373585201152000
258373585012404226
258373584945283072
258373585041764354
258373585352130560
258373589210914816
258373589185732608
258373589194141697
258373589160558592
258373589156388864
258373589181546496
258373589185748992
258373589139587072
258373589345120256
258373589164769280
258373589168971777
258373589319958530
258373589210898434
258373589282197504
258373589231890432
258373589399633920
258373589361897472
258373589357699072
258373589496127489
258373589412220930
258373589483536384
258373589466767360
258373589546450944
258373589500313600
258373589445771264
258373589429022721
258373589521297408
258373589512900608
258373589424812033
258373589475139585
258373589538050049
258373589483532290
258373589441576960
258373589244444673
258373589487738883
258373589399638016
258373589542264833
258373593338097665
258373593417805825
258373593447137280
258373593480704001
258373593531052033
258373593480720385
258373593342308352
258373593367445504
258373593531027456
258373593535221760
258373593476513792
258373593631698944
258373593598144513
258373593610735616
258373593610739713
258373593468129281
258373593703014401
258373593602355200
258373593606520833
258373593568780289
258373593619124224
258373593744953344
258373593623306240
258373593442963456
258373593694609409
258373593459740673
258373593560399874
258373593719787520
258373593572995073
258373597574332416
258373597603721216
258373597561757697
258373597536587776
258373597532413952
258373597603704832
258373597679210496
258373597603717122
258373597612081154
258373597666611200
258373597595324416
258373597624684544
258373597662433282
258373597708554242
258373597675020290
258373597695983617
258373597683400704
258373597670813697
258373597695971328
258373597620482049
258373597775671296
258373597742133248
258373597813415937
258373597721145344
258373597805039618
258373597750505472
258373597750493184
258373597695995904
258373597591117824
258373597758898176
258373597859545089
258373597897297920
258373597880524800
258373597939245056
258373597943459840
258373597624680449
258373597943455744
258373597553377281
258373597771485185
258373597750501376
258373601735102465
258373601772843009
258373601831563265
258373601739292673
258373601869320193
258373601844162560
258373601852530689
258373601835761664
258373601764458496
258373601844133888
258373601760247808
258373601823178752
258373601781227520
258373601974169602
258373601869320192
258373601844150273
258373601978355712
258373602016112641
258373601957408768
258373602087403520
258373601911271425
258373601923825664
258373602066448385
258373602062245889
258373602045460481
258373601852534784
258373602112593920
258373602112581634
258373602116780033
258373602024509440
258373602112598017
258373601902862336
258373601961582592
258373602133544960
258373601953185792
258373602079014912
258373602108399616
258373601974169600
258373602095796224
258373601995128832
258373601810591745
258373601760264193
258373605958746112
258373605971349504
258373606105550848
258373605975527424
258373606013280257
258373606109769729
258373606063616000
258373606076211201
258373606181064704
258373606017495041
258373606025883648
258373606227202049
258373606084599809
258373606109753344
258373606260744192
258373606227193856
258373606042656768
258373606038446081
258373606193643520
258373606214606850
258373606290112512
258373606197841922
258373606181060608
258373606264934403
258373606151696384
258373606164283392
258373606118154240
258373606306877440
258373606181056512
258373606202028032
258373606181072896
258373606227206144
258373606332039169
258373606055231488
258373606239784960
258373605958758401
258373610153058305
258373610220171266
258373610215972865
258373610241130496
258373610312450048
258373610308259840
258373610207576065
258373610375364609
258373610392133633
258373610140495872
258373610249539584
258373610266316800
258373610375356416
258373610178220032
258373610299871232
258373610526359553
258373610484412416
258373610413113345
258373610484416512
258373610471837696
258373610484428801
258373610517975041
258373610480209920
258373610329239552
258373610513784832
258373610434097152
258373610425704450
258373614330576896
258373614305427456
258373614393499648
258373614435438593
258373614406094849
258373614473207808
258373614397693953
258373614372536320
258373614318018560
258373614448041984
258373614469009410
258373614326411264
258373614309613568
258373614464802816
258373614527729665
258373614619992066
258373614443851777
258373614603210752
258373614531911680
258373614376738816
258373614519320576
258373614615793664
258373614322192384
258373614636765184
258373614443847682
258373614565474305
258373614695489537
258373614670331905
258373614607400960
258373614565486593
258373614578069504
258373614657732608
258373614628388866
258373614691295232
258373614712287232
258373614431240192
258373614615810048
258373614464823296
258373614582259714
258373614540320768
258373614720647169
258373614448025601
258373614691287040
258373614586437632
258373614338969601
258373614657732610
258373614410297344
258373618554249217
258373618587820033
258373618503933952
258373618537480193
258373618529083392
258373618545872896
258373618675879940
258373618608766978
258373618747203585
258373618667515904
258373618571034625
258373618747207682
258373618860433408
258373618675879936
258373618688483328
258373618814308352
258373618692657152
258373618520690689
258373618684293120
258373618793345024
258373618784956417
258373618810101760
258373618747183104
258373618860429313
258373618784956418
258373618759766016
258373618650722304
258373618839482368
258373618743005185
258373622731780096
258373622698229761
258373622811459587
258373622744375297
258373622782107648
258373622715011074
258373622815657984
258373622828257280
258373622790488064
258373622912122881
258373622723391488
258373622941495296
258373622782124032
258373622928916480
258373622882783232
258373623012798465
258373622865993731
258373622987632640
258373622907953153
258373622996025346
258373623016984576
258373622824071169
258373622916341763
258373623000227840
258373623058923520
258373623008608256
258373623058935808
258373622920515584
258373623008591872
258373622907928576
258373623109275648
258373623105089536
258373623092486144
258373623079895040
258373623079907328
258373626909302784
258373626905128962
258373626913505280
258373626955440128
258373626959634432
258373627068702720
258373626921877504
258373626988986368
258373627068698625
258373626905104384
258373626934464512
258373626959634435
258373627098046465
258373627144196096
258373626968043520
258373626951262209
258373627219697667
258373626892533762
258373627274219520
258373627018375168
258373627194507266
258373626951249920
258373627043516416
258373627148378112
258373627173564416
258373627286802432
258373627236462592
258373627295174656
258373627051929600
258373627047723008
258373631145566208
258373631128780802
258373631095218176
258373631153938432
258373631195873280
258373631254593536
258373631200079872
258373631179112448
258373631250407425
258373631304937473
258373631221059584
258373631338496004
258373631309148160
258373631351087104
258373631187513344
258373631254609923
258373631414001664
258373631359459329
258373631262986241
258373631271395328
258373631376244736
258373631355273216
258373631237836800
258373631489495041
258373631237816320
258373631179120640
258373631384621056
258373631409790977
258373631359467520
258373631317516290
258373631380451328
258373631455920129
258373631472717824
258373631120388097
258373635406974976
258373635314688000
258373635381809152
258373635369213954
258373635360845824
258373635478278144
258373635415359489
258373635448922112
258373635297906688
258373635474067457
258373635541184514
258373635541196802
258373635692187648
258373635390177280
258373635499237377
258373635474083840
258373635620868096
258373635679584256
258373635444703232
258373635427942400
258373635557969921
258373635658629121
258373635667021825
258373635641856000
258373635482460160
258373635503443968
258373635650236419
258373639517376512
258373639496421376
258373639521566722
258373639517388800
258373639513202689
258373639559331840
258373639488040960
258373639580315648
258373639618043905
258373639546757121
258373639496409088
258373639597092864
258373639559335936
258373639588700160
258373639567704065
258373639735488512
258373639685156864
258373639760650240
258373639701942272
258373639659978753
258373639785820161
258373639680974848
258373639672582145
258373639639035904
258373639706140673
258373639777419264
258373639857127424
258373639488016384
258373639542562816
258373639882276864
258373639806779392
258373639777439744
258373639836160000
258373639693549568
258373639840342016
258373639630643201
258373639861309440
258373639815184384
258373639802593280
258373639752278017
258373639773253632
258373639873892354
258373643720085505
258373643707506688
258373643728465920
258373643694899201
258373643665543168
258373643703296000
258373643753635840
258373643720065024
258373643728478210
258373643787173888
258373643887865856
258373643854286849
258373643816562689
258373643858481153
258373643950772224
258373643778785280
258373643879464962
258373643871088640
258373643992702977
258373643736858624
258373643938197504
258373643913007104
258373643803979778
258373643908833281
258373644026257408
258373644055621632
258373644068212737
258373644051423233
258373643971723264
258373643862675458
258373644026253312
258373643963338752
258373643858493441
258373644059815937
258373643975938048
258373643892047872
258373644080783360
258373643694915584
258373644068212736
258373647931174912
258373647864053760
258373647939563520
258373648052785152
258373648002473986
258373647889219584
258373648052801536
258373647935352832
258373648023445505
258373648019255296
258373648077963264
258373648010842113
258373647901802496
258373647989895169
258373648119902212
258373648086343681
258373647998255104
258373648111513600
258373648170237953
258373648119902209
258373647960535041
258373648182833152
258373648203788289
258373647985692672
258373648203796480
258373647872450560
258373648166055936
258373648270888960
258373648216383489
258373648212180993
258373648254111747
258373648107319298
258373652062552064
258373652100313088
258373652062552066
258373652129669121
258373652096094208
258373652112879616
258373652154814465
258373652087709696
258373652184199168
258373652230332416
258373652192559104
258373652129652738
258373652230332417
258373652301623296
258373652247097344
258373652305833984
258373652087709699
258373652154830848
258373652272275457
258373652104495104
258373652247089152
258373652238704640
258373652205166592
258373652419080192
258373652188389376
258373652435849217
258373652465188866
258373652385525760
258373652435849216
258373652444233731
258373652465188864
258373652310020098
258373652205146113
258373652238700544
258373652217724928
258373656256839680
258373656269443072
258373656328163329
258373656311390209
258373656349130752
258373656290422784
258373656433016832
258373656403640320
258373656286203905
258373656516894720
258373656512716800
258373656537886720
258373656575606785
258373656449785857
258373656567226368
258373656529473536
258373656420429824
258373656588206080
258373656600780800
258373656508497920
258373656621744128
258373656386863104
258373656433012736
258373656630140932
258373656638550016
258373656571420673
258373656542060544
258373656315588608
258373656579817472
258373656525283330
258373656328171520
258373656588206081
258373660455346177
258373660493099008
258373660597952512
258373660505694209
258373660480524288
258373660459540480
258373660455362562
258373660463730688
258373660518268928
258373660459544576
258373660627324928
258373660455337986
258373660593750016
258373660535046146
258373660719579138
258373660589559809
258373660686032897
258373660665073666
258373660757336064
258373660644102144
258373660606337024
258373660786700288
258373660639891458
258373660572790784
258373660648304641
258373660501504000
258373660824465409
258373660828631040
258373660811882498
258373660824465408
258373664775495681
258373664716775425
258373664783884290
258373664712564736
258373664691597312
258373664775475200
258373664813248513
258373664838389762
258373664859361280
258373664762908673
258373664859385856
258373664817414144
258373664976822272
258373664817442817
258373664968409089
258373664939053056
258373664871964672
258373664934875137
258373664809041920
258373665048109056
258373664980992000
258373665035522049
258373664884531200
258373665052299264
258373665039740929
258373665031335938
258373664725147648
258373668869132288
258373668864946178
258373668973989890
258373668999163904
258373668923666434
258373669024313345
258373668932034560
258373668961394688
258373668936232961
258373668911063041
258373669036908544
258373668890112001
258373669062057986
258373669091430401
258373668902666242
258373669062057985
258373669104005121
258373669221449728
258373668932055040
258373669066268672
258373669049466880
258373669024317440
258373669045301248
258373669187907585
258373669217251329
258373669221433344
258373669234024448
258373669133361153
258373669213065216
258373669083045889
258373673080221697
258373673046646784
258373673130553344
258373673138933760
258373673218633728
258373673189244928
258373673117958144
258373673331879937
258373673273155584
258373673218617345
258373673273143296
258373673239580672
258373673432535040
258373673306705920
258373673398988801
258373673432522753
258373673432543233
258373673285722112
258373673403166720
258373673428320257
258373673117958145
258373673382187009
258373673302507521
258373673424142336
258373677257732096
258373677299679234
258373677287088129
258373677282889730
258373677228367872
258373677349994496
258373677320658944
258373677429698561
258373677291290626
258373677345824768
258373677245153280
258373677303865346
258373677312270336
258373677421301761
258373677249347584
258373677362581504
258373677454864384
258373677379358721
258373677471641600
258373677383573504
258373677488427009
258373677534543872
258373677396140033
258373677542944770
258373677597487105
258373677563904000
258373677358411776
258373677572296705
258373677572300801
258373677563920384
258373677484228609
258373677589090306
258373677542940673
258373677589078016
258373677383553025
258373677538750464
258373681435267073
258373681431076864
258373681473007616
258373681443655680
258373681527549953
258373681552711680
258373681552703488
258373681481383937
258373681506549760
258373681431056386
258373681556897793
258373681590448130
258373681640775681
258373681506566145
258373681485602816
258373681665941504
258373681607229440
258373681527545858
258373681594630144
258373681603018755
258373681686933504
258373681661739008
258373681577865217
258373681577881600
258373681657561088
258373681590444032
258373681456226304
258373681745625088
258373681473007617
258373681531731969
258373681691123712
258373681699495937
258373681431068672
258373681531736064
258373681561104387
258373681749827585
258373681808543744
258373681808568322
258373681556893697
258373681686904832
258373681670156288
258373681590448129
258373681447841793
258373685616967680
258373685705064448
258373685654736896
258373685621186560
258373685692481539
258373685675704320
258373685629575168
258373685625360385
258373685746991104
258373685767983106
258373685847662592
258373685814099970
258373685856059393
258373685856067585
258373685885415425
258373685822488576
258373685923151872
258373685935759361
258373685923155969
258373685914771456
258373685738610690
258373685893795841
258373685923155970
258373685965111298
258373686023823360
258373685977677826
258373686023823361
258373685973487617
258373686007042048
258373685906382849
258373685910581248
258373685923180546
258373686019620864
258373685956710402
258373689807077378
258373689878392832
258373689911951361
258373689907765248
258373689949687808
258373689815494657
258373689815474176
258373689895170050
258373690075537408
258373690067148800
258373689937121280
258373689979056130
258373690142638080
258373690138427392
258373690159419392
258373690201350144
258373690142646272
258373690113286144
258373690113277952
258373690201370626
258373690192965632
258373694026551297
258373694039142400
258373693997211650
258373694114652161
258373694085267457
258373694169182208
258373694261444608
258373694114635776
258373694148190208
258373694164983808
258373694265643008
258373694127214592
258373694240464896
258373694227902464
258373694328549376
258373694055931905
258373694320160768
258373694248869889
258373694068514816
258373694383067136
258373694173364224
258373694332760065
258373694106259457
258373694315958272
258373694332731394
258373694139822080
258373694357913600
258373694034960385
258373698296369152
258373698191515648
258373698296352768
258373698300542976
258373698237644800
258373698237636609
258373698271186945
258373698258604032
258373698371846144
258373698262806531
258373698397036544
258373698392838144
258373698476703745
258373698485104640
258373698199900160
258373698468323328
258373698447360000
258373698548006913
258373698506092545
258373698518659074
258373698476703744
258373698573201408
258373698510286850
258373698485108739
258373698489294849
258373698443161600
258373698577391616
258373698438979584
258373698602545152
258373698602536960
258373698363469824
258373698266996736
258373698518671360
258373698418012160
258373698237648896
258373698527059968
258373698438955008
258373698409615360
258373698371866625
258373698208284674
258373698501898240
258373702448713728
258373702570369024
258373702398406656
258373702390005760
258373702415179776
258373702520016896
258373702574546944
258373702499053571
258373702482276352
258373702511624192
258373702582931456
258373702511652864
258373702478090240
258373702679412736
258373702612299776
258373702708776960
258373702612287488
258373702650060800
258373702650048514
258373702725562370
258373702641655809
258373702796857346
258373702482288640
258373702385819648
258373702444535809
258373706626244609
258373706638827520
258373706710147072
258373706739511296
258373706601070593
258373706806603778
258373706684956673
258373706663993346
258373706588512256
258373706747891713
258373706794008576
258373706718539777
258373706726920193
258373706823397376
258373706936631299
258373706840158209
258373706848534528
258373706701746176
258373706743705601
258373706957590529
258373706949226496
258373706995355648
258373706601091072
258373706936631296
258373706752081921
258373706789830656
258373706802425856
258373706924060673
258373706592686080
258373706936635393
258373706991157248
258373706835959808
258373706991161344
258373706601082880
258373710774427648
258373710799577089
258373710787014656
258373710774415360
258373710824755200
258373710904455170
258373710778626048
258373710875086850
258373710824763393
258373710820548609
258373710925406208
258373710984130561
258373710900260864
258373710824734720
258373710975754240
258373710887673857
258373710862487552
258373711147708416
258373711042842624
258373711038648320
258373711013482497
258373711089004544
258373711160307713
258373710954762240
258373711093178368
258373711059615744
258373715019055104
258373714968735745
258373715128098817
258373715090362368
258373715035840513
258373715211984896
258373715027427329
258373715044212737
258373715040030720
258373715132284928
258373715237163008
258373715199410177
258373715224559618
258373715237158912
258373715128119297
258373715216195584
258373715287486464
258373715270725633
258373715258114052
258373715232964608
258373715287498753
258373715371368448
258373715308449792
258373715203592193
258373715312648193
258373714998075392
258373715228782592
258373715358781440
258373715304267777
258373715283296257
258373715073581056
258373715375579136
258373715237146627
258373715325231104
258373715241345024
258373719209177088
258373719246913536
258373719234314241
258373719259508737
258373719305617408
258373719188189185
258373719263703040
258373719297241088
258373719234326528
258373719238508545
258373719267876864
258373719318220802
258373719423086594
258373719339171840
258373719485984770
258373719326613505
258373719452434432
258373719418888192
258373719498555392
258373719565684738
258373719460835328
258373719477608448
258373719230140417
258373719532113920
258373719423082497
258373719418875904
258373719469203459
258373719544721409
258373719397892096
258373719490179072
258373719368540160
258373719397916673
258373723365728256
258373723437031425
258373723369918464
258373723403468801
258373723424448515
258373723504140289
258373723508326400
258373723487338498
258373723541889025
258373723567038464
258373723378307072
258373723613167616
258373723441209344
258373723508322305
258373723571249154
258373723575422977
258373723588030465
258373723659309057
258373723588009984
258373723571253248
258373723583832065
258373723508326401
258373723478953985
258373723671912448
258373723600601090
258373723625771009
258373723680280577
258373723411841024
258373723437027328
258373723676090368
258373723642548225
258373723722240001
258373723759968257
258373723671916547
258373723621584898
258373723533504512
258373723579621377
258373723676090369
258373723487338499
258373723751591936
258373723722248193
258373723755798529
258373723692867584
258373723428630528
258373723768356864
258373723567050753
258373727580995585
258373727614562304
258373727673270273
258373727564230656
258373727568404481
258373727702634496
258373727702642690
258373727610368000
258373727635525633
258373727593566208
258373727610363904
258373727585173504
258373727635525632
258373727782305793
258373727660699648
258373727618744322
258373727669067777
258373727740366848
258373727685853184
258373727853637633
258373727845228545
258373727799099392
258373727966867457
258373727954292736
258373727962689536
258373727643910144
258373727815860225
258373727568412672
258373727832666112
258373727719407616
258373731745947649
258373731875971073
258373731884343297
258373731875962880
258373732123435008
258373731896930305
258373732022771714
258373732043747328
258373731951452160
258373732043722752
258373732115038208
258373732047921152
258373732026945537
258373732031139841
258373732043735042
258373731888549888
258373732085690368
258373732156968961
258373731985027072
258373731804659712
258373731905318916
258373732140187650
258373731863367680
258373731993403392
258373732156973058
258373731926298624
258373732081475584
258373732039524352
258373732094066689
258373732010184705
258373736007364608
258373735982170112
258373736074473473
258373735944450049
258373736099622912
258373736162533378
258373736066060288
258373735940227072
258373736024121344
258373736208683008
258373736238047234
258373736170930176
258373736145768450
258373736246435840
258373736120610817
258373736074465280
258373736258994176
258373736263200768
258373736003149824
258373736305156097
258373736191905793
258373736183504896
258373736313520130
258373736179314688
258373736326131712
258373736120590336
258373736317722624
258373736263192576
258373736330317825
258373736246439938
258373736179310592
258373736317734914
258373736309354496
258373736087040000
258373736095440896
258373736238026753
258373735952834561
258373736120610816
258373740168093696
258373740222619649
258373740138745856
258373740155518977
258373740260384768
258373740205846529
258373740226822144
258373740214243328
258373740205838336
258373740226826240
258373740268748802
258373740306522112
258373740348456961
258373740382023680
258373740218417152
258373740155523072
258373740319100929
258373740356833280
258373740331663360
258373740457521154
258373740331663361
258373740549783553
258373740314890240
258373740373610496
258373740533018624
258373740461707266
258373740352655360
258373740168097792
258373740289720321
258373740398800896
258373740289736705
258373744345620483
258373744341434368
258373744349806592
258373744328839168
258373744354025472
258373744370798592
258373744429498368
258373744400146432
258373744387559424
258373744437886977
258373744475664385
258373744555343872
258373744572104704
258373744551133186
258373744509206529
258373744463056896
258373744588890112
258373744454684672
258373744630824962
258373744504999938
258373744584687616
258373744496615424
258373744492417024
258373744572121088
258373744664399873
258373744710516736
258373744660189184
258373744668581888
258373744609853441
258373744639229952
258373744614076417
258373744744099841
258373744521777152
258373744744095745
258373744731508739
258373744496635905
258373744614047748
258373748527333376
258373748523139072
258373748535730176
258373748653166593
258373748732854273
258373748745465858
258373748556697601
258373748699328512
258373748770623488
258373748711895040
258373748795772928
258373748732858369
258373748770615296
258373748770607105
258373748883849216
258373748669964288
258373748816769024
258373748690923520
258373748846112769
258373748812546049
258373748896452608
258373748804186113
258373748690915328
258373748883869696
258373748686716928
258373748929998848
258373748745437185
258373748732866561
258373748837740544
258373748841918465
258373748921614338
258373748795777024
258373748648996865
258373748766437376
258373748921626624
258373748653162496
258373752721653760
258373752784564224
258373752797151232
258373752801333248
258373752746819585
258373752801349633
258373752759410689
258373752780365824
258373752734224385
258373752922988544
258373752872636416
258373752927170561
258373752985903104
258373753078181889
258373753065574400
258373753057189888
258373752922992641
258373752990093313
258373753078153217
258373753011060736
258373753082363905
258373753082347521
258373753053003776
258373752788766721
258373753053016065
258373752935559168
258373752813936640
258373752948150272
258373753107529728
258373756999835648
258373756983058432
258373756928532480
258373757025017857
258373757050183680
258373756999839744
258373757004050432
258373757012430848
258373756970479616
258373757004029954
258373757100519425
258373756915970048
258373757138255873
258373757142462465
258373757167620096
258373756941115393
258373757255680001
258373757146644480
258373757322801153
258373757222146048
258373757201178624
258373757184393216
258373757230518272
258373757318602752
258373757167628288
258373757096325122
258373757079527426
258373757188579328
258373757209546752
258373757318619137
258373757238910976
258373757276672001
258373757280858112
258373757155033089
258373761168986112
258373761118642176
258373761168965632
258373761194139648
258373761114439682
258373761185771521
258373761219297280
258373761227706368
258373761152217088
258373761106059265
258373761114439681
258373761257050112
258373761168982016
258373761215115265
258373761206730752
258373761185771522
258373761236074498
258373761286418432
258373761345126400
258373761160585216
258373761299013633
258373761340932096
258373761403867136
258373761198354432
258373761420640257
258373761340932097
258373761408045058
258373761454194688
258373761349341184
258373761449996288
258373761122844672
258373761261240320
258373761261256704
258373761202536448
258373761475178496
258373761496145920
258373761496129537
258373761441607680
258373761370296321
258373761508724737
258373761512902656
258373761521295360
258373761236086784
258373761462583296
258373765350699008
258373765312937984
258373765434580993
258373765384245250
258373765468127233
258373765405220865
258373765468147714
258373765501685760
258373765543653376
258373765430403073
258373765493301248
258373765417807872
258373765573005314
258373765380063232
258373765501681665
258373765640097792
258373765686259712
258373765463949312
258373765640101888
258373765673656320
258373765623328768
258373765493293056
258373765673668608
258373765711400960
258373765430403074
258373765635928064
258373765686239232
258373765631733760
258373765413601280
258373769524039682
258373769607925760
258373769553379328
258373769649872896
258373769494679552
258373769616310272
258373769775681536
258373769649856513
258373769687617536
258373769704394756
258373769679228928
258373769494683649
258373769792475138
258373769725370368
258373769742139392
258373769574363136
258373769771507712
258373769792479232
258373769771499520
258373769784094720
258373769675014145
258373769721171968
258373769767309313
258373769578569728
258373769775681537
258373769721180161
258373769838592001
258373769771483136
258373769863778304
258373769591152641
258373769549193217
258373769704394755
258373769603715073
258373769763102721
258373769649876992
258373769758900224
258373769880543232
258373769851191297
258373769721176064
258373769859567616
258373773730934784
258373773915471872
258373773806424064
258373773777055744
258373773814808576
258373773902872578
258373773894492161
258373773781241856
258373773949038592
258373773839986688
258373773848346626
258373773860954112
258373773953232896
258373773705756674
258373773928054784
258373774091644928
258373773907075073
258373774053896193
258373773999349760
258373773969997824
258373773932249089
258373773789634560
258373773844172801
258373774095835139
258373774058061824
258373773949014018
258373774087438338
258373774079045633
258373774066470913
258373774007758849
258373773965791233
258373777887461376
258373777996517376
258373777891672065
258373777912631297
258373777942003713
258373777992323072
258373777942007811
258373777975570435
258373777988128768
258373777975570434
258373778000723968
258373777958776832
258373777996525568
258373777962975232
258373778164310017
258373777988149250
258373778055237633
258373778030067712
258373777988128769
258373777983950848
258373778038476800
258373778034286592
258373778076213249
258373778189463552
258373778235617280
258373777996533760
258373778248192000
258373778072023040
258373778185273344
258373778256584704
258373778202054656
258373778248192001
258373778118176768
258373778164297728
258373778210447361
258373778147512320
258373778143330304
258373778206244864
258373778193653760
258373778290139137
258373778285924353
258373782098567169
258373782081769472
258373782119542786
258373782232768512
258373782157283329
258373782241177602
258373782153084928
258373782215999491
258373782228574208
258373782216011777
258373782291484672
258373782274715648
258373782081769474
258373782283112448
258373782274711552
258373782211817472
258373782358614016
258373782278922240
258373782224379905
258373782400544768
258373782455062528
258373782161469440
258373782270517249
258373782207594497
258373782425722881
258373782346006528
258373782429900800
258373782463447041
258373782337626112
258373782262120448
258373782383779840
258373782220177408
258373782283108352
258373782127923200
258373782492827649
258373782387970048
258373782379569152
258373782471843840
258373782492823553
258373782304071680
258373782366990337
258373782387957760
258373782484430848
258373782220206080
258373782081777664
258373786297049092
258373786318012416
258373786389315584
258373786301251586
258373786313834497
258373786297040896
258373786452246529
258373786322231298
258373786359955456
258373786292871169
258373786502561793
258373786401906689
258373786414505986
258373786531930113
258373786569691138
258373786334793728
258373786594865153
258373786531921920
258373786515169280
258373786561290241
258373786565484544
258373786632589312
258373786506776577
258373786422894593
258373786506756096
258373786607443970
258373786674552833
258373786653556736
258373786607419392
258373786632605696
258373786649378816
258373786481598465
258373786653569024
258373786582274049
258373786678751233
258373786380939264
258373790474584064
258373790516539392
258373790545899521
258373790487162880
258373790579441664
258373790621384704
258373790524915712
258373790613004288
258373790541684738
258373790495563776
258373790617182208
258373790537490432
258373790621380608
258373790629785601
258373790587822080
258373790730424320
258373790776561664
258373790680113152
258373790810136577
258373790663323648
258373790801723392
258373790671699969
258373790587813888
258373790847873025
258373790625570816
258373790831104000
258373790805929985
258373790881419265
258373790852071424
258373790877229056
258373790847881216
258373790491344896
258373794735992832
258373794673070080
258373794740195328
258373794765365248
258373794803089408
258373794790518784
258373794828283904
258373794853449728
258373794815680514
258373794882801664
258373794777944064
258373794689859585
258373794735984641
258373794710822912
258373795000233984
258373794975080449
258373795058970625
258373794807308288
258373795012816896
258373794664697857
258373795058966528
258373795063152640
258373794660483073
258373795071537152
258373795071537154
258373794752761856
258373798875779072
258373798909317122
258373798879956992
258373798921908227
258373798892535809
258373799098064896
258373799014178816
258373798888361984
258373798963838976
258373798871568384
258373799026757632
258373799060324353
258373798959644672
258373798863192065
258373798926090240
258373799018381313
258373798875779073
258373799190331393
258373799064506368
258373799068704768
258373798980632577
258373799060328448
258373799135817731
258373799240683520
258373799223885824
258373799261646850
258373799202914305
258373799156785152
258373799119056897
258373799249051649
258373799140007937
258373799089684480
258373799207124993
258373799223910403
258373799123226624
258373799064510465
258373799181946881
258373803074277376
258373803095248897
258373803086839812
258373803049099266
258373803061682177
258373803078479873
258373803195904000
258373803133005824
258373803191709699
258373803233640449
258373803229470720
258373803283984384
258373803229462528
258373803082661888
258373803300757504
258373803263029249
258373803304951808
258373803221065729
258373803351080960
258373803292381184
258373803149774849
258373803393032192
258373803313332225
258373803334316032
258373803418218496
258373803309137921
258373807310508032
258373807243403267
258373807344070656
258373807314718720
258373807411167234
258373807386009601
258373807365029888
258373807281168384
258373807423770624
258373807490859009
258373807348281346
258373807503466497
258373807465709568
258373807440556032
258373807503446017
258373807574745088
258373807495077888
258373807608320000
258373807369228288
258373807641862145
258373807549579264
258373807566368768
258373807587340288
258373807562178560
258373807348252673
258373807390224384
258373807528615937
258373807625093120
258373807595716609
258373807608299521
258373807495081984
258373807356661761
258373807537008640
258373807566381056
258373811492233216
258373811655819264
258373811521609729
258373811567730688
258373811525791744
258373811622277120
258373811597090817
258373811555164160
258373811496419328
258373811580334081
258373811680997377
258373811492237312
258373811668402176
258373811685187584
258373811492229120
258373811706163200
258373811714547712
258373811722919936
258373811647414272
258373811777458176
258373811613863936
258373811559354368
258373811567722496
258373811664203776
258373811852955651
258373811831988226
258373811836174338
258373811714543616
258373811844562945
258373811731312642
258373811848761344
258373811844562944
258373811831988225
258373811802619904
258373811748098048
258373811790020611
258373811785838592
258373811815215104
258373815694929922
258373815694929920
258373815766224898
258373815724290048
258373815682359296
258373815694917633
258373815644594176
258373815795601409
258373815678160898
258373815715913730
258373815904636928
258373815887867904
258373815812366336
258373815808188417
258373815770419201
258373815900446720
258373815783010304
258373815875293184
258373815661371392
258373815929827329
258373815703330816
258373815892078594
258373816009502720
258373815950786561
258373815934017536
258373815787204608
258373815900454913
258373815992721408
258373815942402048
258373815967547394
258373815762046976
258373816038850560
258373815950770176
258373815829139456
258373816001130497
258373815824949248
258373819834707968
258373819843104768
258373819889238016
258373819960528896
258373819872468993
258373819973120000
258373819947966464
258373820065411072
258373819939577856
258373820157673473
258373820094742528
258373820174458882
258373820086374400
258373819926978560
258373820187033600
258373820115734528
258373820233158656
258373819918589954
258373819868250113
258373820178653185
258373820015079424
258373819910213632
258373820182847491
258373820040216578
258373819968933890
258373820208013312
258373824049975298
258373824037392384
258373824079351808
258373824104525824
258373824041607169
258373824091934722
258373824117104641
258373824171634691
258373824029020161
258373824138072064
258373824096112642
258373824079343617
258373824041611264
258373824188411904
258373824154832896
258373824293244928
258373824234520576
258373824293244929
258373824335212545
258373824310030337
258373824062558208
258373824343597058
258373824104509440
258373824247132161
258373824226144257
258373824351989762
258373824419086337
258373824423284736
258373824389713921
258373824339390464
258373824331001858
258373824301629441
258373824372932609
258373824368754689
258373824364556288
258373824398102528
258373824326823938
258373824406515712
258373824343601152
258373824146452480
258373828223328256
258373828336566272
258373828235886594
258373828231712768
258373828290424833
258373828231708672
258373828340744192
258373828365918208
258373828437237760
258373828378497024
258373828433039361
258373828470775808
258373828449800193
258373828416262145
258373828495949824
258373828269457411
258373828407869440
258373828495962114
258373828521111552
258373828604989442
258373828361732096
258373828600799232
258373828621770753
258373828596617217
258373828500135936
258373828571451392
258373828370112512
258373828454019072
258373828495933440
258373828386885634
258373828282044416
258373828550467585
258373828521099265
258373828445609984
258373828500152320
258373828525318145
258373828533702656
258373832409247744
258373832484724737
258373832413437953
258373832421810177
258373832526675970
258373832459554816
258373832488923136
258373832476332033
258373832434384897
258373832551854080
258373832514076672
258373832547651585
258373832589578242
258373832585379840
258373832509890562
258373832417632257
258373832589602816
258373832702828545
258373832694456320
258373832551833600
258373832656687104
258373832581206016
258373832467963907
258373832715431937
258373832597975040
258373832421810176
258373832514084864
258373832690253824
258373832665096192
258373832748965888
258373832753164288
258373832807677953
258373832774152192
258373832618942464
258373832795103232
258373832807706624
258373832715431938
258373832744767490
258373832715427841
258373832816070657
258373832484741120
258373832535060480
258373832639905794
258373832820285442
258373836662247426
258373836611919872
258373836628713472
258373836670648320
258373836662255616
258373836708401152
258373836611923968
258373836729360384
258373836662259712
258373836632903681
258373836607746049
258373836708380672
258373836754542593
258373836842618880
258373836855189505
258373836729352192
258373836695814146
258373836855193600
258373836662251521
258373836708397056
258373836859375616
258373836901322756
258373836607741952
258373836901322752
258373836897132545
258373836888764416
258373836834217984
258373836825841664
258373836930686976
258373836930686978
258373836909723648
258373836892930048
258373836926504960
258373836909719553
258373836972642304
258373837014589440
258373836762914816
258373836997808128
258373836905525248
258373836934889472
258373836871958528
258373836989399041
258373836997787648
258373837018767362
258373836729372673
258373836867768321
258373836947476480
258373836964261888
258373836871970816
258373840869134336
258373840843972610
258373840852357120
258373840873340928
258373840843993088
258373840906878977
258373840978206721
258373841015939072
258373840810434561
258373840885919744
258373840957239297
258373841011765249
258373840999157762
258373841087238146
258373840940457984
258373841053691905
258373841020141569
258373841053679616
258373841124982784
258373841141776386
258373841070456833
258373840969809920
258373841162756096
258373841129181185
258373841087238144
258373841213067266
258373841213083649
258373841083047936
258373841124986881
258373841011740675
258373840877535233
258373845013106688
258373845071822848
258373845143130112
258373845063458816
258373845050871808
258373845097017344
258373845113774082
258373845193465856
258373845025701889
258373845050875904
258373845004730369
258373845130543104
258373845298339840
258373845352853505
258373845029892098
258373845247983616
258373845046669312
258373845038284800
258373845231210496
258373845214437376
258373845130559488
258373845164109824
258373845277351936
258373845210263552
258373845201854465
258373845357064194
258373845268979713
258373845378015232
258373845352849408
258373845378035712
258373845180882946
258373845147328512
258373845273157633
258373845315104768
258373845206069248
258373845164101632
258373845398994946
258373845365448704
258373845235425280
258373845403201537
258373845310926849
258373849236779008
258373849270341632
258373849240973314
258373849299709952
258373849224204288
258373849287127041
258373849270333440
258373849261936640
258373849329065984
258373849358413824
258373849295503360
258373849245184002
258373849190653952
258373849400360960
258373849442291712
258373849429729280
258373849383567360
258373849370992640
258373849379401728
258373849488441344
258373849429708800
258373849463271425
258373849530372096
258373849400348672
258373849513611264
258373849459089408
258373849358417921
258373849505202178
258373849442295808
258373849467478016
258373849530376192
258373849505206272
258373849597493248
258373849572323328
258373853477236736
258373853439471616
258373853431099392
258373853556908032
258373853418504193
258373853397528576
258373853519151105
258373853510770689
258373853418516480
258373853481414656
258373853510774784
258373853582073856
258373853460443136
258373853573685250
258373853510778880
258373853540147202
258373853586264064
258373853712101376
258373853640802305
258373853670158336
258373853611454464
258373853410115584
258373853435289600
258373853586268160
258373853628215296
258373853733064704
258373853569507328
258373853795991552
258373853519167489
258373853712109568
258373853686947841
258373853795983360
258373853565292545
258373853791793152
258373853594656769
258373853485600769
258373853514960897
258373853661761536
258373857596035072
258373857667342338
258373857650544640
258373857633792000
258373857629593602
258373857717669890
258373857642180608
258373857646366720
258373857658957824
258373857692491776
258373857788956672
258373857788964864
258373857713471488
258373857621209090
258373857763807236
258373857843494913
258373857868644353
258373857918992385
258373857893822464
258373857826725888
258373857663139841
258373857763807234
258373857889640449
258373857814147073
258373857721860096
258373857939963906
258373857948352513
258373857650556928
258373857713475584
258373857885429760
258373857776377858
258373857910595584
258373857981911041
258373857931583489
258373857935769600
258373857893818368
258373857738641408
258373857839304705
258373857843486720
258373857939951616
258373857956741122
258373861777764352
258373861807120384
258373861819682817
258373861865816065
258373861941317632
258373861886808065
258373861891002368
258373861874233345
258373861911957504
258373861769355264
258373861916172288
258373861949710336
258373861865820160
258373861865828352
258373862054576128
258373861995847680
258373862016839680
258373861916164096
258373862016815104
258373862092320768
258373862050381824
258373862041980928
258373862067171328
258373862117482496
258373862130085889
258373862172028928
258373861941321729
258373862100717568
258373861907759107
258373865980436480
258373866022395906
258373865984638976
258373866093690880
258373866034974721
258373866018189312
258373866005618688
258373866152423424
258373865963659264
258373866072727552
258373866219528192
258373866047553536
258373866185953280
258373865972039680
258373866068533249
258373866123051008
258373866164994048
258373866152415232
258373866324369408
258373866269843456
258373866118860800
258373866114646016
258373866081107968
258373866345336832
258373866068533248
258373866362130432
258373866341154816
258373866206928896
258373866257264644
258373866211139586
258373866102075392
258373866282430464
258373866353729536
258373866144026624
258373866345349120
258373866274033664
258373866282434562
258373866345345024
258373866353733632
258373870229282816
258373870262837248
258373870220869632
258373870237650945
258373870162165761
258373870254432256
258373870418001922
258373870350901248
258373870279602176
258373870313168896
258373870262833152
258373870292193280
258373870371885057
258373870497710081
258373870342529026
258373870510301185
258373870346719232
258373870338330625
258373870422216704
258373870485114880
258373870380277761
258373870573195264
258373870325751808
258373870514483200
258373870489329666
258373870497697792
258373870501912576
258373870212501507
258373870405439488
258373870535467008
258373870535458816
258373870522875904
258373870522880000
258373870560620545
258373870522880001
258373870434783232
258373870455767041
258373870233464833
258373870258634752
258373870229274625
258373874373259264
258373874364841985
258373874381639680
258373874473893888
258373874356453376
258373874369056769
258373874490675200
258373874561998848
258373874520039424
258373874645864448
258373874457120768
258373874587168768
258373874431959041
258373874612305920
258373874528448512
258373874561974272
258373874461327360
258373874574565376
258373874373255168
258373874541006848
258373874478088192
258373874662649856
258373874692005889
258373874675236864
258373874666835968
258373874679414784
258373874733940737
258373874671026177
258373874419384321
258373874679422976
258373874528423936
258373874738159618
258373874754924544
258373874763304960
258373874440339457
258373874645868544
258373874599727104
258373874763300864
258373874641674241
258373874738139136
258373878672408576
258373878575927296
258373878563364864
258373878609494017
258373878580129793
258373878701752320
258373878756278275
258373878810828801
258373878609485824
258373878689189888
258373878726946818
258373878764695552
258373878764695553
258373878609477634
258373878747918336
258373878898913280
258373878794035200
258373878705946624
258373878894710784
258373878886322176
258373878651445249
258373878949236736
258373878810808320
258373878655643648
258373878823411713
258373878705971200
258373878873747457
258373878961823745
258373878894702592
258373878882131968
258373878890516482
258373878957621250
258373882791198720
258373882845728768
258373882807992320
258373883017719809
258373882954776576
258373882954792960
258373882942201856
258373882929627136
258373882979958784
258373882984140800
258373882925428736
258373883093196801
258373883005128704
258373882988351488
258373883030294528
258373882967359488
258373882803781632
258373883093209088
258373883068026881
258373883068039168
258373883122556928
258373883122565123
258373883147714560
258373883038683136
258373883084800001
258373883089010688
258373883118358528
258373882883489792
258373887077801984
258373886981320706
258373886972923904
258373887031664640
258373887010668546
258373887086194688
258373886985531392
258373887048433664
258373887065214976
258373886998110208
258373887115534338
258373886972944384
258373887086186497
258373887081992193
258373887056834561
258373887212015618
258373887098757120
258373887241363456
258373887253938176
258373887342047233
258373887270719491
258373887232991234
258373887308480513
258373887304298496
258373887274921984
258373887333634048
258373887325265922
258373887329464320
258373887325257729
258373887144914945
258373887346229248
258373887342039043
258373891192414208
258373891179831296
258373891242749953
258373891196612610
258373891221757952
258373891246923780
258373891301466113
258373891242745856
258373891263696896
258373891234332672
258373891326607361
258373891343384577
258373891163029507
258373891326619648
258373891318218752
258373891326623745
258373891402108928
258373891272085506
258373891452452864
258373891255328768
258373891498590210
258373891397931008
258373891158855681
258373891418898433
258373891460825090
258373891251109888
258373891427299329
258373891485999106
258373891334995969
258373891423084545
258373891318243329
258373891485990912
258373891284684800
258373891532148736
258373891309854721
258373891494391810
258373891465035776
258373891435675649
258373891305660416
258373891418910722
258373891523760129
258373891309842432
258373891376967680
258373895466397696
258373895365738497
258373895424458752
258373895323783168
258373895357349890
258373895336390657
258373895437037568
258373895466397697
258373895453814785
258373895374114816
258373895466385408
258373895462207489
258373895487369217
258373895470608384
258373895441248257
258373895432835073
258373895554465792
258373895491567616
258373895558672384
258373895411871744
258373895583850497
258373895432830976
258373895516733440
258373895571271680
258373895655153664
258373895634173955
258373895659335681
258373895625773057
258373895432859648
258373895709659136
258373895701266432
258373895734824960
258373895596425217
258373895625781249
258373895659335680
258373895684517888
258373895579656194
258373895629979648
258373895680311296
258373895567052800
258373895642546176
258373895625781248
258373895525117952
258373895596433409
258373899526471682
258373899530686465
258373899660713984
258373899648135168
258373899560038401
258373899681685505
258373899522301952
258373899786526720
258373899799113728
258373899643920385
258373899765551104
258373899853631488
258373899815895040
258373899698454528
258373899677470720
258373899883008000
258373899811688448
258373899841060865
258373899660693504
258373899711021057
258373899903971328
258373899539066881
258373899933319168
258373899786534912
258373903800471552
258373903829827585
258373903724978177
258373903821463554
258373903930507264
258373903863382016
258373903783706626
258373903787892736
258373903800483842
258373903850811392
258373903880163329
258373903884369920
258373903800487937
258373903938908160
258373903829843968
258373903842426880
258373903884382208
258373904035373056
258373903754350592
258373903880175616
258373903842410499
258373903930499073
258373903951466496
258373903951470592
258373903766913024
258373904026980352
258373903943094272
258373904043761664
258373904119246848
258373903880159234
258373904089882625
258373903766917120
258373903871774721
258373903745966080
258373904085696512
258373903808872449
258373907931873282
258373908028329984
258373908011569153
258373907973820416
258373907973799936
258373907982196738
258373907994779648
258373907931865089
258373907990585346
258373908070281217
258373908145795074
258373907927687168
258373907948634112
258373908045107202
258373908078669824
258373908154175488
258373908175130624
258373908166737920
258373908179341312
258373908108046338
258373908229660672
258373908061908992
258373908225458176
258373908120621057
258373908288376834
258373908259033088
258373908221288448
258373908145786880
258373912151326720
258373912101003265
258373912163934208
258373912142950401
258373912205864960
258373912168116224
258373912134574081
258373912172302336
258373912247824384
258373912138764288
258373912138764289
258373912109383680
258373912310738947
258373912235216896
258373912159715329
258373912327499778
258373912210046976
258373912134561792
258373912260386818
258373912503652352
258373912293937152
258373912226836482
258373912302338048
258373912419790849
258373912457523201
258373912113590272
258373912449146883
258373912319107072
258373912419770368
258373912226836481
258373912482701312
258373912444944384
258373912516235265
258373912348459008
258373912423985152
258373912470110208
258373912440733696
258373916362432513
258373916320489472
258373916349853700
258373916391784448
258373916307910656
258373916333047808
258373916467286017
258373916433727488
258373916563750912
258373916567941123
258373916505026560
258373916505026561
258373916379213824
258373916626661379
258373916551155713
258373916412743681
258373916521803776
258373916517601280
258373916689567744
258373916622471168
258373916693774336
258373916555350017
258373916681187328
258373916567941124
258373916676984833
258373916542787584
258373916710551552
258373916580532224
258373916375003136
258373916693766145
258373916387590145
258373920514772992
258373920544145408
258373920573497345
258373920498016256
258373920510582784
258373920556711939
258373920640598016
258373920497999872
258373920565121024
258373920804196352
258373920703516673
258373920762236928
258373920745472001
258373920518975489
258373920724496385
258373920518979585
258373920753864704
258373920711909376
258373920577695744
258373920791621632
258373920682557440
258373920732901377
258373920879702018
258373920716120065
258373920867110913
258373920904867841
258373920636407808
258373920841940992
258373920636407809
258373920879673344
258373920883875841
258373920833536000
258373924717469696
258373924688105472
258373924730060800
258373924843319296
258373924776189953
258373924809756673
258373924805570560
258373924826521600
258373924818149376
258373924788793344
258373924902014976
258373924868456450
258373924931391488
258373924801347584
258373924851707904
258373924927184897
258373924927188993
258373924696510464
258373925011083264
258373924851687426
258373924906209280
258373924956557312
258373924952342529
258373925019463681
258373924948172800
258373924897845249
258373924922998784
258373925015277569
258373925011079168
258373925094961152
258373924931383296
258373924990111744
258373924977520640
258373925006876672
258373924956536833
258373925073977345
258373924751036416
258373924964954113
258373925048811520
258373925019471873
258373924994301953
258373925057228802
258373925069799425
258373925048832000
258373925094977536
258373928936943619
258373928911785985
258373928878227458
258373928924364800
258373928890814465
258373928941154304
258373929008254976
258373929071157248
258373929033400320
258373928991481857
258373929045983232
258373928924360705
258373929146646529
258373929138278400
258373928999858176
258373929016639488
258373929041801217
258373929176010752
258373929092149248
258373929104703488
258373929096327168
258373929293475840
258373929184403457
258373929243140099
258373929142456320
258373929146658816
258373929004040193
258373929016635392
258373929138270209
258373929264087040
258373929192808448
258373929268293632
258373929125691392
258373929276698624
258373929247326209
258373929272500224
258373929087934466
258373929176027137
258373929066975232
258373933093502977
258373933076713472
258373933173194753
258373933110276096
258373933219323904
258373933223526400
258373933210943488
258373933110292480
258373933101879297
258373933139623936
258373933244493824
258373933311614977
258373933370310657
258373933252874240
258373933181587458
258373933202546688
258373933240307713
258373933307424768
258373933244489728
258373933227720704
258373933257072640
258373933173182464
258373933227712512
258373933479378944
258373933353533441
258373933462601728
258373933387100162
258373933450018816
258373933483585536
258373937296183296
258373937275232256
258373937317150720
258373937350729728
258373937371684864
258373937405251584
258373937522671616
258373937359097856
258373937455566848
258373937501704192
258373937317179393
258373937619161089
258373937518481408
258373937493311488
258373937640124417
258373937514295297
258373937635942400
258373937497522178
258373937363308544
258373937350729730
258373937447178241
258373937619140609
258373937371705345
258373937677881344
258373937623343105
258373937677873152
258373941461143555
258373941578579968
258373941578575872
258373941595344897
258373941624717312
258373941620523008
258373941700222976
258373941586968576
258373941754744834
258373941805080576
258373941683441664
258373941817651200
258373941733765120
258373941750558720
258373941763129344
258373941784096769
258373941792481280
258373941847027712
258373941712781313
258373941691834369
258373941796675585
258373941847003137
258373941796671488
258373941717004288
258373941729583104
258373945680592896
258373945726738433
258373945743511553
258373945739341825
258373945676402690
258373945751908352
258373945705775104
258373945869365248
258373945793855488
258373945789644802
258373945802256384
258373945743519745
258373945869365249
258373945743511552
258373945839996931
258373945869336576
258373945928069120
258373945936470016
258373945902907392
258373945730932737
258373945928065025
258373945990987777
258373945902891008
258373945877733379
258373945772879872
258373945936470017
258373945873530880
258373946003566592
258373946011963392
258373946045521920
258373945907093504
258373946058100736
258373945928073217
258373946070667264
258373945886113793
258373946041311235
258373945848377344
258373945806430210
258373945751920640
258373949921054720
258373950080430080
258373950021709825
258373950063656960
258373950017503232
258373950009118720
258373949925228544
258373950080430081
258373950051065858
258373950017531904
258373950231429123
258373950231425024
258373950109790208
258373950206275584
258373949866532864
258373950093008896
258373950235607041
258373950126579713
258373950210449408
258373950155935744
258373950248206340
258373954073403392
258373954060828673
258373954094370816
258373954060828672
258373954169868288
258373954182471681
258373954106970112
258373954220208128
258373954090176512
258373954266333184
258373954308280320
258373954228584448
258373954203430914
258373954283134976
258373954387996672
258373954186641410
258373954308300800
258373954245369857
258373954295701504
258373954140520449
258373954174058497
258373954354421760
258373954434117633
258373954291523584
258373954396368896
258373954119536641
258373954333442049
258373954404757505
258373954413142016
258373954274721793
258373954429927425
258373954287325184
258373954387992576
258373954153103360
258373954442510336
258373958242562048
258373958242562049
258373958297067520
258373958297083905
258373958276104195
258373958502608896
258373958334836737
258373958460661760
258373958573907969
258373958531964928
258373958448058368
258373958502592513
258373958523551744
258373958557114368
258373958586494977
258373958431289344
258373958318059520
258373958603243523
258373958510985216
258373958536142850
258373958599049217
258373958607454208
258373958615846912
258373958531952640
258373958636797952
258373958620041216
258373958611644418
258373958288674816
258373958481620992
258373958485803009
258373958640992256
258373962512343040
258373962600443904
258373962449432576
258373962478809088
258373962575253504
258373962579472384
258373962587840513
258373962545905666
258373962625581056
258373962675941376
258373962482987010
258373962667524097
258373962583658496
258373962587848704
258373962768203776
258373962663337984
258373962780774400
258373962701094912
258373962826928128
258373966631157761
258373966681493504
258373966723424256
258373966643736576
258373966656307200
258373966706638848
258373966769553408
258373966719229952
258373966811512833
258373966727630848
258373966811500544
258373966845079552
258373966853447681
258373966958317570
258373966689890305
258373966845067264
258373966819909632
258373967012823041
258373966924759040
258373967021211648
258373966975086592
258373967021228033
258373970900955137
258373970896769025
258373970863194112
258373970871611393
258373970951290880
258373971035189249
258373970884194304
258373971148423168
258373970884182016
258373971026796546
258373970997436416
258373971144220673
258373971085504512
258373971135823872
258373971030986753
258373971102289920
258373971232305153
258373971202945024
258373971152621569
258373971173580800
258373971202949121
258373971219734528
258373971098075137
258373971152609280
258373975074287616
258373975124627457
258373975128809472
258373975095263232
258373975212716032
258373975091060737
258373975095246848
258373975183347712
258373975124631552
258373975124631553
258373975103639552
258373975208521728
258373975401447424
258373975275610112
258373975271407617
258373975162376194
258373975300792321
258373975292395520
258373975342739457
258373975330144256
258373975418228738
258373975321751554
258373975414026241
258373975304966144
258373975313350656
258373975376277504
258373975380459520
258373975078469633
258373979251806208
258373979260211200
258373979209863168
258373979218264065
258373979285356544
258373979276984320
258373979281190912
258373979365076992
258373979239243776
258373979335712768
258373979260215296
258373979281166337
258373979386023936
258373979331502081
258373979537031168
258373979381846017
258373979507666944
258373979482509312
258373979474120704
258373979402801152
258373979537018880
258373979553792000
258373979444744192
258373979369246720
258373979297939456
258373979578957824
258373979616722944
258373979331510274
258373979591569409
258373979482513409
258373979495100417
258373979566383104
258373979608342529
258373979537031169
258373979511877633
258373979209859073
258373979574763521
258373983412580352
258373983404183553
258373983471271937
258373983471300608
258373983471296513
258373983571955713
258373983534206976
258373983546789889
258373983479672832
258373983496462337
258373983492243456
258373983622279170
258373983693582336
258373983571943424
258373983580332032
258373983660036098
258373983643246592
258373983630667777
258373983806816256
258373983739715584
258373983639052290
258373983693598720
258373983802634240
258373983819399168
258373983689396225
258373983722930176
258373983806832640
258373987640422400
258373987661398017
258373987598495744
258373987837566978
258373987791429632
258373987774631938
258373987745292288
258373987858518017
258373987875295232
258373987955003392
258373987963371521
258373987929817089
258373987959189505
258373991834738688
258373991834722304
258373991813763073
258373991847297025
258373991939579906
258373992061214720
258373991859892225
258373991985717248
258373991885070337
258373992069599233
258373992103170048
258373991973126145
258373992132521985
258373992094789633
258373992140922880
258373992178659328
258373992057040896
258373992199639041
258373992061222912
258373991914430464
258373992031866881
258373992153497600
258373992157687808
258373992203821057
258373991864102912
258373992203829248
258373996050006016
258373995991277568
258373996108726272
258373996070985728
258373996142264320
258373996037431296
258373996045795329
258373996192612353
258373996213571584
258373996138070016
258373996054196224
258373996318449664
258373996263907328
258373996280684544
258373996020641793
258373996347805696
258373996314247168
258374000198176768
258374000269463555
258374000265277440
258374000311418881
258374000244314112
258374000336596993
258374000357552128
258374000252690433
258374000391102468
258374000315604992
258374000416288768
258374000357548033
258374000399503360
258374000353345536
258374000370147328
258374000349167617
258374000529510401
258374000462413824
258374000428859392
258374000315625472
258374000332402688
258374000454017024
258374000563085312
258374000495955968
258374000357568512
258374000416280578
258374000579846144
258374000592429056
258374000512753665
258374000319819777
258374004375683072
258374004375687169
258374004421828608
258374004426031104
258374004388286466
258374004409249792
258374004539269120
258374004501536768
258374004610580480
258374004493127682
258374004673495040
258374004602179584
258374004715421697
258374004665102338
258374004396654592
258374004631539712
258374004698648576
258374004648325120
258374004627349504
258374004677697537
258374004421849089
258374004728025088
258374004774150146
258374004698644480
258374004744802304
258374004627357696
258374004551860224
258374004723822594
258374004610564096
258374004656709634
258374004585422848
258374004719632385
258374004535078913
258374008590966784
258374008599363585
258374008620339200
258374008607739904
258374008708407296
258374008821657600
258374008616148997
258374008737759232
258374008838430721
258374008796499970
258374008838426624
258374008771334144
258374008897159169
258374008691646464
258374008616148994
258374008939114496
258374008767123456
258374008922316801
258374008700035074
258374008809091072
258374008892968960
258374008913920001
258374008905555968
258374008595169281
258374008918126592
258374008976863232
258374008892968961
258374008939102209
258374008792297473
258374008968474625
258374008934912002
258374012869169152
258374012823011328
258374012797857792
258374012772700163
258374012860760064
258374012827234305
258374012831404032
258374012890140672
258374012927897601
258374012974022656
258374013087252481
258374013041119232
258374012923674624
258374012911091712
258374013020160001
258374013062086657
258374013032734721
258374013125021697
258374013137604608
258374013158555648
258374013062090752
258374013171150848
258374013074677760
258374017034100737
258374016967004160
258374016971206656
258374016992165888
258374017042485248
258374017076051968
258374017076047872
258374017243815936
258374017122181120
258374017252216833
258374017273196544
258374017210277889
258374017348681729
258374017214455811
258374017000538112
258374017092837376
258374017231249410
258374017218646017
258374017218641920
258374017277362177
258374017268989952
258374016962801665
258374017231249408
258374017294168064
258374017289953281
258374017298333696
258374017289953280
258374017373851648
258374017285767168
258374016992153601
258374017273180160
258374021165506561
258374021182271490
258374021182263296
258374021270360065
258374021199056897
258374021194854402
258374021295517696
258374021194862593
258374021379395584
258374021446504448
258374021333262336
258374021526220800
258374021391974400
258374021446516736
258374021412974592
258374021559758849
258374021354246144
258374021496832000
258374021467475968
258374021496836098
258374021505228800
258374021408759808
258374021488455680
258374021484273666
258374021547184129
258374021551382528
258374025368178688
258374025384972289
258374025347203072
258374025422704640
258374025468866560
258374025473032193
258374025384980481
258374025468837888
258374025401757696
258374025468854274
258374025468837890
258374025636618241
258374025632436225
258374025452077057
258374025447886848
258374025460477952
258374025489813504
258374025548529664
258374025598873600
258374025456283648
258374025670189056
258374025544355840
258374025707921408
258374025464655873
258374025565310976
258374025514979328
258374025728892928
258374025712123904
258374025728897024
258374025674383360
258374025389170688
258374025686941698
258374025649192962
258374025414316032
258374029621219328
258374029554094081
258374029549907968
258374029730263041
258374029671550976
258374029730271232
258374029629603840
258374029587668993
258374029847707648
258374029818351617
258374029642194945
258374029759623169
258374029818335232
258374029587673089
258374029617016832
258374029658968065
258374029860294656
258374029927391232
258374029696696320
258374029776400384
258374029709283328
258374029872857088
258374029923209216
258374029730258944
258374029939986433
258374029805760512
258374029956743170
258374029772201985
258374029952548864
258374033756798976
258374033756782592
258374033790345217
258374033798746113
258374033756794881
258374033752612864
258374033773588482
258374033891028994
258374033903599616
258374033970708480
258374033903599617
258374033979088897
258374033828085760
258374033958117377
258374033886830592
258374033928765440
258374034100740098
258374034096521216
258374034042003457
258374034054594560
258374034096537601
258374034016854018
258374034054582272
258374034125893632
258374034029424641
258374034100719616
258374034142674946
258374034146856960
258374034142683138
258374034092339200
258374034151047169
258374034121695232
258374037951090688
258374038001446912
258374038135644161
258374038039166976
258374037967863809
258374038114680833
258374038022406144
258374038076944384
258374038064357377
258374038102089728
258374038089502720
258374038076944386
258374038139830272
258374038248894465
258374038274060288
258374038278242304
258374038081110016
258374038118866945
258374038269853697
258374038173405184
258374038085328896
258374038236327936
258374038274072576
258374038257299456
258374038265675776
258374038336987136
258374038160805888
258374038345379840
258374038148222977
258374038257291265
258374038336978944
258374038219530240
258374038223740929
258374038307606528
258374042204119040
258374042237693952
258374042275418112
258374042225102849
258374042149605376
258374042183155713
258374042296385537
258374042174758912
258374042166378498
258374042313187328
258374042321559552
258374042325762048
258374042292191234
258374042384490497
258374042199924738
258374042359320576
258374042443210752
258374042426425346
258374042514518016
258374042376081409
258374042539659264
258374042476740609
258374042510299136
258374042514497536
258374042518704129
258374042531282944
258374042254462976
258374042329944065
258374042493538304
258374042329944064
258374042401259520
258374042258649088
258374046377472000
258374046385831937
258374046473924608
258374046339710976
258374046331314178
258374046343917568
258374046486503424
258374046482329600
258374046461337602
258374046360674306
258374046352277504
258374046406803456
258374046515859457
258374046641688576
258374046545227776
258374046654267392
258374046658490370
258374046587162626
258374046692040705
258374046671052800
258374046717194240
258374046608130050
258374046713004032
258374046578774018
258374046373261312
258374050634690560
258374050609500160
258374050760499200
258374050722754561
258374050651463680
258374050701787136
258374050840203267
258374050705973248
258374050705981441
258374050789867520
258374050726936577
258374050882150400
258374050894712832
258374050890530816
258374050823434242
258374050726948864
258374050898927616
258374050894716929
258374050869547008
258374050840195074
258374054757662721
258374054891900930
258374054757666817
258374054749294592
258374054854152192
258374054921261056
258374054904475648
258374054862548992
258374054984159232
258374054992543744
258374055030300674
258374054950617088
258374054954811393
258374055026110464
258374054816387072
258374055013519360
258374054967382017
258374055034499074
258374055080648704
258374055118401536
258374055034515457
258374054971596800
258374054942224385
258374059069411329
258374058968743940
258374058989727744
258374058968772610
258374059061043201
258374058951966722
258374059065237505
258374059031670784
258374059140739073
258374058956169216
258374059056852992
258374058981355521
258374059123937281
258374059031683072
258374059073622016
258374059157499905
258374059241398272
258374059081998337
258374059300110337
258374059182657537
258374059094581248
258374059207839746
258374059128127488
258374059153313792
258374059262345219
258374059279130624
258374063108530176
258374063095947265
258374063133696000
258374063179845633
258374063129509889
258374063242739713
258374063163064320
258374063133691904
258374063209213953
258374063137890307
258374063343415298
258374063347625986
258374063238553600
258374063171440640
258374063368568835
258374063309873153
258374063221772289
258374063490203648
258374063456661505
258374063418904576
258374063452459008
258374063272103936
258374063456669696
258374063314046977
258374063167262720
258374063255322624
258374063364386816
258374063456649216
258374063242739712
258374067319623680
258374067458039808
258374067302830082
258374067399319552
258374067344769024
258374067348967424
258374067327995905
258374067428667392
258374067357368320
258374067445436416
258374067458043905
258374067369943040
258374067474808832
258374067348987904
258374067520950272
258374067525144577
258374067483189251
258374067495792640
258374067340603392
258374067537723392
258374067546116098
258374067621601280
258374067625787392
258374067483189249
258374067516739584
258374067395125249
258374067571261441
258374067298639873
258374067676127232
258374067684524033
258374067546124288
258374067600650241
258374067697102850
258374067600629760
258374071585234944
258374071543283713
258374071656517633
258374071690088448
258374071597801472
258374071690072064
258374071706853380
258374071639752704
258374071736225792
258374071597821953
258374071656538112
258374071752990721
258374071526498304
258374071593611264
258374071648124929
258374071845273603
258374071899807744
258374071824293888
258374071761391617
258374071627182080
258374075704045568
258374075716628480
258374075729182722
258374075821481984
258374075800498176
258374075825680384
258374075867602944
258374075787927552
258374075699838976
258374076006010880
258374075922120706
258374075804696577
258374076006031360
258374075850817536
258374076022788096
258374075825668096
258374075750162433
258374076081532928
258374076031201282
258374075880189952
258374076081532929
258374075976671233
258374075863425024
258374075947298816
258374076085719041
258374079881555970
258374080070287360
258374080082890753
258374080007393281
258374079931891713
258374079990595584
258374080045146112
258374080040955905
258374080095477762
258374080099663873
258374079923507200
258374080040927232
258374079902531584
258374080204521472
258374080229679104
258374080120627200
258374080280031232
258374080204509184
258374080166772737
258374080229699584
258374080187752448
258374080225492992
258374080259047424
258374080263241728
258374080284196864
258374079969624064
258374080254865409
258374080149999617
258374080221302784
258374084080050178
258374084138770433
258374084126199809
258374084184911873
258374084067459073
258374084205871104
258374084197507072
258374084084264960
258374084235235331
258374084340109312
258374084314939392
258374084298162176
258374084168151041
258374084369477632
258374084256215040
258374084260409344
258374084306558976
258374084428185601
258374084373655552
258374084327522304
258374084327514112
258374084465926144
258374084176527361
258374084465934337
258374084423995393
258374084432379904
258374084382052353
258374084386226176
258374088286941185
258374088307908610
258374088270176256
258374088303730688
258374088282755072
258374088278548480
258374088328888321
258374088320499715
258374088383418368
258374088295317504
258374088341463041
258374088333074432
258374088391815168
258374088366624768
258374088307904512
258374088517619712
258374088450523136
258374088391815172
258374088412782592
258374088601513984
258374088555376640
258374088572153856
258374088572153858
258374088542781441
258374088676999168
258374088672833536
258374088672829441
258374088605712384
258374088421167104
258374088534405120
258374088597307394
258374088609890304
258374088656056321
258374088576339968
258374088601501696
258374092531585025
258374092560932864
258374092481261570
258374092573515776
258374092498034688
258374092653203457
258374092615467009
258374092686770176
258374092602892288
258374092669997056
258374092539953154
258374092732907521
258374092732911616
258374092686766080
258374092699365376
258374092829384704
258374092690968578
258374092800028672
258374092686778369
258374092766474240
258374092862939136
258374092766470144
258374092460261376
258374092820971522
258374092846153728
258374092711948288
258374092825190400
258374096675536896
258374096692314112
258374096704925697
258374096700723200
258374096679759872
258374096692330496
258374096767811584
258374096780398593
258374096725880833
258374096855900160
258374096839143425
258374096897835008
258374096881070080
258374096671363072
258374096746856448
258374097011081217
258374097044664323
258374097044643842
258374096897839104
258374096788811776
258374096730079232
258374096889450498
258374097061433344
258374096751038464
258374097015279617
258374096696512513
258374096981741568
258374096763641856
258374096897859584
258374096797184001
258374100874051584
258374100920172544
258374100962144256
258374100907601921
258374100978921474
258374100874059776
258374100987305984
258374100907610112
258374101062799360
258374100920188928
258374101050200065
258374101096333312
258374101238956032
258374101243138048
258374101150879744
258374101192830977
258374101226369026
258374101180243968
258374101146693633
258374101230571520
258374101050208259
258374101184421888
258374101226369024
258374101155074048
258374101238960129
258374101113122816
258374101176033281
258374101050224640
258374105089331200
258374105064161280
258374105185808386
258374105148035072
258374105177399297
258374105236123651
258374105181593601
258374105265483777
258374105307443201
258374105227743232
258374105189986304
258374105433268224
258374105416478720
258374105370345474
258374105441632256
258374105387106304
258374105399713792
258374105437450240
258374105336782849
258374105101910016
258374105328406528
258374105340973057
258374105206779904
258374105299038208
258374105127084033
258374109258457088
258374109292027908
258374109325578243
258374109338148864
258374109266845697
258374109245874176
258374109308792832
258374109371703296
258374109409464321
258374109405257730
258374109422034945
258374109438828544
258374109338161152
258374109556248576
258374109329768449
258374109409472512
258374109510111232
258374109543673856
258374109539495936
258374109543661568
258374109627555840
258374109598203904
258374109455597569
258374109308801025
258374109568856064
258374109564633088
258374109472378880
258374109619179520
258374109443026944
258374109619187712
258374109447217152
258374113436004352
258374113482129408
258374113435996162
258374113431805953
258374113448583169
258374113473753089
258374113448562688
258374113540841472
258374113440174081
258374113477943298
258374113482137602
258374113545052162
258374113469534208
258374113528250369
258374113532473345
258374113574408192
258374113595363328
258374113654104064
258374113683456000
258374113670864896
258374113763151872
258374113737981952
258374113725399040
258374113725407232
258374113834446850
258374113662484480
258374113733775361
258374113784131585
258374113473732610
258374113515692032
258374113792520192
258374113771524098
258374113817677826
258374113800896512
258374113821851649
258374113758941184
258374113700229120
258374113461166081
258374113821876226
258374113452756992
258374113536659456
258374113809293318
258374113809272832
258374113754742785
258374113784102912
258374113473724416
258374113763160065
258374117647065088
258374117668040705
258374117730963456
258374117844217856
258374117764526080
258374117693198337
258374117768695808
258374117722574848
258374117714169856
258374117856796672
258374117852590080
258374117881966592
258374118032936960
258374117735161856
258374117915508736
258374117852585984
258374117995204608
258374117936476163
258374117936476162
258374117827440640
258374117961641984
258374117995208705
258374118007783425
258374117986811904
258374118024564738
258374118037151744
258374117915500545
258374117781282816
258374118037131265
258374121837187072
258374121866547201
258374121879113728
258374121900081152
258374121954627585
258374121912676352
258374121879138304
258374122025926656
258374121912684544
258374121946234882
258374121971404800
258374121958805506
258374122072059904
258374122021736450
258374122109812736
258374121942052865
258374122042699776
258374122181099520
258374121937854464
258374122084630529
258374122202071040
258374122000773120
258374122105618432
258374122084642816
258374122202099712
258374126014713856
258374126086012928
258374126044082176
258374126073434114
258374126157307906
258374126035668992
258374126262173696
258374126165708801
258374126119567360
258374126136340482
258374126127943681
258374126065041410
258374126065029120
258374126270570497
258374126086021122
258374126060838912
258374126287335424
258374126316699648
258374126287343616
258374126350241792
258374126346043393
258374126316691457
258374126421561346
258374126425747456
258374126165712897
258374126388011009
258374126421549056
258374126320889856
258374126367027200
258374126274740224
258374126421544961
258374126358634497
258374126295719937
258374126316711936
258374126375403520
258374126304100352
258374126299914241
258374126224437249
258374126354456576
258374130326446080
258374130255155203
258374130217402368
258374130385162241
258374130351624192
258374130431320064
258374130259349505
258374130498420736
258374130490040320
258374130552930306
258374130406137856
258374130494238721
258374130607484928
258374130557153280
258374130603261953
258374130397757442
258374130443898880
258374130380963840
258374130347425793
258374130229993472
258374130611679235
258374130573922306
258374130590687233
258374130368397312
258374134411702273
258374134550118400
258374134424289281
258374134587871232
258374134503993344
258374134587863041
258374134499794945
258374134529138691
258374134726266881
258374134671736833
258374134713688064
258374134776623104
258374134667563008
258374134738853889
258374134579470337
258374134751444992
258374134713679872
258374134713700354
258374134797590529
258374134789206016
258374134667550720
258374138769592321
258374138610188290
258374138777989120
258374138601824256
258374138731843584
258374138723459072
258374138689908736
258374138656354304
258374138752798720
258374138870247424
258374138777960448
258374138916376576
258374138777964544
258374138836705281
258374138962538496
258374138916388865
258374138849267713
258374138857660416
258374138903818240
258374138891227136
258374138937372672
258374138920595456
258374138928971776
258374138698297344
258374138945740801
258374138593439744
258374142871617537
258374142825467904
258374142812909568
258374142850658305
258374142854832129
258374142846447616
258374142909349888
258374142989062144
258374143026814976
258374143031005184
258374143035191296
258374142900989952
258374143110701056
258374142913568769
258374142976471041
258374143156834305
258374142942920704
258374143144239105
258374143156830208
258374143089713152
258374143106502659
258374143165206528
258374143102304256
258374143077146625
258374143077138432
258374143169404929
258374142947115008
258374143089717249
258374147032354816
258374147086876672
258374147154006017
258374147019776002
258374147242074114
258374147246280705
258374147342729217
258374147305000961
258374147359531008
258374147288219648
258374147388874752
258374147154014208
258374147342745600
258374147225317376
258374147372109824
258374147309174786
258374151256018944
258374151310548992
258374151335727104
258374151356686336
258374151314755584
258374151339921408
258374151453147136
258374151184740352
258374151503486976
258374151188926465
258374151360876544
258374151482515457
258374151541248000
258374151528648704
258374151516078080
258374151532855296
258374151587381248
258374151537049600
258374151453159424
258374151591567362
258374151587381249
258374151423787010
258374151407022080
258374151520280576
258374151570599936
258374151478325249
258374151499292672
258374151293779970
258374155370639360
258374155513253889
258374155408379904
258374155483901954
258374155588739073
258374155530027009
258374155660054528
258374155693592577
258374155618115584
258374155521650688
258374155735531521
258374155710394368
258374155605512192
258374155664252928
258374155387420672
258374155626483712
258374155626508289
258374155706195968
258374155710382080
258374155714588672
258374155672621056
258374155597131776
258374155714568192
258374155735560192
258374155609718784
258374155387408385
258374155379032064
258374159569141760
258374159569133569
258374159594311682
258374159632052224
258374159611068416
258374159732707330
258374159644626945
258374159707537409
258374159657218049
258374159778865152
258374159703347201
258374159791439873
258374159925657600
258374159791452160
258374159757897728
258374159845949441
258374159967588352
258374159934054400
258374159883698177
258374159896281089
258374159921446914
258374159980179457
258374159816609793
258374159732715520
258374159808200706
258374159632048128
258374159741091842
258374159934042112
258374159883726848
258374159795634176
258374163851513857
258374163784400896
258374163784404992
258374163906056193
258374163834753024
258374163776012289
258374163901865984
258374163918639104
258374163952193536
258374164002516993
258374163918639105
258374163771817984
258374163822166017
258374163776020484
258374163947978752
258374164073816064
258374163918643200
258374163906052098
258374164119949312
258374163868299264
258374164057042944
258374164048670721
258374164036087808
258374164170276864
258374164140941312
258374164023492609
258374164094808065
258374163759239168
258374167957757952
258374167991287808
258374168041623553
258374168117129217
258374168037429248
258374168163278848
258374168129724416
258374168163274753
258374168066813952
258374168217800704
258374168213614593
258374168310067200
258374168221990912
258374168280707074
258374168339443716
258374168091979776
258374168310071296
258374168096149505
258374168297476096
258374168012279808
258374168276508672
258374168293294080
258374168150700032
258374168242966528
258374168335233027
258374168364589056
258374168352022528
258374168326860800
258374167982915584
258374168335233026
258374172168843266
258374172206567426
258374172244324352
258374172261117952
258374172273692672
258374172340801536
258374172340781058
258374172164648960
258374172164620288
258374172277895168
258374172386922496
258374172357558272
258374172244332544
258374172244316160
258374172433055745
258374172428886016
258374172462436352
258374172336615424
258374172441448448
258374172504379392
258374172462440448
258374172529545216
258374172462436356
258374172433080321
258374172554711040
258374172487589888
258374172441473024
258374172529532928
258374172550512642
258374172554690560
258374172248518656
258374172152066048
258374172525359104
258374172403720192
258374172420472832
258374176342171648
258374176354750464
258374176342147072
258374176371511298
258374176426037248
258374176455409665
258374176346357760
258374176430247937
258374176421867520
258374176505729026
258374176509943809
258374176539295745
258374176409260033
258374176497356800
258374176488968194
258374176518311936
258374176430243840
258374176526700544
258374176375705600
258374176577048577
258374176631554049
258374176644153346
258374176652541952
258374176572858369
258374176598020098
258374176698675200
258374176753192961
258374176488960001
258374176719659008
258374176694489088
258374176623173632
258374180557430786
258374180628733952
258374180683272192
258374180649713665
258374180712615936
258374180817477632
258374180704243714
258374180557430785
258374180561616896
258374180628742144
258374180603576320
258374180695838722
258374180616155136
258374180700028929
258374180637143042
258374180683268096
258374180762959873
258374180704223233
258374180821692416
258374180733591553
258374180708425730
258374180872011776
258374180838465537
258374180783923200
258374180620337153
258374180817494019
258374184755924993
258374184810455042
258374184772698112
258374184953053184
258374184848224257
258374184730767360
258374184915320832
258374184974032896
258374184776912896
258374184772718593
258374185091465216
258374184965660672
258374184915304448
258374184957272065
258374185120829440
258374184944672769
258374184969854976
258374184961466368
258374184940498945
258374185074696192
258374185137602560
258374185074692097
258374185074704385
258374185083092992
258374185129234432
258374185007591424
258374188967014400
258374189000568833
258374188925079552
258374189076058113
258374189071884289
258374189038329856
258374189164150784
258374189109616641
258374189055090688
258374189168353280
258374189130579968
258374189201899520
258374189000568832
258374189109628928
258374189122211840
258374189122195456
258374189197713408
258374189189300225
258374189193494528
258374189231267840
258374189155745792
258374189067689984
258374189302546432
258374189218689024
258374189126393856
258374189155753986
258374189273194496
258374193131950080
258374193123565568
258374193207451648
258374193220050945
258374193270382595
258374193144557569
258374193274560513
258374193203273728
258374193261993984
258374193383616513
258374193467518978
258374193379430401
258374193308135424
258374193383620611
258374193459105793
258374193446518784
258374193287139328
258374193471713281
258374193509462016
258374193186492417
258374193496875008
258374193475878912
258374193312309248
258374193341673473
258374193450713089
258374193358442496
258374197347246081
258374197380784128
258374197338836992
258374197338861569
258374197355630592
258374197359828992
258374197422731264
258374197347225602
258374197418532864
258374197607297025
258374197535969284
258374197569531904
258374197531774976
258374197544378368
258374197561147392
258374197519200256
258374197561159680
258374197535993856
258374197611479040
258374197678571520
258374197552742400
258374197678592000
258374197695361025
258374197624070144
258374197603074048
258374201570885632
258374201537331201
258374201591865347
258374201541550082
258374201654796288
258374201566703617
258374201591857154
258374201646387200
258374201596080129
258374201562505216
258374201700937728
258374201617039360
258374201658966016
258374201772224512
258374201612853248
258374201789018112
258374201801580544
258374201658974208
258374201591877632
258374201696727040
258374201889665024
258374201826742272
258374201847738368
258374201780600834
258374201872896000
258374201885462528
258374201709301760
258374201847721984
258374201713504256
258374201822568449
258374201797398528
258374201906434048
258374201910636544
258374201658986496
258374201679953920
258374201747070976
258374201709322240
258374201763840002
258374205723275266
258374205807149057
258374205828116480
258374205853298688
258374205719052288
258374205761024000
258374205819736064
258374205727440896
258374205836513280
258374205849096192
258374205912018944
258374205861658626
258374205832327168
258374205710663681
258374205932961792
258374206067208193
258374205903630336
258374206021050368
258374206012665858
258374205966516224
258374206008483840
258374206062993408
258374205949767680
258374206079766529
258374205991682049
258374206079766528
258374206071394305
258374205832298496
258374205786181632
258374206083981312
258374205970714624
258374209946927104
258374209980493824
258374209942732800
258374209951113219
258374209997254657
258374210068574209
258374210018226177
258374209896595457
258374210160844800
258374210139873280
258374210123083777
258374210165026817
258374210102108160
258374209963712512
258374210005639169
258374210240524290
258374210118897665
258374210152443904
258374210257289217
258374210181816321
258374210194403328
258374210215370753
258374210290864129
258374210139865088
258374210261504002
258374209984671745
258374210068574211
258374210102099968
258374210286665728
258374210081140738
258374210295054336
258374210248900609
258374210286678017
258374209946931202
258374214187352064
258374214271242241
258374214103465987
258374214237700096
258374214191554560
258374214137044995
258374214178963457
258374214137032706
258374214128640000
258374214376120321
258374214220922881
258374214439022594
258374214451621889
258374214451593216
258374214426456065
258374214195769344
258374214384492544
258374214107664384
258374214497738753
258374214342541312
258374214439010304
258374214338363392
258374214434820096
258374214497755136
258374214506147840
258374214485176320
258374214225125376
258374214455787521
258374214183157762
258374214145417217
258374218339737600
258374218352300032
258374218318761984
258374218436198401
258374218402639872
258374218444595200
258374218478129152
258374218373275649
258374218364887041
258374218331328513
258374218591379456
258374218511699968
258374218541064192
258374218578817025
258374218457169920
258374218671071233
258374218675265536
258374218696245249
258374218612371457
258374218570403841
258374218624929794
258374218394243073
258374218373267456
258374218335539201
258374218310361090
258374218687844352
258374218692034560
258374218675265537
258374218641719296
258374218662703104
258374222538235904
258374222521434114
258374222567579648
258374222680821760
258374222613716992
258374222643097600
258374222584373248
258374222630486017
258374222575988736
258374222773104640
258374222739562496
258374222680825856
258374222492090368
258374222601150465
258374222701789185
258374222735360001
258374222659850242
258374222626304000
258374222840217600
258374222735368193
258374222810841088
258374222836023298
258374222680834050
258374222571778048
258374222773112832
258374222689214464
258374222856994816
258374222848593920
258374222844395522
258374226719936512
258374226698977280
258374226799624192
258374226690584577
258374226707378176
258374226698960896
258374226677993473
258374226778660864
258374226891907073
258374226812231680
258374226740924416
258374226938044416
258374226900295682
258374226900295681
258374226862546944
258374226963222528
258374226849984512
258374226883510274
258374227000954881
258374227030323200
258374226950647808
258374227017728001
258374226963214336
258374226673815552
258374226950643712
258374226975813632
258374227084853249
258374227068076033
258374230889091072
258374230981365760
258374230876508160
258374231069429760
258374231031705600
258374230951989248
258374231065247744
258374231144923137
258374231014920192
258374230868123648
258374231056842752
258374230998134785
258374231178485760
258374231119757314
258374231103004672
258374231144935425
258374231191080960
258374231220436993
258374231082016769
258374231270752256
258374231199449088
258374231098798080
258374231098793984
258374231245586432
258374231027490817
258374235100155905
258374235154702338
258374235066621952
258374235163074560
258374235146313730
258374235267940352
258374235163095042
258374235230199809
258374235133706241
258374235230175233
258374235301486592
258374235293093888
258374235309879296
258374235070795776
258374235280527361
258374235385393153
258374235418935298
258374235385393154
258374235284717569
258374235469279232
258374235347644416
258374235448287232
258374239344807936
258374239269318657
258374239382540288
258374239365787648
258374239378341889
258374239332229120
258374239361568768
258374239390924800
258374239437062146
258374239495806976
258374239508369408
258374239491588096
258374239336427520
258374239533555712
258374239520964609
258374239340597248
258374239361585153
258374239449665536
258374239550324738
258374239575474176
258374239638392832
258374239491592192
258374239520952320
258374239336411137
258374239663575040
258374239655186435
258374239499980801
258374239596453891
258374239638392835
258374239575494656
258374239592251393
258374239550312449
258374239621632000
258374239550308352
258374239671963651
258374239562919936
258374239520948226
258374239508373504
258374243505545217
258374243459403776
258374243513937924
258374243547484160
258374243476197376
258374243476180992
258374243543285760
258374243471982593
258374243472003072
258374243652345856
258374243505545216
258374243543314432
258374243593625600
258374243711057920
258374243526529024
258374243539107840
258374243471982592
258374243706863616
258374243589443584
258374243648167937
258374243853680640
258374243740442625
258374243761401857
258374243811741696
258374243836887040
258374243862077441
258374243853680641
258374243862052866
258374243757199360
258374247725027328
258374247687270400
258374247657897984
258374247842447360
258374247737597954
258374247800504321
258374247745982465
258374247959908352
258374247662108672
258374247976677376
258374247959900162
258374247758585857
258374248060579840
258374247762767872
258374247934726144
258374248043794432
258374247775367168
258374248047988736
258374248014430208
258374247846653952
258374248001843201
258374247947313152
258374248056369153
258374248010223616
258374247821500416
258374247670501376
258374251877376003
258374251848011776
258374251910922240
258374251852218368
258374252103868416
258374251902533632
258374252049334273
258374251877376002
258374251965464576
258374251990614016
258374252061917184
258374252074500097
258374252066111490
258374251948683265
258374252032573441
258374252166778880
258374252082917376
258374251999002624
258374251978059777
258374252183564288
258374252066140160
258374252036759552
258374252028383232
258374252183552001
258374251898359808
258374252196151296
258374252166774784
258374252087087104
258374251864788992
258374252175163395
258374252124835840
258374252242296832
258374252028362753
258374252074520576
258374252179369985
258374252250681344
258374252116443136
258374256113631232
258374256038137857
258374256117837824
258374256109420544
258374256142991360
258374256168148992
258374256210108416
258374256147173376
258374256226885632
258374256260427778
258374256163954688
258374256293998593
258374256256249859
258374256205905920
258374256231059456
258374256252035072
258374256285581314
258374256340119554
258374256319143936
258374256335937536
258374256394637313
258374256256229376
258374256256233472
258374256428187649
258374256344326144
258374256231075841
258374256285581312
258374256373690368
258374256386260994
258374256449183744
258374256222683137
258374256398856194
258374256382074880
258374256440799232
258374260240826368
258374260282781696
258374260270178305
258374260270190593
258374260375040001
258374260282773505
258374260437946368
258374260446359554
258374260228251648
258374260463120385
258374260521828352
258374260500873216
258374260488286208
258374260551217153
258374260547014656
258374260517658624
258374260542816257
258374260538613762
258374260584759296
258374260630888451
258374260505079808
258374260563800065
258374260349890561
258374260639272961
258374260572160000
258374260580556801
258374264464478208
258374264435142657
258374264464486400
258374264435138560
258374264581914625
258374264451919874
258374264548372480
258374264523202560
258374264531607552
258374264611303425
258374264711950336
258374264628080640
258374264548368385
258374264636440576
258374264741314560
258374264581914624
258374264577720320
258374264464486402
258374264774881280
258374264779067392
258374264795828224
258374264741310464
258374264699379712
258374264800030720
258374264674213888
258374264770682880
258374264598691840
258374264720347136
258374264800038912
258374264816812032
258374264615477248
258374264829403136
258374264724525056
258374264502247425
258374268625231872
258374268642017281
258374268679770113
258374268616839169
258374268633640961
258374268813983745
258374268713320449
258374268855922688
258374268709113856
258374268834967552
258374268914638850
258374268923023361
258374268822376450
258374268944003073
258374268906258432
258374268897869825
258374268751060992
258374269027880961
258374268851720192
258374268935606273
258374268910448640
258374269019488256
258374268952383488
258374268834955264
258374268943998977
258374268793004032
258374269015306240
258374269011124224
258374268813996033
258374269006929920
258374269023682560
258374269027893248
258374268952408066
258374268767850496
258374268935606272
258374268721692672
258374268876902400
258374272827944960
258374272844701696
258374272878247936
258374272836329472
258374273041846273
258374272932790272
258374272857300992
258374272987328513
258374272987328512
258374272974737408
258374272991498240
258374272932773889
258374272995700736
258374273016659969
258374272995696640
258374273188655105
258374273071190017
258374272962142208
258374273104740353
258374273163489280
258374273159270401
258374273129930752
258374272991510528
258374273171877888
258374273163464704
258374273138323457
258374273092177920
258374273167683584
258374272857292801
258374272811147264
258374272882462720
258374273205432320
258374272827920384
258374272907636736
258374273079599104
258374272907620352
258374273046036480
258374277030637568
258374277043212289
258374277009657858
258374277047394304
258374277169020928
258374277059981312
258374277156450307
258374277055782913
258374277173227520
258374277223559168
258374277101932545
258374277127081984
258374277282283520
258374277282295809
258374277311643649
258374277215182850
258374277215186944
258374277328424960
258374277378736128
258374277227745280
258374277361963008
258374277370351616
258374277055787008
258374277403918338
258374277185802240
258374277408104448
258374277282287617
258374277194194945
258374277169041409
258374277286469632
258374277282283523
258374281271066625
258374281350762496
258374281296232448
258374281233321986
258374281371713537
258374281199771648
258374281338171393
258374281447227392
258374281476579328
258374281292050432
258374281514319873
258374281417879552
258374281258491904
258374281241702400
258374281426264064
258374281375920128
258374281497554944
258374281417863168
258374281573060609
258374281501749249
258374281535320064
258374281589825536
258374281489162241
258374281501765632
258374281531121664
258374281589817344
258374281606610945
258374281547894784
258374281371717633
258374281518526464
258374281258467329
258374285406642177
258374285402447873
258374285486354433
258374285440204800
258374285524090881
258374285419216896
258374285503131649
258374285436014595
258374285540851712
258374285398274048
258374285582815232
258374285452783616
258374285662498819
258374285591191552
258374285574414337
258374285398269952
258374285679276033
258374285675073537
258374285683482624
258374285708648448
258374285763178496
258374285612163072
258374285738004480
258374285620543488
258374285792518144
258374285561831425
258374285591203840
258374285796728832
258374285616349185
258374285687656449
258374285670899713
258374285649915904
258374285494743041
258374285721231362
258374285775740930
258374285784150017
258374285679263744
258374289630314497
258374289697423360
258374289630314496
258374289693229057
258374289668075521
258374289689030657
258374289668050944
258374289630306305
258374289684824064
258374289735172096
258374289772908544
258374289823264769
258374289617739776
258374289642889216
258374289659686914
258374289697415168
258374289806462976
258374289772933122
258374289856815107
258374289911316480
258374289596755968
258374289949089792
258374289907122176
258374289844224000
258374289936506880
258374289944875009
258374289974255616
258374289999400960
258374289961664514
258374289915523072
258374289902940160
258374289999425537
258374289827430402
258374289781313536
258374293853970433
258374293879148545
258374293862363136
258374293979795456
258374293879132160
258374293916905473
258374293887516674
258374294067884034
258374294080483328
258374293791064065
258374293942063105
258374294009159680
258374293963022336
258374294004981762
258374293971415040
258374293967228928
258374293988192256
258374293874962433
258374294009155585
258374294093049856
258374294046900224
258374294051102721
258374294000783360
258374294193717248
258374294093045761
258374293816217601
258374293954650114
258374294189510657
258374294059491328
258374294181134337
258374293841395714
258374294072082434
258374294063697920
258374298006343680
258374298094411776
258374298119569408
258374298039898113
258374298090237952
258374298031505408
258374298190901248
258374298039902209
258374298102800385
258374298274766850
258374298002128896
258374298211864576
258374298216058880
258374298107006976
258374298056679425
258374298010521600
258374298228649984
258374298182496256
258374298291539968
258374298320900097
258374298337681408
258374298299940864
258374298278973440
258374298367045633
258374298304118784
258374298341875712
258374298186678273
258374298379636736
258374298308329472
258374298245402625
258374298320920576
258374298333507584
258374298253803521
258374302175461376
258374302171279360
258374302221606912
258374302230007808
258374302209028096
258374302263545856
258374302305488897
258374302209019904
258374302242582529
258374302355828736
258374302297104386
258374302389395456
258374302460686336
258374302485868544
258374302280331264
258374302255173632
258374302548770816
258374302406148096
258374302582308864
258374302406156289
258374302544576513
258374302460674048
258374302397767681
258374302464892929
258374302473277441
258374302527799298
258374302531981312
258374302204829697
258374302519398401
258374306378153985
258374306432708609
258374306524966912
258374306516586498
258374306524954624
258374306449461249
258374306503991297
258374306571100161
258374306541752321
258374306537566209
258374306386567168
258374306495598592
258374306600456192
258374306638221313
258374306491424769
258374306554331138
258374306524979200
258374306680168448
258374306608852992
258374306655002625
258374306713698305
258374306734678017
258374306638221312
258374306684354560
258374306604650496
258374306650808320
258374306663395328
258374306659192833
258374306722095104
258374306738892801
258374306650804224
258374306642411520
258374306474627074
258374306415931393
258374306642415616
258374306545954816
258374306680160256
258374310593449984
258374310606032896
258374310572462080
258374310736048128
258374310643765248
258374310660550658
258374310643789824
258374310647955457
258374310715088897
258374310668926980
258374310647984129
258374310790582272
258374310576656385
258374310706692096
258374310698303488
258374310706700288
258374310790574080
258374310769598464
258374310727651329
258374310593441792
258374310803144706
258374310765408257
258374310870269953
258374310803148800
258374310857695234
258374310895435778
258374310585049090
258374310861877249
258374310908014593
258374310928982016
258374310937378816
258374310899630081
258374310941581315
258374310966743041
258374310920597504
258374310958350337
258374310941564929
258374310849290240
258374310819938307
258374310878670848
258374310777987072
258374314804518913
258374314775179264
258374314825502721
258374314821304321
258374314800320512
258374314875834369
258374314947141635
258374314846453761
258374314766761987
258374314896801792
258374314821300224
258374314926161921
258374314888396800
258374314917761024
258374314888425472
258374314871644160
258374314817097728
258374314968113154
258374314909368321
258374314900987904
258374314846478336
258374315110723585
258374314833870849
258374315161034753
258374315051986944
258374315114917888
258374315102310400
258374315081351170
258374314880024578
258374314779357184
258374315135868928
258374314875822082
258374318969466881
258374319078506496
258374318965288960
258374318956871681
258374318952685568
258374319028203520
258374319133036544
258374318952681475
258374319141421057
258374318994636801
258374318990450688
258374319120474112
258374318965284864
258374319099494400
258374319216926720
258374319128838145
258374319271456768
258374319250493440
258374319334375424
258374319162392577
258374319040778240
258374319346970624
258374319237910528
258374319078531072
258374319334387713
258374319325990912
258374319271464961
258374319363747840
258374323205705729
258374323209916416
258374323205722113
258374323222495232
258374323197313024
258374323214114816
258374323298000896
258374323302195200
258374323188924417
258374323352510464
258374323302178816
258374323293802496
258374323402862592
258374323339931648
258374323528691713
258374323339939840
258374323281219586
258374323352506369
258374323486748672
258374323235082240
258374323432202240
258374323553857537
258374323453186048
258374323549659136
258374323453194240
258374323448995841
258374323507712000
258374323524497408
258374323549650945
258374323507720194
258374323239280640
258374323465760768
258374327362265088
258374327471325184
258374327496486913
258374327450353664
258374327429386240
258374327525838849
258374327551025152
258374327450337280
258374327437778944
258374327634911232
258374327618121728
258374327559401472
258374327643291648
258374327618117633
258374327597150208
258374327664267264
258374327580381184
258374327718793217
258374327731367939
258374327538434049
258374327441960961
258374327609729025
258374327567802368
258374327676833792
258374327752335362
258374327609737216
258374327609724929
258374331623677954
258374331590131713
258374331535597570
258374331611107328
258374331686604800
258374331615301633
258374331661438977
258374331707572224
258374331682414592
258374331745312769
258374331665612800
258374331657236480
258374331682398211
258374331833405440
258374331703373824
258374331757916160
258374331749515264
258374331854356481
258374331829194752
258374331862769664
258374331921473536
258374331938250752
258374331900514304
258374331825016832
258374331946631168
258374331875344385
258374331535609856
258374331686600704
258374335738290177
258374335776047105
258374335776051200
258374335755067393
258374335750881280
258374335872503808
258374335855734785
258374335801212929
258374335914455041
258374335914463233
258374335948009473
258374335910264832
258374335826378752
258374335964786688
258374335918665729
258374335956414466
258374335973163010
258374335734104064
258374335964786689
258374335973167104
258374335948025858
258374336086437890
258374336031887361
258374336002543616
258374335889281024
258374335897686018
258374335977385984
258374336048664576
258374335792812032
258374335998349313
258374335948021761
258374336115798016
258374340012277760
258374339970363392
258374340050046978
258374340054228993
258374339987136512
258374340087787520
258374340104564736
258374340104560640
258374340201050112
258374340112953345
258374340045860864
258374340108771328
258374340230397952
258374339957751808
258374340196835330
258374340117151744
258374340125532160
258374340125552641
258374340079411200
258374340222005248
258374340096172032
258374340234604545
258374340293312515
258374339924217856
258374339957768192
258374340326879233
258374340167487488
258374340289105920
258374340272332801
258374339920007168
258374340293296129
258374340129722368
258374340293304320
258374344114319360
258374344231747584
258374344177221632
258374344193998848
258374344189833219
258374344131092480
258374344256917504
258374344156274688
258374344223379456
258374344152059904
258374344202399744
258374344223371264
258374344244338689
258374344244359168
258374344231772160
258374344265322497
258374344324030464
258374344298860544
258374344395325440
258374344223383552
258374344214970369
258374344307265539
258374344332435456
258374344269500416
258374344261132289
258374344277901313
258374344370188288
258374344445681664
258374344483426305
258374344462434304
258374344399544321
258374344328232960
258374344516968448
258374344487604225
258374344324030466
258374344365985792
258374344516968449
258374344370171907
258374348354764800
258374348325412866
258374348413472768
258374348363157504
258374348346372096
258374348317020161
258374348417687552
258374348405108737
258374348337991680
258374348417675265
258374348312821760
258374348447023104
258374348501577728
258374348384108544
258374348593836032
258374348514144256
258374348644175872
258374348585443328
258374348539305984
258374348421865474
258374348619014145
258374348656738304
258374348589649921
258374348501577729
258374348694511616
258374348694515713
258374348572876800
258374348644167680
258374348702879744
258374348342165505
258374348568670211
258374348451225600
258374348619001857
258374348572872704
258374352502943745
258374352586813440
258374352591024128
258374352565846017
258374352570040320
258374352502943744
258374352695869441
258374352578428928
258374352687489024
258374352750395392
258374352712638465
258374352712646658
258374352695861248
258374352804904960
258374352771358720
258374352733605888
258374352792338433
258374352876228609
258374352909766659
258374352658108417
258374352913973248
258374352888811521
258374352695865345
258374352804904961
258374352888807425
258374352683282435
258374352876228608
258374352834289664
258374352905568256
258374352712646656
258374352687493120
258374356751753217
258374356785303552
258374356734971904
258374356726579202
258374356810469376
258374356810465280
258374356764336129
258374356701437952
258374356835655680
258374356848222209
258374356911128577
258374356743356416
258374356823060481
258374356839837696
258374356923727872
258374356726579203
258374356881772544
258374356789501953
258374356877602818
258374356839854081
258374356701417472
258374356932108288
258374356877586432
258374356751761409
258374356957282304
258374356848222208
258374356911144960
258374356990824448
258374357028581376
258374356927918081
258374357087318018
258374357015990273
258374357036957696
258374356974047232
258374357062135811
258374356936302592
258374360908328960
258374360925106176
258374360925077504
258374360891523072
258374360925081600
258374360950263810
258374360950267904
258374360958640128
258374361021566976
258374360891547648
258374361101262848
258374361109630976
258374360979603456
258374361109643265
258374361063514115
258374360967024640
258374360979607553
258374361084473344
258374361084473345
258374361126404096
258374361130627073
258374361218686977
258374361130618881
258374361038323712
258374361235480576
258374361134796800
258374361126412290
258374361147400192
258374361071898626
258374360988004352
258374361206112258
258374361218678784
258374361306783744
258374361252249604
258374361281593345
258374361269010432
258374361285799937
258374361042546689
258374361139007488
258374360912498689
258374365136179200
258374365161349121
258374365203288065
258374365190705152
258374365182296064
258374365119393792
258374365085855744
258374365228437504
258374365253623808
258374365152935938
258374365186498561
258374365408796672
258374365354287104
258374365303955457
258374365165518849
258374365324922881
258374365211664384
258374365228445697
258374365220065280
258374365203267584
258374365333295104
258374365320720384
258374365354278913
258374365173907457
258374365421371392
258374365496881153
258374365421379584
258374365316526080
258374365425573889
258374365215870976
258374365467508736
258374365446541313
258374365492695041
258374365454942208
258374365471703040
258374365433962497
258374365463322624
258374365350092800
258374365438148608
258374365375234049
258374365501083649
258374365207465985
258374365165518850
258374365501071360
258374365446545408
258374365383651328
258374369317888000
258374369296924673
258374369351446528
258374369313714176
258374369418559488
258374369389187072
258374369355636737
258374369364021248
258374369485664257
258374369456291840
258374369431126017
258374369510825985
258374369506623489
258374369355640833
258374369426935811
258374369452118018
258374369343066112
258374369594720256
258374369481461760
258374369515032576
258374369506623491
258374369519210496
258374369577943040
258374369460490240
258374369544388608
258374369691197441
258374369682800640
258374369645039617
258374369628286976
258374369619877888
258374369645056000
258374369506648066
258374369666011136
258374369435332610
258374369636651009
258374369657647105
258374373487030273
258374373549932545
258374373474435072
258374373604458496
258374373528973312
258374373575098368
258374373503799296
258374373541568513
258374373583491072
258374373570924544
258374373700956160
258374373663207424
258374373549932546
258374373549940737
258374373734502401
258374373776445440
258374373717712896
258374373809987585
258374373675769856
258374373625438208
258374373801619456
258374373587697664
258374373734481921
258374373696757760
258374373717721088
258374373797412864
258374373881290752
258374373621239808
258374373679968256
258374373839339520
258374373747077120
258374373809987584
258374373549948928
258374373617041408
258374373596069888
258374373793226752
258374373797400576
258374373784821760
258374373864521730
258374377689710592
258374377802956800
258374377761021952
258374377761021953
258374377874288640
258374377781993474
258374377802985472
258374377765236737
258374377693917184
258374377802964994
258374377744240640
258374377949757443
258374377924603904
258374377899442177
258374377937174529
258374378079780864
258374378079780865
258374377979117568
258374378042040321
258374377995911170
258374378050449408
258374378008485888
258374378067202048
258374377958166528
258374377979125760
258374378050428929
258374378021076992
258374381921775616
258374381875630080
258374381896617984
258374381888225280
258374381955334145
258374381913403392
258374381955330048
258374381946937344
258374382014042116
258374381972119552
258374381867245568
258374382039224320
258374381913403393
258374382018256896
258374382118899712
258374381959520256
258374381963718656
258374382047617024
258374382118920194
258374382072770560
258374382206984193
258374381917569024
258374381951135744
258374382093754368
258374382118907904
258374382274084865
258374382265700353
258374382269902849
258374382202793985
258374381993086976
258374382160850947
258374382194401280
258374382152454144
258374382206996480
258374382257307648
258374382240546817
258374382186033152
258374381930172417
258374382160842754
258374382135681024
258374382110535680
258374386099318784
258374386090917890
258374386090917888
258374386082516992
258374386158039040
258374386149642241
258374386107678721
258374386187382784
258374386288054273
258374386191564800
258374386250293248
258374386124460032
258374386061565952
258374386275475456
258374386141249536
258374386392899584
258374386183196672
258374386237718529
258374386099302400
258374386292228096
258374386397093888
258374386338390018
258374386409697280
258374386451636224
258374386413875200
258374386334195712
258374386451611651
258374386346754048
258374386468413440
258374386472603648
258374386472583168
258374386216759296
258374386426462208
258374386376126464
258374386258685952
258374386116071424
258374390272626688
258374390348120064
258374390352334849
258374390289428480
258374390364925953
258374390352343040
258374390335545344
258374390406844416
258374390394277888
258374390356516865
258374390348140544
258374390297804802
258374390402670593
258374390478172162
258374390440398848
258374390390079488
258374390578806784
258374390398480384
258374390503321600
258374390612373504
258374390650126337
258374390574632960
258374390641750016
258374390616571905
258374390515916800
258374390645940224
258374390503337984
258374390650114048
258374390608195584
258374390536892416
258374390624952320
258374390616567808
258374390536884224
258374390436200448
258374394508869633
258374394475335680
258374394571804672
258374394479509504
258374394479517697
258374394609532929
258374394596950016
258374394575994881
258374394634727425
258374394462744576
258374394626322432
258374394596970498
258374394647306240
258374394588581888
258374394567593984
258374394613747713
258374394580197376
258374394743762945
258374394672467968
258374394613751808
258374394647293952
258374394731192320
258374394701828097
258374394764746753
258374394722791424
258374394760540162
258374394848608256
258374394756362241
258374394831843328
258374394718601216
258374394844413953
258374394764738561
258374394747961344
258374394781523971
258374394827665408
258374394672459776
258374394542428161
258374398678036480
258374398757728256
258374398661234689
258374398682218497
258374398665428992
258374398774493184
258374398795468801
258374398640283648
258374398812229632
258374398891917312
258374398870958081
258374398942253056
258374398740942849
258374398866776064
258374398837420033
258374398933872640
258374398770311168
258374398921306114
258374398703190017
258374398938075136
258374399005192193
258374398724173825
258374399000977410
258374398854180865
258374398761910272
258374398891921408
258374399034544129
258374399030341632
258374398959050752
258374398841606144
258374398954844160
258374402918457344
258374402863943681
258374402838781952
258374402952028161
258374402926858240
258374402964594688
258374403027525632
258374402901700608
258374403014938624
258374402897485824
258374403052679170
258374403040092160
258374403040096257
258374402876526592
258374403073646593
258374402847158273
258374403040104448
258374403090444289
258374403153334272
258374403094638592
258374403174301697
258374403056889857
258374403195281408
258374403111395329
258374403153338369
258374403157544960
258374403178516482
258374403006554112
258374403182718976
258374403237220352
258374403203674113
258374402884923392
258374403170119682
258374402952024064
258374403224645632
258374402985570304
258374403077836802
258374403224649728
258374403228852225
258374403245608960
258374403086233600
258374403157553152
258374407066640384
258374407083397120
258374407041470467
258374407058251776
258374407116972033
258374407133724672
258374407146315777
258374407179874304
258374407083393024
258374407129554945
258374407188279297
258374407158919168
258374407100198913
258374407192465408
258374407158890498
258374407251169281
258374407213416448
258374407154716673
258374407213441025
258374407251193856
258374407288934400
258374407272165376
258374407112757248
258374407372804096
258374407381196800
258374407322488832
258374407158910976
258374407402168321
258374407372808192
258374407100198914
258374407213441026
258374407234387968
258374407393779712
258374407368622080
258374411248353280
258374411227373568
258374411269337088
258374411231584256
258374411340619778
258374411290288128
258374411273506816
258374411374178304
258374411378364416
258374411432886273
258374411315453952
258374411302891520
258374411546144769
258374411441291264
258374411533578240
258374411399352320
258374411504197632
258374411525169153
258374411600674816
258374411625852928
258374411491606529
258374411562909696
258374411592273923
258374411386757121
258374411416129536
258374411604877312
258374411625852929
258374411428712448
258374411567112194
258374411508412416
258374411516796928
258374411571326976
258374411621642246
258374411621654529
258374411554529281
258374411579703296
258374411621642245
258374411634241536
258374411508404225
258374411445485568
258374411458068480
258374415480397824
258374415505567746
258374415530721281
258374415476215809
258374415476224000
258374415472013312
258374415547510785
258374415539118080
258374415513960448
258374415555903489
258374415589457921
258374415472013313
258374415648165888
258374415543320576
258374415664939009
258374415803379712
258374415702687744
258374415727865860
258374415656579075
258374415513972736
258374415748825089
258374415618813952
258374415815958531
258374415774003200
258374415513960449
258374415593664513
258374415698509824
258374415727857664
258374415820148737
258374415753043970
258374415773990912
258374415824322562
258374415794970625
258374415824338944
258374415434272770
258374415480406016
258374415828529153
258374415614623744
258374415748829184
258374415614615553
258374415484608514
258374419716644864
258374419762778112
258374419691483137
258374419662123008
258374419758600192
258374419712462849
258374419796340736
258374419796332544
258374419947347969
258374419897004032
258374419821506562
258374419913773056
258374419842490368
258374419968307200
258374419754385408
258374419955720192
258374419817312256
258374419775369216
258374419863449600
258374419976712194
258374419917963266
258374419938963456
258374419951529984
258374420010237952
258374420014440448
258374420010254336
258374419989291008
258374419842469889
258374419917971456
258374419838300163
258374419750195200
258374423831257088
258374423822880770
258374423852224513
258374423822884864
258374423852220416
258374423827083265
258374423952891908
258374423957086209
258374423919349760
258374423906750465
258374423952883712
258374423952891907
258374423952891906
258374423961272321
258374423856418816
258374424015798272
258374423936135169
258374424061960192
258374424066134018
258374424024195072
258374424061935616
258374423898374144
258374424070324224
258374423940300802
258374423927734272
258374423999037441
258374424137433089
258374424040992769
258374424103878656
258374424200372224
258374424124854272
258374424212934657
258374424108089344
258374423940313088
258374424074543104
258374423994855424
258374424187772928
258374424196157441
258374424200372225
258374424196177921
258374424120664064
258374428000407553
258374428004601857
258374428029775873
258374428067512320
258374428075913216
258374428088467456
258374428088492032
258374428126216192
258374428092661760
258374428155588608
258374428084277249
258374428025577472
258374428143005696
258374428117827585
258374428277235712
258374428294000640
258374428151406592
258374428117852160
258374428189138946
258374428260450304
258374428113641472
258374428302376960
258374428222701569
258374428205920256
258374428222709761
258374428172357633
258374428289818624
258374428415647745
258374428252073986
258374428294017024
258374428398862337
258374428168175616
258374428134625280
258374428298194944
258374428184952833
258374428054917122
258374428310781952
258374428382076929
258374428407238656
258374428122030081
258374428382097408
258374428159799297
258374432211468289
258374432215674881
258374432203083776
258374432312152064
258374432249217026
258374432270200832
258374432307953666
258374432375050240
258374432240840704
258374432370876419
258374432270209024
258374432337301504
258374432354095104
258374432404406273
258374432396034048
258374432270204929
258374432328933376
258374432320528385
258374432391843842
258374432412815360
258374432547041280
258374432530243584
258374432580567041
258374432538632192
258374432492490753
258374432534458368
258374432463130624
258374432446369793
258374432530251776
258374432354082816
258374432551206912
258374432597364737
258374432609931265
258374432467337216
258374432312160256
258374432601550851
258374432354095105
258374432484102145
258374432475713536
258374432588967936
258374432534446080
258374436519030784
258374436393213952
258374436472901632
258374436464517120
258374436552593409
258374436409974785
258374436498051072
258374436451938304
258374436607127552
258374436502257664
258374436539998210
258374436401582080
258374436418379778
258374436540014592
258374436477100032
258374436560982017
258374436644864000
258374436628070400
258374436619698179
258374436590342145
258374436531605504
258374436565164033
258374436770689024
258374436602925056
258374436653248512
258374436741320705
258374436653260802
258374436477075456
258374436795854848
258374436703588353
258374436649058304
258374436489678848
258374436644851712
258374436682620929
258374436653244416
258374436678402051
258374436783276033
258374436787482624
258374436661637121
258374436732952578
258374436741320704
258374436800061442
258374440642031617
258374440646221824
258374440654614528
258374440675577857
258374440692375552
258374440721715201
258374440637849600
258374440642019329
258374440780443648
258374440663007232
258374440738504704
258374440763654145
258374440784625666
258374440767848448
258374440793018369
258374440776249344
258374440801415168
258374440734294019
258374440688181248
258374440847544321
258374440784637954
258374440830767105
258374440784637953
258374440985964544
258374440847564800
258374440730103808
258374440725921793
258374440629456896
258374440948215808
258374440952422400
258374440851763201
258374440939827200
258374440889483265
258374440939823107
258374440813993984
258374440948207618
258374440998559744
258374440893685761
258374440952406016
258374440969195520
258374440927232000
258374440998535168
258374440910458880
258374440851763200
258374440751071232
258374440927260673
258374444781805569
258374444907634689
258374444836343808
258374444857319424
258374444865695745
258374444819558401
258374444853100545
258374444949569536
258374444991512576
258374445025091584
258374444878295041
258374444957966336
258374445050261504
258374444890877952
258374444794396672
258374445096378369
258374445121560576
258374445025071104
258374444978937856
258374445100589056
258374445146714112
258374444957966338
258374445079617536
258374445092179968
258374445142519808
258374444999925760
258374445159305216
258374445180272640
258374445129932800
258374445159301121
258374445004124160
258374445092192258
258374445117353985
258374444983123969
258374444878278656
258374449009655808
258374449089347585
258374449089359873
258374449068376068
258374449085177856
258374449114529793
258374449068376067
258374449005477888
258374448984494080
258374449043218432
258374449164853249
258374448971931648
258374449122910209
258374449093545987
258374449190019072
258374449206812672
258374449013874688
258374449173233667
258374449202601984
258374449127104512
258374449198403584
258374449248739328
258374449294868480
258374449252945921
258374449110347776
258374449152266240
258374449215184897
258374449257123840
258374449362006016
258374449169051648
258374449252950016
258374449294893057
258374449231974400
258374449387167744
258374449269731328
258374449374580737
258374449265524736
258374449332633601
258374449328439296
258374449311653888
258374449039015937
258374449349406720
258374449261318144
258374448992907266
258374449324249088
258374449181634560
258374449248759808
258374453254311937
258374453224955905
258374453283655681
258374453229129728
258374453279469568
258374453241716736
258374453220757504
258374453208170499
258374453237538818
258374453245906945
258374453233340416
258374453262692352
258374453208162305
258374453354954753
258374453229125633
258374453275283456
258374453296242688
258374453287854084
258374453384318976
258374453271089153
258374453258514432
258374453275267073
258374453384331264
258374453199785984
258374453166223360
258374453304623104
258374453354971136
258374453392711680
258374453346570240
258374453363359745
258374453283651584
258374453384323072
258374453388533762
258374453363351552
258374453363363841
258374453245927424
258374453229133825
258374453300449281
258374453464031233
258374453438869504
258374453380120577
258374453552111619
258374453472415746
258374453476597761
258374453472419840
258374453510144001
258374453472399360
258374453526937600
258374453493379072
258374453472403457
258374453501763586
258374453497589760
258374453434658816
258374453547913218
258374453413691392
258374453568892928
258374453447258112
258374453568888832
258374453535313920
258374453455646721
258374453166211072
258374453539516418
258374453300457472
258374453573070849
258374457368924160
258374457385705474
258374457402470400
258374457436033024
258374457402462208
258374457444429824
258374457511530496
258374457389875200
258374457423454208
258374457494761474
258374457364709378
258374457515704320
258374457503137792
258374457465397248
258374457494749184
258374457603801090
258374457763184640
258374457490546689
258374457595412481
258374457389887489
258374457469571073
258374457666715648
258374457691889665
258374457754779649
258374457742209024
258374457633153024
258374457599619073
258374457649942528
258374457549262849
258374457620566016
258374457591209984
258374457519915008
258374457628958720
258374457587019777
258374457612177408
258374457700274177
258374457620582400
258374457738010624
258374457574445056
258374457515720704
258374457742204928
258374457729613825
258374457570230272
258374457603796993
258374457691881472
258374457758990336
258374461613559809
258374461600960512
258374461638705153
258374461575806976
258374461689061376
258374461559013376
258374461571596288
258374461672288257
258374461710036993
258374461676482560
258374461571604480
258374461722599425
258374461605163008
258374461588398080
258374461621944320
258374461735182336
258374461730983936
258374461697441792
258374461697454080
258374461730979840
258374461697437697
258374461584179202
258374461806481412
258374461768753152
258374461823279104
258374461861011458
258374461890387968
258374461642928128
258374461861011456
258374461915553793
258374461760352256
258374461881982976
258374461802283009
258374461785526272
258374461777117184
258374461823275008
258374461932310528
258374461919731712
258374461898768384
258374461957472257
258374461852622848
258374461865213952
258374461898772480
258374461764534272
258374461902950400
258374461856813056
258374461949112320
258374461970055169
258374461861007361
258374461626138624
258374461563215874
258374461907152897
258374461848436737
258374461819072513
258374461835849728
258374461907156992
258374461596762113
258374461630332928
258374461915545602
258374461563219969
258374461575802880
258374461621956608
258374465765900291
258374465891753984
258374465862373376
258374465874960385
258374465925296130
258374465828823041
258374465862397952
258374465929498624
258374465816231936
258374465874956290
258374465837223937
258374465824645120
258374465828843520
258374466025975808
258374465849786368
258374465874956289
258374465853997058
258374465828839424
258374466013380608
258374465879162880
258374465967251456
258374465845592066
258374465761722370
258374465996611585
258374465891737600
258374465782681601
258374466038558720
258374466005004288
258374465954664448
258374465833033728
258374466046922753
258374465853997056
258374466122432512
258374466009198592
258374466021769217
258374466109853697
258374465958854658
258374465816231937
258374465933697025
258374465996611584
258374466067914752
258374465791082496
258374465950457857
258374466114056192
258374465984020480
258374466021769216
258374466025967617
258374466051141632
258374466009186305
258374466160185344
258374466118242304
258374466055327744
258374466155991040
258374466059530240
258374465925300224
258374466055327745
258374466046922752
258374466009169921
258374466101452800
258374466088886272
258374466151788544
258374466160173056
258374466025959424
258374465916903426
258374466143404033
258374465858183168
258374466122424321
258374466143416321
258374466160168960
258374469943427072
258374469993762816
258374469981196289
258374469947650049
258374470014754816
258374470056685568
258374470056689664
258374469976997888
258374470035701760
258374469956009985
258374470190903296
258374470153162752
258374470165745666
258374470132178944
258374470195085312
258374470270582784
258374470283173889
258374470182510594
258374470270611456
258374470228656129
258374470018945024
258374470325133313
258374470329331712
258374470304165889
258374470140583936
258374469989576704
258374470224445442
258374470320939009
258374470350286848
258374470220251136
258374470295769088
258374470102835200
258374470354485248
258374470203498497
258374470136389632
258374470337691648
258374470304149506
258374470136393728
258374474162896896
258374474154532865
258374474200674304
258374474200657920
258374474175492096
258374474162900994
258374474141937666
258374474230022145
258374474339074049
258374474234216448
258374474158718977
258374474238410752
258374474200662016
258374474213232640
258374474376806400
258374474267783168
258374474368446464
258374474230005760
258374474230030338
258374474431352834
258374474368438273
258374474360041472
258374474154520577
258374474217443328
258374474301329409
258374474439725056
258374474385207296
258374474401996802
258374474431352832
258374474343280640
258374474347462657
258374474381021184
258374474422951936
258374474368446465
258374474385223680
258374474196480000
258374474297114624
258374474167111680
258374474523635712
258374474469093376
258374474473295872
258374474485858304
258374474515218433
258374474536194048
258374474397777921
258374474393595905
258374474477477889
258374474506833920
258374474481664000
258374474439745536
258374474494246913
258374474511048704
258374474511024128
258374474242596867
258374474271969282
258374474431352833
258374474448117761
258374474532003840
258374474385219584
258374478399164416
258374478344617985
258374478340427776
258374478411726851
258374478411735040
258374478420140032
258374478378176512
258374478420123650
258374478579503105
258374478571130881
258374478491426818
258374478566920194
258374478533378049
258374478541758465
258374478554337281
258374478604673026
258374478524981248
258374478600499201
258374478516600832
258374478537576448
258374478558547968
258374478696964096
258374478478860288
258374478634033152
258374478659215361
258374478529183745
258374478520799235
258374478420140033
258374478608875520
258374478684360706
258374478634049537
258374478722105344
258374478705348608
258374478680174592
258374478499815424
258374478554349569
258374478441086976
258374478734708736
258374478692757505
258374478466281472
258374482530537476
258374482530537472
258374482564087808
258374482614435840
258374482526339072
258374482526355456
258374482564104192
258374482685730818
258374482559901697
258374482706698243
258374482601836544
258374482710888448
258374482723487746
258374482673164289
258374482757046273
258374482706722816
258374482631213057
258374482723491840
258374482681548800
258374482664755200
258374482589257728
258374482681544705
258374482803179520
258374482723491841
258374482757038081
258374482803179521
258374482777997312
258374482748649472
258374482832523264
258374482778021888
258374482845126658
258374482702520320
258374482715103233
258374482547314688
258374482761232385
258374482765430784
258374482660569091
258374482853515264
258374482551533569
258374482916429826
258374482899640320
258374482874470401
258374482895462401
258374482866094080
258374482757038080
258374482895462403
258374482874482688
258374482916438016
258374482589282306
258374482924826625
258374482891272192
258374482731872256
258374482765430785
258374482740264960
258374482824159232
258374482836738048
258374486808748032
258374486758404097
258374486787780608
258374486745829376
258374486829707265
258374486737444865
258374486741630976
258374486779371520
258374486880055296
258374486754217984
258374486724853762
258374486741643264
258374486762586113
258374486846480384
258374486926184449
258374486951342080
258374486779375617
258374486959730688
258374486804537345
258374486972317696
258374486926168065
258374486880051200
258374486829723649
258374486980702208
258374486938750977
258374486892617728
258374486787776512
258374486984908801
258374486959722498
258374486951346177
258374487072989184
258374487056187392
258374486951342081
258374487010078720
258374487060402176
258374486766792705
258374487060385792
258374486913601537
258374486880026624
258374487081365506
258374487018459136
258374487093956608
258374486984904704
258374486917775360
258374486951337985
258374486959747072
258374486884237312
258374487127519232
258374486947139584
258374486955544578
258374487001686017
258374487110742016
258374486729035776
258374487035232256
258374490961100801
258374491040796672
258374490940116992
258374490923360256
258374490948509697
258374491032395777
258374490982072321
258374491032391682
258374491032403968
258374491049193472
258374490944335873
258374491103707136
258374491044999169
258374491103694848
258374491103703040
258374491162435585
258374490969473024
258374491107913728
258374491049189376
258374491149836289
258374491095302144
258374491078537219
258374491061764097
258374491091128322
258374491065946112
258374491137273856
258374491116302336
258374491137253376
258374491128856577
258374490982072320
258374491204382720
258374491179192320
258374491237924865
258374491137269760
258374491162411008
258374491116277761
258374491154038784
258374491133063168
258374491179204608
258374491271467010
258374491246309376
258374491036581890
258374491296636930
258374491078533121
258374491195977728
258374491120476162
258374490969501696
258374491309232129
258374491271467009
258374491095306241
258374491237924866
258374491305025538
258374491321802752
258374491271462912
258374491284054016
258374491296636931
258374491254697984
258374491036581888
258374491191779329
258374491057553409
258374491254714369
258374491170811904
258374495138623490
258374495113474050
258374495218315264
258374495151210497
258374495167983618
258374495155417088
258374495159611393
258374495256072192
258374495167987714
258374495180558336
258374495172173826
258374495180578816
258374495201525760
258374495184760832
258374495314788353
258374495373504512
258374495230902272
258374495209934848
258374495339945985
258374495302189056
258374495335759872
258374495126032385
258374495226699776
258374495381884928
258374495348326400
258374495293804545
258374495268634624
258374495356727297
258374495251886080
258374495352528896
258374495318970370
258374495394484224
258374495432224768
258374495478349825
258374495402881024
258374495428034564
258374495490945025
258374495423827968
258374495461588992
258374495453208576
258374495436414976
258374495369297921
258374495436410880
258374495415459841
258374495511904256
258374495444807680
258374495281242113
258374495432212481
258374495461597185
258374495285432320
258374495469961216
258374495486738433
258374495490945026
258374495407046656
258374495335759873
258374495327367169
258374495478349824
258374495436435456
258374495469969408
258374495407054848
258374495155404800
258374495507738624
258374495247667200
258374495448989696
258374495490949120
258374495428042752
258374495499325442
258374495239303168
258374495272849408
258374499303579648
258374499303555073
258374499328729089
258374499404247040
258374499433578496
258374499303555075
258374499353886720
258374499462938624
258374499383271424
258374499488112641
258374499454558208
258374499358109698
258374499391643648
258374499408429056
258374499425193985
258374499571998722
258374499316166657
258374499450384384
258374499400024065
258374499400032257
258374499429388288
258374499483926528
258374499462942721
258374499555213313
258374499475529728
258374499546845184
258374499370688512
258374499530063872
258374499647500288
258374499609759744
258374499509092352
258374499517493248
258374499555241984
258374499559428097
258374499710406656
258374499542634496
258374499542638594
258374499706216448
258374499597176832
258374499546841088
258374499643310080
258374499685257216
258374499672662017
258374499626520576
258374499676852224
258374499697823744
258374499664281600
258374499404230657
258374499471327232
258374499618140161
258374499664273408
258374499651710977
258374499622326272
258374499328720896
258374499630731266
258374499572019200
258374499639128064
258374499706232832
258374503506272256
258374503552409600
258374503606931456
258374503544020993
258374503497867266
258374503497867265
258374503560798208
258374503510454272
258374503564967939
258374503548198912
258374503598530560
258374503552401409
258374503623712768
258374503497875456
258374503611113472
258374503510462464
258374503606935552
258374503640494080
258374503569170434
258374503581753347
258374503590137856
258374503514652672
258374503527243777
258374503569182721
258374503732748288
258374503762128897
258374503669833728
258374503615320064
258374503690821632
258374503745335296
258374503699189760
258374503720177664
258374503661449217
258374503812460544
258374503632084992
258374503518834688
258374503686615040
258374503753736192
258374503686623232
258374503850184704
258374503783079936
258374503762120704
258374503783088129
258374503745327105
258374503774683137
258374503795654658
258374503632105473
258374503866986496
258374503791484928
258374503854383104
258374503552393216
258374503845998592
258374503896326148
258374503825018880
258374503862788096
258374503682420736
258374503548219392
258374503820828673
258374503812452352
258374503732748290
258374503883755522
258374503833419778
258374503799861248
258374503866986497
258374503606919168
258374503854391298
258374503850188800
258374503829237760
258374503862779904
258374503804063745
258374503845990402
258374503766323201
258374507742519296
258374507696369665
258374507767676930
258374507755089920
258374507767676929
258374507721543681
258374507700559872
258374507738300416
258374507746717697
258374507776053249
258374507847360512
258374507797028866
258374507708964864
258374507771858944
258374507834793984
258374507830579200
258374507859955712
258374507797020672
258374507763466240
258374507872542721
258374507771879424
258374507868327936
258374507767672832
258374507771863041
258374507797024770
258374507855769600
258374507759280129
258374507943837696
258374507855745024
258374507797037056
258374507872534528
258374507897712641
258374507935461377
258374507742515200
258374507977375744
258374508002541568
258374507780255744
258374507977396224
258374507943841792
258374508006756352
258374507922866178
258374508010946562
258374507994157056
258374507876716544
258374508057079808
258374507956408320
258374507952214016
258374507885129728
258374508027736066
258374508010930176
258374508078043136
258374508082262016
258374507855765504
258374507981594624
258374508099018752
258374507713142785
258374507805409280
258374508048707585
258374508073861121
258374508099039232
258374508061261824
258374507822211072
258374507713134593
258374511920046080
258374511899049986
258374511936802817
258374511886479360
258374511886495744
258374511890669568
258374511961976833
258374511911649282
258374511915851776
258374511970381826
258374511982964736
258374512054243328
258374512087793664
258374512075218944
258374511987154946
258374512071045121
258374511991345153
258374512096198656
258374512024899584
258374512138141698
258374512150728706
258374512184274944
258374512251375617
258374511924244480
258374512150732804
258374511957786624
258374512087814144
258374512033271809
258374512201039872
258374512016498689
258374512180092928
258374512247205889
258374512050069506
258374512234606592
258374512188456962
258374512180097024
258374512289136641
258374512242999298
258374512268152833
258374512117157888
258374512071020544
258374512272363520
258374512259768321
258374512280731649
258374516122734594
258374516093353984
258374516101746688
258374516332433409
258374516089184256
258374516366004224
258374516194021376
258374516189847557
258374516189847556
258374516156272640
258374516135317504
258374516324052992
258374516420517889
258374516210806784
258374516386975744
258374516294705152
258374516168855553
258374516319846400
258374516089171968
258374516345016320
258374516366012417
258374516466671616
258374516156276736
258374516256940033
258374516269522944
258374516491821056
258374516160483328
258374516126928896
258374516311478273
258374516261150720
258374516156280832
258374516315672576
258374516303089665
258374516160483329
258374516332433408
258374516126928897
258374516349218816
258374516269522946
258374516223406080
258374516118536192
258374516139520000
258374516407930880
258374516084965376
258374516416344064
258374516428902400
258374516382773248
258374516449894400
258374516416331779
258374516332437505
258374516252753920
258374516156272641
258374516433117184
258374516340822017
258374516496011265
258374516496027650
258374516420534273
258374516173062144
258374516403740672
258374516395360256
258374516252762115
258374516491841536
258374516412141570
258374520296071168
258374520308645889
258374520329621504
258374520463847426
258374520371556352
258374520325410816
258374520392531968
258374520459636736
258374520514154497
258374520426094592
258374520497393665
258374520505786368
258374520346394624
258374520484810753
258374520409317376
258374520505774080
258374520442859521
258374520489005057
258374520421879808
258374520501583872
258374520493203457
258374520409292800
258374520530944000
258374520413487104
258374520518361088
258374520514162688
258374520468013058
258374520472207360
258374520430292994
258374520551899136
258374520539328513
258374520619020290
258374520501579776
258374520434470912
258374520635813890
258374520371544064
258374520593850368
258374520518373377
258374520560287746
258374520669343744
258374520669347840
258374520681934849
258374520665161728
258374520652566529
258374520488992768
258374520665165824
258374520564498433
258374520451244033
258374520635801600
258374520631611393
258374524473597953
258374524544884737
258374524553277440
258374524528111616
258374524586844161
258374524507127808
258374524565864448
258374524658135040
258374524511338496
258374524649734145
258374524553281536
258374524490350593
258374524469379073
258374524561682434
258374524725256192
258374524515532800
258374524494561280
258374524616200193
258374524704260096
258374524695900160
258374524532318208
258374524775587840
258374524712673280
258374524632973312
258374524830101505
258374524666515459
258374524704280577
258374524574265345
258374524721061889
258374524561682432
258374524599414784
258374524813340672
258374524473577473
258374524586848257
258374524704288768
258374524607811585
258374524683304960
258374524523929602
258374524725252097
258374524830113794
258374524666523648
258374524641349632
258374524846895105
258374524746223616
258374524733644801
258374524666511361
258374524851081217
258374524620394496
258374524733628417
258374524842676224
258374524502945793
258374524859461633
258374524695879680
258374524838506496
258374524838498306
258374524825903104
258374524515545088
258374524716843011
258374524586819584
258374524834299905
258374524746231808
258374524855275520
258374524863655936
258374524490371072
258374524628770816
258374524834287616
258374524574236672
258374524746211329
258374524574248960
258374524863651841
258374524750417920
258374528663695360
258374528760168449
258374528688869377
258374528705650688
258374528781148161
258374528755974145
258374528818900993
258374528785334272
258374528667897856
258374528760160257
258374528747577344
258374528705638400
258374528894373888
258374528999251969
258374528730804225
258374528848252928
258374528953118720
258374528919556096
258374528915353600
258374528802095104
258374528932147201
258374528839872512
258374528785317888
258374528911155201
258374529049567232
258374528902778881
258374528944726018
258374529016020992
258374528944705537
258374529003429888
258374528978284544
258374528936329216
258374529078939648
258374528978259969
258374529041178624
258374528865030145
258374528781148160
258374529028616192
258374529016008706
258374529028599808
258374529057976320
258374529049575425
258374528869220353
258374529066352641
258374529062170625
258374529011822592
258374528965672962
258374528969879555
258374529037000705
258374528663691264
258374529045381120
258374529016025088
258374532887347200
258374532933509120
258374532870598656
258374532912513024
258374532874776576
258374533004816384
258374532925124608
258374533009002496
258374533013200896
258374533046755330
258374533050953728
258374532937699329
258374532929314816
258374533118046210
258374532899946497
258374533101273089
258374533063528448
258374533206118400
258374532891541504
258374532870594561
258374533139034115
258374533105467394
258374533164191744
258374533034176512
258374533143224320
258374533029978112
258374533214507008
258374533168390146
258374532895752192
258374533243875328
258374533147402241
258374533201944576
258374533227094016
258374533092884481
258374533231308800
258374533139005443
258374533021593600
258374533231308801
258374533235499008
258374532958654466
258374533218697217
258374532891545600
258374533193551874
258374533197733888
258374533126443008
258374533218697219
258374533109645314
258374533092884482
258374533269053441
258374533176754176
258374533088702464
258374533147414528
258374533235482624
258374532858007552
258374537060691968
258374537119416320
258374537119404034
258374537131995136
258374537161347072
258374537182314497
258374537064894466
258374537215885312
258374537140383744
258374537245253632
258374537282998272
258374537232650240
258374537064898560
258374537203294210
258374537270415360
258374537190723584
258374537069068289
258374537136177153
258374537282985984
258374537241051137
258374537090056193
258374537241042945
258374537358491649
258374537211703297
258374537270423555
258374537433972736
258374537182343168
258374537392058368
258374537375260674
258374537257820163
258374537358483456
258374537383665665
258374537383657473
258374537220079616
258374537257811968
258374537408835585
258374537324945408
258374537463361536
258374537350115331
258374537463336960
258374537454948353
258374537404624896
258374537400426497
258374537375260673
258374537291374592
258374537266229249
258374537371066368
258374537069092864
258374537366876162
258374537270423553
258374537282994176
258374537404633088
258374537425588224
258374537211703296
258374537333329920
258374541254991873
258374541259182080
258374541355663361
258374541326311424
258374541288558593
258374541313716224
258374541301149698
258374541330497536
258374541359865859
258374541338873856
258374541376638976
258374541317914624
258374541372444672
258374541414375424
258374541343068160
258374541305315328
258374541305319425
258374541368229888
258374541368229889
258374541498261505
258374541435355137
258374541355671552
258374541477281792
258374541401792512
258374541250805760
258374541548601345
258374541502459904
258374541351469059
258374541552795648
258374541552807936
258374541502459905
258374541502447616
258374541582143488
258374541397602304
258374541527621632
258374541536014336
258374541343088642
258374541477294080
258374541619888130
258374541653450752
258374541447946240
258374541561188352
258374541515042817
258374541552787458
258374541649252353
258374541598916610
258374541640863744
258374541653463041
258374541540200449
258374541615697921
258374541573754880
258374541477302272
258374541649260545
258374541536030722
258374541607329792
258374541397590018
258374541351473152
258374541632495616
258374541305323520
258374541657640960
258374541624090624
258374545491243008
258374545470271489
258374545470267392
258374545482850305
258374545487036416
258374545499627520
258374545520599040
258374545478647808
258374545549979650
258374545566744576
258374545549955072
258374545445105664
258374545562546176
258374545528983552
258374545638060032
258374545499635712
258374545617080322
258374545650618369
258374545449312257
258374545596116994
258374545663213568
258374545726111745
258374545709363201
258374545730334720
258374545440923649
258374545717743616
258374545591922688
258374545705140225
258374545696751619
258374545688383488
258374545667395585
258374545549979649
258374545696776192
258374545617059840
258374545705144321
258374545650638848
258374545797427200
258374545763876865
258374545604481024
258374545780658176
258374545763880960
258374545793232898
258374545440919552
258374545675804672
258374545822580736
258374545780666368
258374545755492354
258374545822601216
258374545789042688
258374545847762945
258374545604481026
258374545822593024
258374545646448640
258374545629646850
258374545810026496
258374545763868675
258374545797443585
258374545671606272
258374549651984384
258374549660377088
258374549698134016
258374549656178688
258374549677146112
258374549731692546
258374549786202112
258374549735878656
258374549668757505
258374549773631488
258374549714923520
258374549802999808
258374549710725120
258374549744259072
258374549647798273
258374549849124865
258374549735882753
258374549672968192
258374549811367937
258374549727490049
258374549744283651
258374549853331456
258374549756862464
258374549752655872
258374549777821697
258374549907841024
258374549832355843
258374549798805505
258374549933019137
258374549832364032
258374549974945792
258374549928824833
258374549798793217
258374549861711873
258374549861720065
258374549928824832
258374549853319170
258374549987545088
258374549895258112
258374549882687488
258374550033686528
258374549966565377
258374549991739392
258374549907832832
258374549974966273
258374550021079041
258374550021079040
258374549807181824
258374549882695680
258374549987536897
258374549874307075
258374550046253056
258374550042071040
258374550008504320
258374549899468800
258374550012690436
258374549949796352
258374549924622336
258374549987532800
258374549748449280
258374549958176769
258374549903642624
258374549731680256
258374549819764737
258374549727481856
258374549651984385
258374553837895680
258374553842118656
258374553846308864
258374553863073792
258374553888235520
258374553879846914
258374553850507265
258374553938587648
258374554005667840
258374553984716801
258374553871466497
258374553930182657
258374553925996544
258374553863061504
258374553900810240
258374553967923202
258374553984696320
258374554001494018
258374553884057602
258374554022473728
258374554026655744
258374553988911104
258374553988919297
258374553930182658
258374553976324096
258374554093772800
258374553959534594
258374554001473536
258374553993084928
258374554139893761
258374554177646592
258374554072788993
258374554219581440
258374554009874432
258374554190237698
258374554072797186
258374554123128833
258374553967919104
258374554097950720
258374553993101312
258374554018258944
258374554211213312
258374554215395328
258374554039250944
258374553905025024
258374554190237699
258374554211217409
258374554240577537
258374554089578497
258374554232160257
258374554148278272
258374554043445248
258374554232176640
258374554215387137
258374558057381890
258374558040596480
258374558040588290
258374558116114433
258374558132887552
258374558023839744
258374558057385984
258374558116102144
258374558040604672
258374558174830592
258374558111903746
258374558065782785
258374558057381889
258374558086737920
258374558158032896
258374558137081856
258374558078337024
258374558204194816
258374558141276163
258374558036393984
258374558158057472
258374558111916033
258374558229360641
258374558116089856
258374558149656576
258374558069956608
258374558048980993
258374558170619904
258374558216749058
258374558275481601
258374558028005376
258374558170624000
258374558241923073
258374558317424641
258374558204166144
258374558330023937
258374558162251777
258374558225141760
258374558292271104
258374558275489794
258374558313242624
258374558137065472
258374558233542656
258374558309048321
258374558069964800
258374558191611905
258374558413901824
258374558279684096
258374558401310720
258374558300647425
258374558434877440
258374558413910016
258374562247503874
258374562218115073
258374562276864000
258374562272653313
258374562331369472
258374562234896385
258374562268459008
258374562289446913
258374562314608641
258374562247487488
258374562251694080
258374562230697984
258374562276847616
258374562222325760
258374562331385856
258374562339753984
258374562293624832
258374562285252609
258374562247491584
258374562318782466
258374562356527104
258374562268454912
258374562478182400
258374562398486528
258374562398490626
258374562473971712
258374562411065345
258374562444636161
258374562327195648
258374562515939328
258374562352349187
258374562411081728
258374562423664640
258374562595627008
258374562444636162
258374562541080577
258374562532691968
258374562469801985
258374562427834368
258374562310414336
258374562595631104
258374562511720450
258374562587238401
258374562343956480
258374562536898562
258374562633367553
258374562608185344
258374562570436608
258374562620776448
258374562608185345
258374562356535296
258374562473992192
258374562633371648
258374562595622912
258374562549473281
258374562612396033
258374562608205825
258374562574643200
258374562411053056
258374562281058305
258374562608193536
258374562448801792
258374566450196480
258374566458568705
258374566454390787
258374566521491457
258374566466961409
258374566508888064
258374566584393728
258374566596997120
258374566454382592
258374566429224960
258374566567624706
258374566496317440
258374566596972544
258374566567624707
258374566567612416
258374566609575936
258374566617944065
258374566546653185
258374566559232003
258374566668288001
258374566576005123
258374566697656320
258374566689263617
258374566651498496
258374566672482304
258374566622146561
258374566643118080
258374566517293056
258374566638927873
258374566596988929
258374566727012354
258374566613766144
258374566789910528
258374566810894336
258374566819295232
258374566768943104
258374566613745665
258374566794104832
258374566638936064
258374566559240192
258374566668271616
258374566789906432
258374566815084544
258374566756368384
258374566810898433
258374566722801664
258374566777344000
258374566768951296
258374566752161793
258374566777327616
258374566752165888
258374566722813952
258374566810898432
258374566773141505
258374566768934913
258374566613757953
258374566815100928
258374566798295042
258374570627723264
258374570657067008
258374570673840128
258374570606723072
258374570652876800
258374570619330560
258374570610941952
258374570795491329
258374570770305024
258374570682249217
258374570782892032
258374570816450560
258374570657079297
258374570795479040
258374570749333505
258374570661257217
258374570732580865
258374570808078336
258374570728386561
258374570908729345
258374570879381504
258374570770305025
258374570699018240
258374570917122048
258374570933878784
258374570862600192
258374570866782208
258374570703216641
258374570690637824
258374570745135105
258374570858393600
258374570975821824
258374570984218624
258374570908737536
258374570950672384
258374570904522754
258374571013574656
258374571017789440
258374570778705920
258374571021975553
258374570900336640
258374570971635715
258374570845814784
258374570866798593
258374570686423040
258374571021959169
258374570644488192
258374570942283776
258374574805250048
258374574872338432
258374574851362816
258374574863966208
258374574805229569
258374574868144129
258374574826196992
258374574851375105
258374574805237760
258374574910103552
258374574859759616
258374574872350720
258374574863966210
258374574910095361
258374574947848192
258374574876524544
258374574813622272
258374574889123840
258374574935248896
258374574989778944
258374575031730176
258374574998163457
258374574989770752
258374574960427009
258374574868135939
258374575065284608
258374575090458624
258374574935273472
258374574855573504
258374575094640640
258374575023325186
258374575165960193
258374574893322241
258374575124008960
258374575103025152
258374574973014018
258374575119802371
258374575086256129
258374574964633600
258374574977212417
258374575191117824
258374575212097537
258374575157567488
258374575006560258
258374575128195073
258374574956224513
258374574897516544
258374574931066880
258374575019151361
258374574947835904
258374579003731969
258374578999529472
258374579037302784
258374579003731968
258374578995351554
258374579037282304
258374579142156288
258374579091808256
258374579083427841
258374579020500992
258374579058253827
258374579016331264
258374579100192768
258374579133763585
258374579129561088
258374579163107328
258374579288952833
258374579226034176
258374579142131712
258374579167322113
258374579221843968
258374579259588609
258374579091804161
258374579188293632
258374579230212097
258374579410579456
258374579112787968
258374579217653760
258374579360243712
258374579288932352
258374579091800064
258374579393810434
258374579217645569
258374579150548992
258374579335077889
258374579276361729
258374579385405440
258374579339284480
258374579335086081
258374579230232577
258374579242815488
258374579406381057
258374579259580418
258374579381219329
258374579276353536
258374579377025025
258374583260946433
258374583198031873
258374583344848897
258374583265148929
258374583265148928
258374583265153024
258374583307096065
258374583239974912
258374583206428672
258374583378399233
258374583231582208
258374583198048256
258374583235776513
258374583319678976
258374583344852992
258374583386791937
258374583390982145
258374583315476481
258374583411949569
258374583219011584
258374583361609729
258374583328047105
258374583420350466
258374583508414464
258374583374213121
258374583546179584
258374583374192641
258374583546159106
258374583390961666
258374583554564096
258374583474855937
258374583365804032
258374583374188545
258374583512625152
258374583491645440
258374583562944513
258374583332241408
258374583571333121
258374583579709441
258374583533588482
258374583269330944
258374583567151104
258374583575511040
258374583571345408
258374583516803072
258374583550373888
258374583453900800
258374583546155008
258374583365799937
258374583449702402
258374583462289408
258374583600697344
258374583252570112
258374587430096896
258374587459457024
258374587446874114
258374587388149760
258374587383943168
258374587451072513
258374587492999168
258374587505590273
258374587455270912
258374587476242432
258374587526553600
258374587493015553
258374587396526080
258374587493011457
258374587459436544
258374587392356352
258374587564302338
258374587451060224
258374587581100034
258374587618820096
258374587631407104
258374587589480449
258374587526574080
258374587572686848
258374587744673792
258374587589464065
258374587685937153
258374587627208704
258374587602055169
258374587618820097
258374587572699137
258374587480424449
258374587685937152
258374587677560835
258374587446878211
258374587585286144
258374587769835520
258374587719487488
258374587702714369
258374587664961536
258374587727880193
258374587786596352
258374587639799809
258374587669168129
258374587631431680
258374587782410241
258374587505573888
258374587480432640
258374587597852672
258374587702722560
258374591657934849
258374591599214593
258374591641157632
258374591670521856
258374591578247170
258374591599226880
258374591657943040
258374591716679680
258374591674732544
258374591733456896
258374591704076290
258374591792177152
258374591678922752
258374591729238016
258374591641182208
258374591750209536
258374591695687680
258374591880249346
258374591821520897
258374591813140480
258374591750221824
258374591813148672
258374591758598144
258374591834103810
258374591595032577
258374591930585088
258374591838298112
258374591880261632
258374591859281921
258374591850897409
258374591645380609
258374591674720256
258374591993483265
258374591636971520
258374591808946182
258374591808950274
258374591746031616
258374591792160768
258374591821541377
258374591813136384
258374591867670529
258374591926390784
258374591947362304
258374591909597184
258374591771189251
258374591951548417
258374591993483266
258374591867654144
258374591985111041
258374591767011328
258374591884435456
258374591578267648
258374595772551168
258374595839684608
258374595822895105
258374595894185985
258374595860643841
258374595831267330
258374595873210369
258374595869020160
258374595818713089
258374595818688512
258374595982286849
258374595843862528
258374595931959296
258374596007428096
258374595814518784
258374595835482113
258374595931938819
258374595810324482
258374595986472960
258374595902595073
258374595873214464
258374595789352961
258374596053590016
258374595978076161
258374596024221696
258374595906768896
258374596036796416
258374596024225792
258374595957112832
258374595957125120
258374596095512576
258374595889987584
258374596087144448
258374595877412865
258374596036808704
258374596032618499
258374596070371329
258374595999055872
258374596020027392
258374596145848320
258374596141670400
258374596087128064
258374595969679360
258374595927748608
258374595973873664
258374596150063105
258374596087123969
258374596095537153
258374596032598016
258374596129075201
258374596158451712
258374596049399808
258374596112293889
258374596183609344
258374596158447617
258374596099719171
258374596120690689
258374596129091584
258374596179423232
258374596015820800
258374596099719170
258374596175200256
258374596032618496
258374596074565632
258374596179398656
258374600042373121
258374599979442177
258374600033972224
258374600017186816
258374600059138048
258374599987843073
258374600105267200
258374599979458560
258374599987830784
258374599987843072
258374600122056706
258374600109486080
258374600008814594
258374600080101378
258374600130428928
258374600025583616
258374599966863361
258374600101085184
258374600201752576
258374600193359873
258374600092696577
258374600243675136
258374600189161472
258374600176586752
258374600210124800
258374600222715904
258374600218521600
258374600126255104
258374600218533888
258374600134639617
258374600218529793
258374600235290624
258374600189149184
258374600306589696
258374600344346624
258374600151420928
258374600302403584
258374600143024128
258374600373706752
258374600268869632
258374600226906113
258374600373698560
258374600335949824
258374600163983360
258374600298225664
258374600042352640
258374600289837056
258374600331771905
258374600231108608
258374600348557312
258374600159797248
258374600289812480
258374600033959936
258374600143024129
258374600201736192
258374604161155073
258374604211515392
258374604224081921
258374604186337280
258374604282798080
258374604278620160
258374604274405376
258374604245045248
258374604219875328
258374604245069824
258374604358311936
258374604312166401
258374604203106307
258374604463153152
258374604479938560
258374604479926272
258374604433793024
258374604211486721
258374604303765505
258374604446392320
258374604505096192
258374604484120576
258374604509286400
258374604433797120
258374604358307840
258374604530274304
258374604563824640
258374604521873408
258374604333146112
258374604467351552
258374604261842944
258374604542857216
258374604563808258
258374604492517376
258374604534452224
258374604530274305
258374604538650624
258374604291186688
258374604169568257
258374604505116672
258374604521881601
258374604437995520
258374604563808256
258374608376446977
258374608355467264
258374608418390017
258374608435150848
258374608430977026
258374608535834624
258374608435154945
258374608523251712
258374608493879296
258374608426770432
258374608548401152
258374608447762432
258374608456130560
258374608380653568
258374608460320768
258374608451936256
258374608485494784
258374608661647363
258374608548425728
258374608468721664
258374608435167232
258374608590348289
258374608670035968
258374608607129603
258374608540016640
258374608636502016
258374608619700225
258374608691023872
258374608619716609
258374608602951680
258374608577757184
258374608670052352
258374608573566977
258374608611328000
258374608657457152
258374608661655552
258374608615518208
258374608649068545
258374608716197888
258374608766509057
258374608569384961
258374608770695168
258374608691027969
258374608653283329
258374608544219138
258374608707809281
258374608741335041
258374608607133697
258374608590356481
258374608556785665
258374608686809088
258374612679798784
258374612688187393
258374612612698112
258374612587520001
258374612562345984
258374612625281024
258374612549787648
258374612612706304
258374612692385792
258374612721745921
258374612558151680
258374612734320641
258374612897906688
258374612918890496
258374612868538368
258374612830810112
258374612830793728
258374612851752963
258374612675604482
258374612704964608
258374612868530176
258374612830789632
258374612688187392
258374612881113088
258374612621066241
258374612897918976
258374612755292160
258374612835004416
258374612944035841
258374612910497792
258374612893696000
258374612965023744
258374612839182338
258374612902096897
258374612864352256
258374612679815169
258374616777637888
258374616882499584
258374616895070208
258374616744067073
258374616790228992
258374616748273664
258374616827969536
258374616786010113
258374616932814848
258374616865701889
258374616886693888
258374616827969537
258374616840564736
258374616844730368
258374616911843329
258374616941211649
258374616937005059
258374616945410050
258374616920252416
258374617020911616
258374617008312320
258374616794423296
258374617117364225
258374617067040770
258374616987340800
258374616995737600
258374617020915712
258374617054457856
258374617004134400
258374617029308416
258374617104777217
258374617046081537
258374616966389762
258374617129947138
258374616953810944
258374616911867904
258374617083809792
258374617088020480
258374617037692928
258374617134141441
258374617129963520
258374617146744832
258374617159303168
258374617108971520
258374617079619584
258374617155108864
258374621018083328
258374620997120000
258374620938399744
258374620967739392
258374621005500416
258374620946788352
258374620959342596
258374620984537088
258374620984512512
258374621009694722
258374620959358977
258374621101961216
258374620984512513
258374621080981504
258374620955148288
258374621068406785
258374621005484033
258374621110345728
258374621122932737
258374621093572608
258374621223591937
258374621118734336
258374621244583936
258374621219393537
258374621206831104
258374621177454593
258374621194240001
258374621001289729
258374621135511553
258374621127131136
258374621206810626
258374621198438401
258374621273944066
258374620938399745
258374621232001024
258374621089382401
258374621282308097
258374621181648896
258374621311692801
258374621244559360
258374621320065024
258374621273927680
258374621051645954
258374621278126080
258374621080985600
258374621248765952
258374621332635648
258374621039058945
258374621219409920
258374621248749568
258374621169070081
258374621131321344
258374621135511552
258374620963565568
258374621131317248
258374625145274368
258374625141088256
258374625178820611
258374625132679168
258374625141080064
258374625153646594
258374625224970240
258374625153646593
258374625199800320
258374625162051584
258374625212387328
258374625375961088
258374625237549057
258374625208172544
258374625170440194
258374625275285504
258374625153675264
258374625292066816
258374625405325312
258374625375944705
258374625220775937
258374625283674114
258374625229164544
258374625183027200
258374625178820609
258374625145282560
258374625447276544
258374625237557248
258374625417916416
258374625539530752
258374625451442176
258374625531133952
258374625485021184
258374625480818688
258374625451462656
258374625480802304
258374625455656961
258374625485017088
258374625212379137
258374625447260160
258374625426305024
258374629410869248
258374629381529600
258374629377310720
258374629368946688
258374629331185664
258374629381529601
258374629364752384
258374629381513216
258374629360533504
258374629389893633
258374629423468544
258374629486383105
258374629347954689
258374629477974016
258374629532499968
258374629465419777
258374629406695425
258374629381521409
258374629477998592
258374629394104320
258374629402501121
258374629515730944
258374629553491969
258374629406670848
258374629469605888
258374629532524544
258374629486379009
258374629582835712
258374629700280320
258374629704486912
258374629628993536
258374629645770752
258374629503164416
258374629649969153
258374629721251840
258374629738020864
258374629624795137
258374629574459392
258374629696081920
258374629704470528
258374629662539776
258374629549277184
258374629712859137
258374629696098305
258374629654159360
258374629452816387
258374629612195840
258374629561872384
258374629578657792
258374629377327105
258374629612208128
258374629582831616
258374633542266880
258374633592586240
258374633563234304
258374633525477376
258374633647128578
258374633613570049
258374633626161153
258374633588416514
258374633609388032
258374633575821312
258374633710039040
258374633546452992
258374633714245634
258374633668096000
258374633806495746
258374633538080769
258374633756172290
258374633869410304
258374633835855872
258374633567432705
258374633768759298
258374633697452033
258374633768763392
258374633546477568
258374633865236481
258374633613570048
258374633814904832
258374633882017792
258374633617756160
258374633647132673
258374633793925122
258374633848438784
258374633680687106
258374633869438977
258374633911369728
258374633902968832
258374633861046272
258374633861033985
258374633751969793
258374633915576320
258374633928142848
258374633932324865
258374637719810049
258374637799497729
258374637786890240
258374637782720512
258374637736562688
258374637719793664
258374637841432578
258374637820456960
258374637795303425
258374637723996161
258374637946277889
258374637749141505
258374637883371520
258374637770113024
258374637854015489
258374637770125313
258374637874978817
258374637833056257
258374637942083586
258374637874974720
258374637967253504
258374638013403137
258374637904343040
258374637921120256
258374637967261696
258374638009204737
258374637996630016
258374638076321792
258374638088908800
258374637967253505
258374638021791744
258374637929517058
258374638067912704
258374638093090816
258374638084685824
258374638088908801
258374637933694978
258374638101463042
258374638118264833
258374638088888321
258374638130839552
258374638080507904
258374638080520192
258374637929508864
258374637879177216
258374638105657344
258374637984047105
258374638042759168
258374638130823168
258374637946290177
258374638009204736
258374638130823169
258374641930874882
258374641930874883
258374641989591040
258374641985400832
258374641989603330
258374642014765056
258374642010583041
258374642014777345
258374641997987844
258374642031529984
258374642111221760
258374641968635904
258374642010558464
258374642069274624
258374641960235010
258374642039939072
258374641989607426
258374642132189184
258374641930883072
258374642186743808
258374642220281857
258374642161553409
258374642094452736
258374642178334720
258374642136387584
258374642023161857
258374642258038785
258374642014773250
258374642207711232
258374641997983744
258374642316763136
258374642195116032
258374642295767041
258374642128011264
258374642299961344
258374642308349952
258374642241269761
258374642031529985
258374642211905539
258374642211889152
258374646141947904
258374646158745601
258374646116782080
258374646146150400
258374646146154496
258374646183911424
258374646167117825
258374646230028290
258374646192300032
258374646158741504
258374646217441280
258374646162939904
258374646175498244
258374646221643776
258374646154526721
258374646225842178
258374646171324417
258374646129389569
258374646309728256
258374646108405760
258374646213263360
258374646255206401
258374646125187072
258374646125187074
258374646339104771
258374646271995904
258374646292946944
258374646297133057
258374646385225728
258374646242631680
258374646519451649
258374646389415937
258374646435557377
258374646435561473
258374646414602240
258374646389411841
258374646389420032
258374646464933888
258374646410395650
258374646485880833
258374646376833024
258374646473302016
258374646141964288
258374646213271552
258374646519459841
258374646364270592
258374646469120000
258374646502662144
258374646435573760
258374646334906371
258374646343278592
258374650306904064
258374650353029121
258374650445312000
258374650361425920
258374650462097408
258374650436927488
258374650374000640
258374650298527745
258374650432733184
258374650504040450
258374650483056640
258374650483073025
258374650508238848
258374650508222464
258374650537594880
258374650365628416
258374650353037313
258374650508222466
258374650449498113
258374650415968256
258374650608885760
258374650541793282
258374650583740417
258374650566963201
258374650424328193
258374650566938624
258374650600488960
258374650487267329
258374650428547072
258374650629869568
258374650680180736
258374650650841088
258374650608877568
258374650470486016
258374650667606016
258374650504036352
258374650663403522
258374650436915200
258374650554372096
258374650332082177
258374650634063872
258374650688585728
258374650625667075
258374654505414656
258374654492807169
258374654522187776
258374654492803073
258374654505394177
258374654522163201
258374654635421696
258374654589292544
258374654526361600
258374654597660672
258374654568300544
258374654647996416
258374654580899840
258374654593482752
258374654727700480
258374654631223296
258374654564106241
258374654664773632
258374654803181569
258374654857728001
258374654694146048
258374654656401408
258374654740287490
258374654648008704
258374654840938496
258374654748676097
258374654555742208
258374654765436928
258374654585098240
258374654694154240
258374654832553986
258374654887071746
258374654899666944
258374654635425792
258374654648012800
258374654824177666
258374654849339393
258374654908047361
258374654773833728
258374654769635330
258374654882881538
258374654887067649
258374654786424832
258374654492823552
258374654857732096
258374654702542848
258374658699718658
258374658771009536
258374658724880385
258374658712276992
258374658695512065
258374658838114305
258374658771005440
258374658863296513
258374658859077632
258374658821349376
258374658825547776
258374658699706369
258374658791976960
258374658892627968
258374658926182401
258374658783588352
258374658850684928
258374658901024768
258374658821353472
258374658821332992
258374658968141824
258374658825535488
258374658930397184
258374658972323840
258374658880061440
258374658980716544
258374659001700352
258374659102367744
258374659039457280
258374659060416513
258374658959745024
258374658854883329
258374659031040000
258374658951356416
258374659022663681
258374659022663680
258374659056234498
258374659077201920
258374659005894656
258374659093954560
258374659068809217
258374658984910850
258374658942971904
258374662885613568
258374662894014464
258374662940143617
258374662948536320
258374662931746816
258374662990475264
258374663086952451
258374663107907584
258374662990491648
258374662944333824
258374662914985984
258374662931746817
258374663091130368
258374663065985024
258374662885634048
258374662940135424
258374663154065409
258374662881435650
258374663078567938
258374663229566976
258374663112122369
258374663103733760
258374663112101888
258374663065989122
258374663074349056
258374663078543360
258374663061774336
258374663082762242
258374663036616704
258374663216955392
258374663162449920
258374663112122368
258374663242121217
258374663107911680
258374663263113216
258374663141466112
258374663258898433
258374663237926912
258374663112126464
258374663204372480
258374663275683842
258374663019851780
258374663175012352
258374663128875008
258374663258918915
258374663284084736
258374663292465154
258374663204372481
258374663237926914
258374662973710337
258374663166648320
258374663099531264
258374663225348096
258374667096702977
258374667079925761
258374667109281794
258374667134451713
258374667079933952
258374667147018241
258374667235127297
258374667239297024
258374667209953282
258374667209953280
258374667188985856
258374667277041664
258374667147026434
258374667235102720
258374667113488387
258374667319013377
258374667298037760
258374667281235968
258374667323199490
258374667314798593
258374667377721345
258374667285458944
258374667323207681
258374667335790592
258374667184766977
258374667402891265
258374667319009282
258374667390287872
258374667432251392
258374667159613441
258374667319005184
258374667428057088
258374667432259584
258374667440619520
258374667423854592
258374667335761920
258374667260276737
258374667486773248
258374667277045760
258374667486765056
258374667449032705
258374667390312448
258374667440635904
258374667394482176
258374667470008320
258374667478372353
258374667482574849
258374667360948224
258374667457404928
258374667461591041
258374667386105858
258374667453210625
258374667176398848
258374667373518848
258374671303593987
258374671316180993
258374671324557312
258374671391662080
258374671421038593
258374671404253184
258374671295213568
258374671341330433
258374671416827904
258374671316172803
258374671500730368
258374671500722176
258374671437807616
258374671450394624
258374671513292801
258374671316180994
258374671492325382
258374671626563584
258374671467175936
258374671412625408
258374671576227840
258374671626551296
258374671681069057
258374671454597120
258374671639138306
258374671672684544
258374671660109824
258374671668502529
258374671584616448
258374671639117826
258374671647506433
258374671681064961
258374671630757892
258374671630753792
258374671551053824
258374675464347649
258374675489505281
258374675552415746
258374675523047424
258374675535626240
258374675623710720
258374675590172672
258374675606958082
258374675535634434
258374675531440128
258374675636310016
258374675506290688
258374675502092288
258374675724374016
258374675715989504
258374675674046467
258374675523067904
258374675636297728
258374675715993600
258374675518857216
258374675749548032
258374675502096384
258374675829235713
258374675653087232
258374675711791106
258374675753758721
258374675707613184
258374675602763777
258374675804082177
258374675766329348
258374675799871488
258374675674046465
258374675544014849
258374675774709760
258374675829256193
258374675854397440
258374675686649856
258374675858591744
258374675753754625
258374675875373057
258374675812478978
258374675841830912
258374675590176768
258374675862810624
258374675812450304
258374675837632512
258374675724378112
258374679683813376
258374679675412480
258374679717351425
258374679696379904
258374679696388096
258374679717363712
258374679755104257
258374679717371905
258374679662829568
258374679830622209
258374679822217216
258374679776079872
258374679855788032
258374679839002625
258374679746736128
258374679885127680
258374679889317888
258374679855788033
258374679910305793
258374679834816512
258374679943860224
258374679868370944
258374679985807360
258374679872552961
258374679969026048
258374679948046336
258374679838998528
258374679977410561
258374679696400384
258374679989989378
258374679960625154
258374679969034240
258374680052920322
258374679969030145
258374680019341313
258374679981592576
258374679939649536
258374679889334273
258374680069685249
258374680061296640
258374680027742208
258374680044527617
258374680061292544
258374679755116546
258374679805452288
258374679851573250
258374679826407426
258374683852935168
258374683890700288
258374683894890496
258374683924254722
258374683915845632
258374683932643328
258374684020731904
258374684003930113
258374683865513985
258374684045885440
258374683869712384
258374683907465218
258374683873923073
258374684133978113
258374684058472448
258374683982962688
258374684058480641
258374684079427584
258374684205281280
258374684033294336
258374684058468352
258374683974582274
258374684083634176
258374684096225280
258374684180090881
258374684205268993
258374683991347200
258374684259794944
258374684259807232
258374684238835712
258374683941015553
258374684175917057
258374684029091840
258374684243017729
258374684230430721
258374684167507968
258374684222058497
258374684125577216
258374684129755136
258374684117188608
258374684255596548
258374684096229376
258374683962007552
258374684238815232
258374688072413184
258374688076623872
258374688118554624
258374688093396992
258374688101765120
258374688105963520
258374688105979905
258374688194043904
258374688189870080
258374688252764162
258374688210825217
258374688114368512
258374688143728641
258374688185651200
258374688294727680
258374688273752064
258374688143708160
258374688273747968
258374688269553664
258374688332447744
258374688110149633
258374688256966656
258374688072409088
258374688290521088
258374688449900544
258374688382787584
258374688252755969
258374688219222017
258374688378601472
258374688152104961
258374688340836354
258374688269549569
258374688437313536
258374688412160000
258374688449908736
258374688428920832
258374688189861888
258374688454086656
258374688261148673
258374688462499840
258374688407965696
258374688407973888
258374688206639104
258374688433139712
258374688332451840
258374688449904640
258374692241543169
258374692304478208
258374692270907392
258374692325445632
258374692258316288
258374692321259520
258374692296085504
258374692375781376
258374692417712129
258374692266704897
258374692312862720
258374692388356096
258374692287700992
258374692329619456
258374692329639936
258374692505780227
258374692442890241
258374692472246272
258374692472233984
258374692468039684
258374692489027584
258374692497412096
258374692539359232
258374692543528960
258374692455473152
258374692275122176
258374692585500674
258374692598067200
258374692652580864
258374692577112065
258374692522561536
258374692614840322
258374692606451712
258374692514177024
258374692589674496
258374692635832320
258374692639997954
258374692577091584
258374696477802496
258374696523935746
258374696507154432
258374696620400641
258374696549109761
258374696469422082
258374696494583808
258374696523923456
258374696565891072
258374696461025280
258374696477790208
258374696616222720
258374696574283776
258374696532312064
258374696490377217
258374696565870594
258374696536535040
258374696721076225
258374696532340737
258374696603619328
258374696574275584
258374696574267393
258374696721084417
258374696528142336
258374696490389505
258374696591060992
258374696565886977
258374696574271489
258374696519729152
258374696641392640
258374696708489216
258374696473620480
258374696763019264
258374696695889920
258374696603631616
258374696725266432
258374696641368064
258374696700084229
258374696477806593
258374696679133184
258374696800755713
258374696687517699
258374696800759809
258374696557486080
258374696792367106
258374696549089281
258374696733667328
258374696511348737
258374696750419968
258374696695918594
258374696788193282
258374696834330626
258374696796557313
258374696691716097
258374696553295872
258374696582643712
258374696758816768
258374696742047745
258374696758804480
258374696846893056
258374696750432256
258374696666529792
258374696779796480
258374696842706945
258374696813350912
258374696842690560
258374696809140224
258374696620404737
258374696649752576
258374700638556162
258374700730826754
258374700659523584
258374700663730177
258374700638556160
258374700781150209
258374700676288512
258374700760178689
258374700688896000
258374700810522625
258374700839874562
258374700638547968
258374700772773888
258374700667912193
258374700688887808
258374700810514434
258374700839870464
258374700831490048
258374700655337473
258374700802138112
258374700852461568
258374700948922369
258374700646940674
258374700927942656
258374700709851138
258374700797931520
258374700936351744
258374700906991616
258374700886007809
258374700936335362
258374701011836928
258374700936343552
258374700995072002
258374700885999616
258374700890206208
258374700927950848
258374701028614144
258374700848250881
258374701045407744
258374701032804354
258374701024436224
258374700944740352
258374700881833984
258374700965707776
258374700995059715
258374701032820736
258374700831490049
258374700844072960
258374700764372992
258374704950296577
258374704895770625
258374704891580416
258374704862216192
258374704858025985
258374704920936449
258374704941891584
258374704979640320
258374704828665857
258374704845434881
258374704962891778
258374705038360578
258374704979648513
258374704962883584
258374704908365824
258374704887369728
258374705029971968
258374705050951680
258374704967061504
258374705164189697
258374705025806338
258374705113874434
258374705130639360
258374704996429825
258374704992223232
258374704954486785
258374705139023874
258374705227116545
258374705139023873
258374705105473536
258374705155821568
258374705130635266
258374705210343424
258374705071923200
258374705122254848
258374705176793088
258374705185181697
258374705227124737
258374705155821569
258374705118072832
258374705147428865
258374705143218176
258374705000611843
258374704832851968
258374705034166272
258374705193553920
258374705063526400
258374705038360580
258374709022953472
258374709081673729
258374709069086720
258374709027164162
258374709115252736
258374709039730688
258374709052338177
258374709132009472
258374709035532289
258374709194936322
258374709199122433
258374709018775553
258374709257854977
258374709132005378
258374709186527232
258374709127811075
258374709257838592
258374709262053376
258374709303967744
258374709027147776
258374709287190528
258374709299789824
258374709236871168
258374709199138816
258374709291401216
258374709362716672
258374709354319872
258374709434007552
258374709312368640
258374709320773632
258374709341716482
258374709371088896
258374709429821440
258374709262028801
258374709366886400
258374709350113280
258374709132013570
258374709060710401
258374709341720577
258374709413036033
258374709358505984
258374709362692096
258374709404635136
258374709387866113
258374709270437889
258374709413023744
258374709387870208
258374709270433792
258374709429796865
258374709408825346
258374709387862016
258374709148803072
258374709027164163
258374713309544449
258374713213087746
258374713322115072
258374713313730561
258374713255030786
258374713217253378
258374713229836288
258374713301147648
258374713468911616
258374713431162880
258374713326325762
258374713380835328
258374713305341953
258374713234051072
258374713359888384
258374713414397954
258374713305341956
258374713485713408
258374713431162882
258374713481494528
258374713460527104
258374713561194497
258374713452158977
258374713494081536
258374713527635969
258374713544409091
258374713368268800
258374713582170112
258374713586368512
258374713343111169
258374713628307456
258374713611538433
258374713372446722
258374713376653313
258374713225662464
258374713372471296
258374713213087744
258374713515077635
258374713443770369
258374713544425472
258374717512241152
258374717411573760
258374717432553473
258374717549985792
258374717445124097
258374717424160768
258374717432537090
258374717424148480
258374717445111808
258374717503840256
258374717667430400
258374717470294016
258374717579358208
258374717625466881
258374717596106752
258374717482868736
258374717579350017
258374717461901313
258374717579341824
258374717503856641
258374717642260480
258374717528997889
258374717717749761
258374717600305153
258374717675814912
258374717688393728
258374717684199427
258374717730344960
258374717705166849
258374717621272576
258374717638066176
258374717818413056
258374717654855680
258374717801635840
258374717784870914
258374717604519936
258374717818417153
258374717805830144
258374717679996928
258374717663244290
258374717772267522
258374717625487360
258374717789069312
258374717805850624
258374717659021312
258374717667418113
258374717789044737
258374717700976642
258374717554180096
258374717646442497
258374717738733570
258374717625470976
258374717726154752
258374717776478208
258374717822603264
258374717810020352
258374721698156545
258374721681362944
258374721605885953
258374721639432192
258374721693966336
258374721605885952
258374721610055682
258374721723310081
258374721681371136
258374721626836993
258374721756868609
258374721668788224
258374721786228737
258374721672998912
258374721773649920
258374721710735361
258374721752670210
258374721790410752
258374721727520768
258374721782038528
258374721744297984
258374721714933760
258374721802993664
258374721874305024
258374721756880896
258374721773633536
258374721790431234
258374721823969280
258374721790414849
258374721933021184
258374721920442369
258374721865924608
258374721844940800
258374721857536001
258374721958211584
258374721874309120
258374721723330561
258374721811390464
258374721941413888
258374721916243970
258374721882714112
258374721870127105
258374721895284736
258374721899470850
258374721924632577
258374721912074240
258374721840750592
258374721958191105
258374721920454657
258374721912066049
258374721874321408
258374721916264449
258374721979166721
258374721844936706
258374721920458753
258374722008530944
258374721928830977
258374721983377408
258374722004324353
258374721874300930
258374721790414848
258374721857523712
258374721995960320
258374721798819840
258374721966571520
258374721891074048
258374721844936705
258374722016903168
258374721685553152
258374721610055681
258374721853333504
258374721786245122
258374721991737344
258374721664585728
258374721878499330
258374721912057856
258374725871468544
258374725833723904
258374725909225473
258374725808582656
258374725875687424
258374725942775808
258374725921804289
258374725850525698
258374725825355776
258374725892440065
258374725900840961
258374725837942784
258374725850505216
258374725980528640
258374725984743427
258374726085394433
258374726035070978
258374726072815616
258374725980545024
258374725858889728
258374725909221377
258374725963759616
258374725921820672
258374726102183936
258374725993119744
258374725963751424
258374725930209280
258374726060220416
258374726072795136
258374725984722944
258374725900828672
258374726093766656
258374726043451393
258374726030860288
258374726068625408
258374726047637504
258374726148321280
258374726152499200
258374726190235648
258374726177669120
258374726114750464
258374725938597888
258374726085394434
258374726135709696
258374726001496064
258374726118957060
258374726043463681
258374726093770753
258374726207012864
258374725905043458
258374726144126977
258374726169264128
258374726160879616
258374726198632448
258374725976326145
258374726102167552
258374726085398528
258374726123139073
258374730007076864
258374730032222211
258374730040619008
258374730032242688
258374730053218304
258374730086756352
258374730044809216
258374730036441089
258374730128699392
258374730028032000
258374730057400321
258374730049011714
258374730145480704
258374730061606912
258374730128691200
258374730212585472
258374730069987330
258374730174853121
258374730195816448
258374730267119616
258374730241949696
258374730090954753
258374730179043329
258374730183233536
258374730220990464
258374730304851968
258374730338426881
258374730288078851
258374730271293440
258374730367770624
258374730149658624
258374730313252865
258374730330013697
258374730317455363
258374730321625088
258374730388742145
258374730279702528
258374730275512320
258374730355179520
258374730275512322
258374730220961795
258374730292273153
258374730355195904
258374730325835776
258374730401320960
258374730313240576
258374730334220290
258374730355183616
258374730204213250
258374730363592704
258374730275500033
258374730330042368
258374730334220293
258374730367791104
258374730397147137
258374730002882560
258374734188797952
258374734188789760
258374734197186561
258374734209773568
258374734289436673
258374734243303424
258374734226550787
258374734230724610
258374734226546689
258374734293659649
258374734188802049
258374734385917952
258374734377545729
258374734272663552
258374734276874240
258374734276870144
258374734285266944
258374734314627072
258374734222352385
258374734402707460
258374734352375808
258374734331400193
258374734406881284
258374734339776514
258374734469808129
258374734469820417
258374734348177408
258374734360752128
258374734419488768
258374734406881282
258374734406877184
258374734402711552
258374734327209984
258374734536925184
258374734427852800
258374734385930241
258374734427856897
258374734453026816
258374734197166084
258374734339788801
258374734524342272
258374734532710402
258374734503346177
258374734562066433
258374734322995200
258374734599843840
258374734599843842
258374734469795841
258374734503362561
258374734390112256
258374734482399232
258374734578860032
258374734448820226
258374734587244544
258374734536916992
258374738471174144
258374738383089665
258374738378907650
258374738475352064
258374738383093760
258374738412437505
258374738408259584
258374738525704193
258374738404077568
258374738425040896
258374738378911745
258374738492133377
258374738441818112
258374738471174145
258374738391486465
258374738487963649
258374738462769152
258374738483752961
258374738550874112
258374738412441600
258374738521489408
258374738555060224
258374738500530177
258374738567626752
258374738542477312
258374738567651328
258374738555047937
258374738395676672
258374738500546560
258374738638929921
258374738546683905
258374738617982976
258374738693480448
258374738672504832
258374738542485504
258374738580230146
258374738664112128
258374738584412160
258374738609582080
258374738697678848
258374738676682752
258374738706059264
258374738714451969
258374738789933056
258374738731229185
258374738517303298
258374738727010304
258374738576039938
258374738756386816
258374738513121280
258374738789937152
258374738739617793
258374738689290240
258374738785738752
258374738584416257
258374738592808960
258374738722820098
258374738643132417
258374738643144704
258374738794119168
258374742598373376
258374742615138305
258374742678044674
258374742682267648
258374742631923712
258374742665478144
258374742720000001
258374742644510720
258374742711611394
258374742749376512
258374742862614529
258374742799691776
258374742791311360
258374742594183168
258374742761934848
258374742824857600
258374742908735490
258374742778716160
258374742732599296
258374742749360129
258374742841622529
258374742711603200
258374742875185152
258374742740975616
258374742636109825
258374742753554432
258374742665465856
258374742694834176
258374742896168962
258374742917136384
258374742795505664
258374742912946176
258374742841651201
258374742711607297
258374742707412993
258374742850039809
258374742862602240
258374742774517760
258374742870982656
258374742950674432
258374742912946177
258374742925529088
258374742921314304
258374742854230016
258374742984249344
258374742837432320
258374742946480128
258374742938091522
258374746796855298
258374746809438208
258374746813652993
258374746834620417
258374746859794432
258374746893320192
258374746897526784
258374747014979584
258374746868183042
258374746775904257
258374746964623361
258374746880737281
258374746960449537
258374746784268288
258374746834624515
258374747019153409
258374747006566401
258374747090481152
258374746968829954
258374746826215425
258374746989789184
258374747132399616
258374747035955200
258374747006595072
258374747019161601
258374747077873666
258374747107241984
258374747002380289
258374747077877760
258374747048513536
258374747178536960
258374747103059968
258374747119841280
258374747161763842
258374747035938817
258374747065298944
258374747161755648
258374747178553344
258374747103047680
258374747157590016
258374747073675264
258374747178549248
258374747061104640
258374746792677376
258374746826219520
258374750982766592
258374750978576385
258374751041490944
258374750982774785
258374750999556103
258374751016337408
258374751079247872
258374750999564290
258374750999556104
258374751112798208
258374750991163392
258374751020515330
258374751129583617
258374751087652866
258374751133773825
258374751062462464
258374750995353600
258374751121199104
258374751146352641
258374751054090241
258374751024738305
258374751049895936
258374751087624194
258374751150555136
258374751079264258
258374751125372928
258374751175716865
258374751276376064
258374751163142144
258374751154749440
258374751117000704
258374751247020033
258374751075053568
258374751259594752
258374751125401602
258374751213477888
258374751171510273
258374751054086147
258374751293165569
258374751255408643
258374751230251009
258374751309930497
258374751242829825
258374751309930496
258374751305756673
258374751192502272
258374751087624193
258374751087632384
258374751150538754
258374751347695616
258374751322529793
258374751330906112
258374751301545985
258374751377035264
258374751150551042
258374751205076993
258374751314145280
258374751356088320
258374751343497216
258374751045693440
258374751351894016
258374751343497217
258374751284760576
258374751003738113
258374755172876288
258374755256762369
258374755177099264
258374755235811328
258374755269361666
258374755160297473
258374755235811329
258374755344871424
258374755382591488
258374755206438912
258374755357437954
258374755374231552
258374755315499008
258374755437146115
258374755453919232
258374755495845888
258374755449720832
258374755265150976
258374755453923328
258374755453915136
258374755525201920
258374755504238593
258374755386798080
258374755504250880
258374755571347456
258374755546169345
258374755550375936
258374755571347457
258374755420360704
258374755525218304
258374755227426817
258374759400747008
258374759409139712
258374759455281152
258374759505616896
258374759446872066
258374759484649472
258374759513993217
258374759451074560
258374759438508035
258374759627255809
258374759446900736
258374759576915968
258374759551746048
258374759551737858
258374759463653376
258374759526563840
258374759518187520
258374759656615936
258374759493038082
258374759581106177
258374759614672897
258374759656599554
258374759597875200
258374759627231232
258374759593680897
258374759522377728
258374759610478595
258374759589490689
258374759581114368
258374759497228288
258374759568506881
258374759656607744
258374759660781568
258374759614660608
258374759681773568
258374759757271040
258374759753076736
258374759727890432
258374759715315712
258374759593697280
258374759740481536
258374759723712513
258374759757254656
258374759581118465
258374759367204864
258374759748861952
258374759404941313
258374759618838529
258374763553103873
258374763553112064
258374763557298177
258374763586670593
258374763607633920
258374763620220928
258374763599249409
258374763611824128
258374763586674689
258374763649581057
258374763565699074
258374763645399041
258374763628601344
258374763641192448
258374763653783552
258374763804758016
258374763716702209
258374763699916800
258374763771219969
258374763767005184
258374763783802881
258374763762814976
258374763842510848
258374763716694016
258374763746050049
258374763821543425
258374763796369408
258374763716673537
258374763729264640
258374763863502849
258374763783782402
258374763708289025
258374763905421312
258374763788001280
258374763813150720
258374763834114048
258374763754422272
258374763712495616
258374763758624768
258374763943165952
258374763813171200
258374763787997184
258374763746058240
258374763687313408
258374763918024705
258374763951575040
258374763884453889
258374763607638017
258374763959971841
258374763938975744
258374763867668482
258374763922206720
258374767860662273
258374767751622656
258374767743209472
258374767810314240
258374767852257280
258374767797739520
258374767797735425
258374767759982592
258374767965523968
258374767797731328
258374767864852480
258374767856459776
258374767902617601
258374767764180992
258374767869034497
258374767869046784
258374767910998016
258374767927754752
258374767831285762
258374767864864770
258374767743205376
258374768087146496
258374767915192320
258374767978098689
258374768028418048
258374767961321472
258374768061992960
258374768066183168
258374767898394625
258374767999066112
258374768074575873
258374767902609409
258374767927771137
258374767965519874
258374768070373376
258374768095555584
258374768154255360
258374767952941056
258374767894224897
258374768057786370
258374768099741696
258374767801942016
258374768112312320
258374768129085441
258374767751622657
258374768103936001
258374768141676544
258374768082952194
258374768095543296
258374768154271744
258374768045203457
258374767919366146
258374767927758848
258374767969710080
258374768020045824
258374767877447681
258374768020029441
258374767860670464
258374768061976577
258374768020058114
258374768116514817
258374768124915713
258374767780982784
258374767806128128
258374767999078402
258374768074575874
258374768095535104
258374768020058113
258374767927775232
258374768032628738
258374771945914369
258374771954290690
258374771971088384
258374772067545089
258374772075929600
258374772042387457
258374772004646912
258374772059160576
258374771941715969
258374771971072000
258374771950120960
258374772101103618
258374771933315072
258374772109484033
258374771983675393
258374772096892928
258374771992055808
258374772029812737
258374772080144384
258374772033994753
258374771958480896
258374772105310210
258374772172390401
258374772080132099
258374772268871680
258374772235329536
258374772143030272
258374772155633664
258374772151443456
258374772080140288
258374772218531840
258374772117868544
258374772331786240
258374772247900160
258374772306636800
258374772189175808
258374772226920448
258374772277272576
258374772256288768
258374772122083332
258374772314996736
258374772273078272
258374772310827008
258374772252110848
258374772340162562
258374772164001792
258374772285661184
258374772243693568
258374772117872640
258374772222750720
258374772193370114
258374772205957120
258374776211513344
258374776186343426
258374776270233601
258374776219897856
258374776295395331
258374776232497153
258374776215728128
258374776282836994
258374776211533824
258374776219914240
258374776295411712
258374776366714881
258374776291217410
258374776282828801
258374776362528768
258374776266035200
258374776362520576
258374776370888704
258374776316379136
258374776458985472
258374776379289600
258374776312184834
258374776458969088
258374776475754497
258374776467369984
258374776303796225
258374776517701632
258374776333160448
258374776471564289
258374776429617153
258374776534491136
258374776396066816
258374776400265217
258374776438009856
258374776400248832
258374776316383233
258374776316383232
258374776496721921
258374776291196928
258374776471576576
258374776232476673
258374776500940803
258374776492548096
258374776438018048
258374776442195968
258374776307978240
258374776215728130
258374776177958912
258374776156991488
258374776442212355
258374776345743361
258374776387686400
258374776366710784
258374780389040129
258374780334522368
258374780338704384
258374780401623041
258374780426797057
258374780439375872
258374780489695233
258374780430979072
258374780405821441
258374780506497025
258374780363894785
258374780489707520
258374780527468545
258374780628131840
258374780397424640
258374780393238528
258374780594556928
258374780397420544
258374780527452160
258374780506488832
258374780581969923
258374780653273088
258374780548415490
258374780682657792
258374780678447104
258374780573601792
258374780619747329
258374780451971072
258374780477124609
258374780602966016
258374780678459392
258374780665868288
258374780451962881
258374780451962880
258374780712009728
258374780657475584
258374780678467587
258374780720402432
258374780695220225
258374780703633408
258374780506484736
258374780607156225
258374780355477505
258374780632322049
258374784625303552
258374784583352321
258374784549781504
258374784587534336
258374784566562816
258374784533028864
258374784579166208
258374784633671680
258374784612724736
258374784612724738
258374784625283072
258374784654667776
258374784654651392
258374784646266881
258374784709181440
258374784797265920
258374784784666624
258374784663052288
258374784633671682
258374784797245440
258374784738525185
258374784595947520
258374784763703296
258374784780476418
258374784772091904
258374784755318784
258374784826626049
258374784663044096
258374784893734912
258374784923078656
258374784801468416
258374784851787777
258374784843386880
258374784864358400
258374784918904833
258374784533032960
258374784927285248
258374784893726720
258374784889528320
258374784667238402
258374784902119425
258374788748283905
258374788765081600
258374788765061122
258374788769263617
258374788773453824
258374788744105984
258374788869943297
258374788769255424
258374788848947200
258374788895105024
258374788815388672
258374788911886336
258374788878315520
258374788916060160
258374788865724417
258374789046075396
258374788865724416
258374788840562688
258374788765061121
258374789054484480
258374788756672512
258374789071265792
258374788937043969
258374789096411137
258374788962189314
258374788941246464
258374789046095873
258374789054484482
258374789113192448
258374788953800705
258374789117386752
258374788987359232
258374789020934144
258374788991557632
258374788790251520
258374788966387713
258374789071241216
258374789071253504
258374788995743744
258374789096423424
258374789012549632
258374788999942144
258374788987355137
258374789079642112
258374789016739840
258374789083824128
258374788794417152
258374789037686784
258374793001308162
258374792904843264
258374792992915456
258374792955179008
258374793001332736
258374792938393600
258374793018089472
258374793106169857
258374793064247303
258374793085210624
258374793106161664
258374792930021377
258374793064230913
258374793097797632
258374792971972609
258374792959373314
258374793026490369
258374793173274624
258374793101979648
258374793190068224
258374793206829056
258374793043251202
258374793022296064
258374793164898304
258374793022291970
258374793110364160
258374793093578752
258374793118756864
258374793114574850
258374793030680576
258374793034858496
258374793244573696
258374793173286913
258374793219424257
258374793131335681
258374793194266624
258374793286516736
258374793219416064
258374793265565696
258374793211027457
258374793311707136
258374793315897345
258374793152307202
258374793110380544
258374793072619521
258374793202630656
258374793135534080
258374793315897346
258374793311707137
258374793139724288
258374793122942977
258374793181663233
258374793299099648
258374793181671424
258374797229178881
258374797229178882
258374797145292800
258374797342437376
258374797212385281
258374797292093440
258374797191434240
258374797111730176
258374797099159552
258374797237567489
258374797300494337
258374797166256130
258374797413732352
258374797476626432
258374797422120961
258374797254332416
258374797292097537
258374797229162496
258374797388550144
258374797350805504
258374797480845314
258374797355016192
258374797216604161
258374797195628545
258374797485035520
258374797455667202
258374797468250112
258374797426307072
258374797212389376
258374797212385280
258374797426307074
258374797396955137
258374797233369088
258374797489217536
258374797505990656
258374797371793408
258374797258543104
258374801301839872
258374801335390209
258374801306038272
258374801352183809
258374801306034177
258374801301831680
258374801293451264
258374801360564227
258374801306046464
258374801364770816
258374801322831873
258374801385742336
258374801461227521
258374801444450304
258374801478021121
258374801515745280
258374801465434113
258374801389932544
258374801377349632
258374801415106560
258374801419296768
258374801444446209
258374801477992448
258374801494798336
258374801373143041
258374801557696512
258374801549316096
258374801528344576
258374801524129792
258374801582874625
258374801561878529
258374801490604032
258374801457037314
258374801511563265
258374801649975296
258374801524158464
258374801679347714
258374801385746432
258374801406693377
258374801662562305
258374801549316097
258374801364766720
258374801532547073
258374801503174656
258374801696104448
258374801431875584
258374801595453440
258374801566097409
258374801700290560
258374801683525633
258374801511575553
258374801490579456
258374805521326081
258374805542277120
258374805559074818
258374805496152064
258374805580038145
258374805642952707
258374805571645440
258374805592604672
258374805521330176
258374805621993472
258374805609385985
258374805500342272
258374805647147008
258374805609406466
258374805726830593
258374805668114433
258374805735239680
258374805638762497
258374805806514176
258374805563260928
258374805559054336
258374805705850880
258374805613588480
258374805756186624
258374805827502081
258374805840097280
258374805642952706
258374805714264066
258374805781368834
258374805621981184
258374805680713728
258374805798137856
258374805873631232
258374805865246721
258374805705871360
258374805865250817
258374805806522368
258374805894623232
258374805856849920
258374805647147010
258374805747798017
258374805848461312
258374805647155201
258374805508730882
258374809719803905
258374809707233280
258374809736585216
258374809736581120
258374809728212994
258374809719808003
258374809728212995
258374809795309568
258374809719828480
258374809744977922
258374809728208899
258374809694638080
258374809715617792
258374809782718464
258374809749168128
258374809715605504
258374809807900673
258374809786937344
258374809895989250
258374809791127554
258374809686257664
258374809946312704
258374809862422528
258374809933713408
258374809891774464
258374809862430721
258374809854025729
258374809862434816
258374809921130497
258374809824669698
258374809891774465
258374809912750080
258374809937915904
258374810005037056
258374810021789697
258374810076327936
258374810042765313
258374810013425664
258374810093121536
258374809971458050
258374810063749120
258374809933733890
258374810076332033
258374810055344128
258374809858232320
258374810067947520
258374810093101056
258374810097307648
258374809807884288
258374809979875328
258374809900179456
258374810013413377
258374809736577024
258374810013401088
258374814010585088
258374813893148672
258374814014779392
258374813888954368
258374813918306304
258374814010597378
258374813918326784
258374814023168001
258374814073507840
258374814027370497
258374814157398016
258374813876383745
258374813880557568
258374814027370499
258374813989629954
258374814178357248
258374814140604417
258374814094467072
258374814140604416
258374814178361344
258374814228688896
258374813884772355
258374813901529088
258374814253858816
258374814140616705
258374814140616707
258374814232875008
258374813985411072
258374814216114176
258374814174167040
258374814262247425
258374814228692993
258374814258057216
258374814241275904
258374814102851585
258374814211923968
258374814287425536
258374814283231232
258374814237065217
258374814002208770
258374814258036739
258374818074853376
258374818108416001
258374818100027392
258374818104213504
258374818104221696
258374818146168832
258374818121011200
258374818204897280
258374818183925761
258374818150363137
258374818137776132
258374818230054912
258374818158747648
258374818188107777
258374818230071296
258374818234249216
258374818347499520
258374818271985665
258374818360094720
258374818150363136
258374818284568576
258374818393620480
258374818423001088
258374818431381504
258374818230042624
258374818100019200
258374818234257410
258374818473340929
258374818251030528
258374818297167873
258374818276196352
258374818364289024
258374818460729345
258374818339110912
258374818443976706
258374818469146624
258374818477514752
258374818209079296
258374818272006144
258374822281744384
258374822298525696
258374822353063936
258374822336294912
258374822436958208
258374822294327296
258374822487269376
258374822436950016
258374822378221569
258374822302728192
258374822399180800
258374822311120896
258374822491463680
258374822298529793
258374822449524737
258374822403375104
258374822613090304
258374822403395584
258374822529204224
258374822529208321
258374822537617408
258374822638272514
258374822659256320
258374822575366144
258374822646669313
258374822432755712
258374822659252224
258374822587949056
258374822470500352
258374822617284610
258374822629888001
258374822667616257
258374822646648832
258374826484461568
258374826467676161
258374826530570240
258374826497036288
258374826551549955
258374826639642624
258374826543153152
258374826660610049
258374826463490049
258374826513805313
258374826580922368
258374826551549952
258374826597691392
258374826685784064
258374826652213250
258374826635444225
258374826710945794
258374826748686336
258374826727710720
258374826694164483
258374826543181827
258374826706739201
258374826773848064
258374826501238784
258374826807422979
258374826509606912
258374826828365824
258374826811604992
258374826815811586
258374826778062849
258374826836770817
258374826719318017
258374826815799296
258374826765471745
258374830657773568
258374830729089024
258374830716493826
258374830682931203
258374830775205888
258374830779416577
258374830695530496
258374830737473536
258374830762635264
258374830934614017
258374830846533632
258374830871699456
258374830842322944
258374830729076736
258374830875873280
258374830821343232
258374830905245696
258374830976544768
258374830892646401
258374830947188736
258374830888476672
258374830859108352
258374830863306752
258374830867480576
258374830984929280
258374831052038146
258374830896861184
258374830938783744
258374830796206080
258374831031062528
258374830888464384
258374830901059584
258374831005904896
258374830917840898
258374831018504192
258374830838145026
258374830829752320
258374834873065472
258374834864652288
258374834852093952
258374834906615808
258374834944368641
258374834927595520
258374835011465216
258374834944348160
258374834994696194
258374834940166144
258374834885652480
258374834977898496
258374834898214912
258374835003064320
258374835024064512
258374834860482562
258374834998898689
258374835057590272
258374835045023745
258374834923388928
258374835086954496
258374835183435776
258374835103748097
258374835028250625
258374835204407296
258374834868862976
258374835154087936
258374835061792769
258374835212779520
258374835095351297
258374835170865152
258374835237949440
258374835133112320
258374835158261761
258374835179233280
258374835107930112
258374835204390912
258374835141488640
258374835141476353
258374839058984960
258374839050567680
258374839105114114
258374839042179073
258374839058976768
258374839159644161
258374839084150784
258374839121887234
258374839163822080
258374839151259649
258374839147061249
258374839214161921
258374839121879042
258374839075745794
258374839222550528
258374839172227072
258374839054782464
258374839184789505
258374839155453952
258374839306424320
258374839180599297
258374839168032768
258374839079936001
258374839272878080
258374839222554624
258374839381921792
258374839377723392
258374839360950272
258374839402917889
258374839449026560
258374839398699008
258374839444844545
258374839419695105
258374839381925888
258374839356772352
258374839369347073
258374839172231169
258374843261677569
258374843307790336
258374843362324481
258374843286818819
258374843345551361
258374843236495362
258374843236511744
258374843349733376
258374843454586880
258374843303612419
258374843521695745
258374843349749760
258374843316183041
258374843416862721
258374843442008064
258374843530088449
258374843517521920
258374843462983681
258374843584610304
258374843496538112
258374843458781186
258374843584626688
258374843421048833
258374843639164929
258374843546861568
258374843563667456
258374843521720320
258374843504930816
258374843421032449
258374843567853568
258374843467177984
258374843593011201
258374843467194369
258374843593011202
258374843597197315
258374843643342848
258374843584610305
258374843391692802
258374843630755840
258374843530096641
258374843534278658
258374843538501633
258374843521720321
258374843425226756
258374847552430081
258374847527280641
258374847611158529
258374847569211393
258374847510491136
258374847460147201
258374847460163584
258374847627935744
258374847523090432
258374847594377217
258374847472746496
258374847565004800
258374847544053761
258374847602774016
258374847753764864
258374847783124992
258374847711817728
258374847707611136
258374847741181953
258374847774740481
258374847787311104
258374847762153474
258374847732789248
258374847778918400
258374847464349696
258374847669866498
258374847783133185
258374847749582848
258374847644717056
258374847816679424
258374847728586753
258374847812497408
258374847669862400
258374847443394562
258374851654451201
258374851683840000
258374851675451392
258374851667062784
258374851683811328
258374851771895808
258374851683819520
258374851876777984
258374851742547968
258374851809669121
258374851746754560
258374851801255937
258374851797069824
258374851700588544
258374851679633409
258374851822231552
258374851851599872
258374851889336320
258374851868377091
258374851755134976
258374851843207169
258374851738345474
258374851855777793
258374851776090112
258374851788677121
258374851704803329
258374851914522624
258374851927109632
258374852015165441
258374851981627392
258374851910311936
258374851834810368
258374851914518528
258374851662839809
258374852027768832
258374851876769792
258374851985801216
258374852015181825
258374851805470723
258374851910316032
258374855861350400
258374855861338112
258374855899095040
258374856033329153
258374855915872257
258374856003944448
258374855941050368
258374856045912065
258374855995572225
258374856071065602
258374856029134848
258374856012353539
258374856075247616
258374855861362688
258374856138186752
258374855941033984
258374856041713664
258374856087846913
258374855995564032
258374856062676992
258374856175915008
258374856113012737
258374856234655745
258374856096227328
258374856175931392
258374856192704512
258374856213671936
258374856016556032
258374856100425729
258374856230457344
258374856201101314
258374860051456001
258374860026294272
258374860089217026
258374860034686976
258374860202450944
258374860173082624
258374860085010432
258374860298936320
258374860273754112
258374860168912896
258374860273762305
258374860315709441
258374860269555712
258374860210847746
258374860139548672
258374860282146817
258374860336668672
258374860273754113
258374860160528384
258374860412166145
258374860412166144
258374860340854784
258374860349251584
258374860382818305
258374860378607616
258374864245776385
258374864237379585
258374864304496641
258374864245755905
258374864312881152
258374864388358144
258374864321269763
258374864270934016
258374864312885248
258374864321269761
258374864493228033
258374864300281856
258374864451297280
258374864505827328
258374864367411201
258374864317067264
258374864501633024
258374864489033728
258374864547766272
258374864342241281
258374864572928000
258374864484827136
258374864249962496
258374864556150785
258374864405164032
258374864619065344
258374864581320705
258374864497414144
258374864484855808
258374864623263744
258374864581316609
258374864522592257
258374864610676736
258374864568725504
258374864619044866
258374864606478338
258374864249946114
258374864564547584
258374864266731520
258374868423290880
258374868419088387
258374868423278594
258374868419108865
258374868498800641
258374868586868737
258374868444262402
258374868465225728
258374868612026368
258374868402323456
258374868494594049
258374868448468993
258374868528144384
258374868557520897
258374868473630720
258374868490412033
258374868452659200
258374868637216768
258374868515561475
258374868641390592
258374868670742528
258374868465242112
258374868570087424
258374868674965504
258374868708507648
258374868662353920
258374868712689664
258374868742045696
258374868716904449
258374868733685760
258374868704296960
258374868754653185
258374868628811776
258374868515561476
258374868494610434
258374868721074177
258374868607848448
258374868435873792
258374868746264577
258374868624617473
258374868767240193
258374868792377344
258374868779802624
258374868763029504
258374868565884928
258374872625979392
258374872688906240
258374872651141123
258374872743432192
258374872797941760
258374872860860417
258374872772792320
258374872839884800
258374872886042626
258374872806334464
258374872865075200
258374872873459712
258374872902823936
258374872944750592
258374872852492288
258374872856682497
258374872793759744
258374872890216448
258374872974110721
258374872919592961
258374872785371137
258374872965709825
258374872932159489
258374872898600960
258374872969924608
258374872856686593
258374872827305984
258374873007681536
258374872944742400
258374872739233792
258374872684703744
258374876811890688
258374876795117570
258374876853846016
258374876837052417
258374876803497984
258374876824473600
258374876925161472
258374877071953920
258374876971282432
258374876950310912
258374876837060608
258374877055176704
258374876975489024
258374876979679233
258374876983873536
258374877059350529
258374877088714752
258374877185196033
258374877143265281
258374877021622272
258374877134876672
258374877021618177
258374876975484930
258374877197762561
258374876954501121
258374877206163459
258374877160038402
258374877176791040
258374877113892864
258374880993636352
258374881031385089
258374881064923136
258374881090101249
258374881115271170
258374881094299649
258374881178169344
258374881132019713
258374881232699393
258374881132023810
258374880997818368
258374881006190593
258374881035550721
258374881060741120
258374881140428800
258374881224314880
258374881287221248
258374881253666819
258374881283031040
258374881308209152
258374881027182593
258374881350152192
258374881287225345
258374881278824448
258374881283022848
258374881157193728
258374881220104192
258374881144610816
258374881295622144
258374881358520320
258374881287217154
258374880989442049
258374881060716544
258374881392082945
258374881220100097
258374881392074752
258374881383690240
258374881362731009
258374881283022849
258374885322145792
258374885309546497
258374885338923008
258374885322149888
258374885330534402
258374885468954626
258374885485711362
258374885280202753
258374885410238465
258374885473136640
258374885368279040
258374885305372672
258374885439569920
258374885527678976
258374885439586304
258374885326331904
258374885431209984
258374885364076545
258374885485723649
258374885376667648
258374885452173313
258374885347303425
258374885494124545
258374885401837569
258374885452169216
258374885452152833
258374885426995201
258374885531865088
258374885275992066
258374885364092928
258374885481533441
258374885594771457
258374889428353024
258374889457733632
258374889432559616
258374889386418179
258374889407397888
258374889440944128
258374889474519040
258374889403207680
258374889491279873
258374889491267585
258374889675816960
258374889633882113
258374889692598272
258374889675837440
258374889696792576
258374889650675712
258374889617117185
258374889738731520
258374889537433601
258374889642287104
258374889667444736
258374889780682752
258374889583562752
258374889583542272
258374889575161856
258374889751343105
258374889478713344
258374889742942208
258374889742942209
258374889680023552
258374889638076416
258374889650667520
258374889675816961
258374889738739713
258374889579364353
258374889755525124
258374889688408064
258374889516462080
258374889659052032
258374893668818944
258374893698179072
258374893597491201
258374893685600256
258374893689774081
258374893618487297
258374893735927809
258374893714960384
258374893677182976
258374893752680448
258374893811425280
258374893689774080
258374893844971520
258374893832376320
258374893748514816
258374893635256321
258374893782069251
258374893714935809
258374893844963328
258374893735907328
258374893962424321
258374893811412992
258374893912068097
258374893916262400
258374893945647104
258374893886902272
258374893773660160
258374893979185152
258374893886918656
258374893853343744
258374893958205441
258374893849149441
258374893647826945
258374893647831040
258374893744304128
258374893731737600
258374893840769024
258374893954015232
258374893773664256
258374897816973313
258374897812779008
258374897762455553
258374897787621376
258374897833766912
258374897829556224
258374897833750529
258374897875685377
258374897951199232
258374897972178946
258374897909248001
258374898001518592
258374897850519553
258374897930223619
258374898039275520
258374897921830913
258374898081214464
258374898022510593
258374897875709953
258374898072834049
258374898152521729
258374898060255232
258374898081226752
258374898114777089
258374897791807491
258374898131537921
258374897892458496
258374897913458688
258374898014121984
258374897930215425
258374898177691648
258374902002896896
258374901986107392
258374902040633344
258374902057410560
258374902086787073
258374902149697537
258374901973520384
258374902174851072
258374902086787074
258374902166466561
258374902179053569
258374902262939648
258374902246154240
258374902275506176
258374902229368832
258374902250356736
258374902334230528
258374902028046336
258374902099353601
258374902028070912
258374902225182720
258374902237786113
258374902200008704
258374902267117568
258374902233587712
258374902271320064
258374901994504192
258374902359400448
258374906188820480
258374906239143936
258374906318839809
258374906327224320
258374906260119554
258374906335592448
258374906276872192
258374906289463297
258374906159443969
258374906364973056
258374906226565121
258374906373369856
258374906419486721
258374906339811328
258374906411114496
258374906415304705
258374906515968001
258374906390118404
258374906268508160
258374906436268033
258374906352369666
258374906469826560
258374906553716736
258374906453049345
258374906419507200
258374910387310593
258374910429249536
258374910546690050
258374910458601472
258374910404096002
258374910383104001
258374910550867969
258374910437634048
258374910487961601
258374910366326787
258374910592839680
258374910504755203
258374910546685952
258374910437634049
258374910727053313
258374910680895488
258374910672506882
258374910458605569
258374910626390017
258374910706057216
258374910567657473
258374910622187520
258374910743805954
258374910676701185
258374910752194560
258374910458597376
258374910718640128
258374910689300480
258374910710280193
258374910743814147
258374910408290304
258374910605402112
258374910630563841
258374910626373633
258374910622179329
258374914577403905
258374914573225984
258374914606784513
258374914589990912
258374914610978819
258374914615160832
258374914598395905
258374914686472193
258374914573221888
258374914657103872
258374914686480384
258374914610966528
258374914665496576
258374914707435521
258374914644520960
258374914652925952
258374914606772224
258374914678083584
258374914619367424
258374914652897281
258374914732597249
258374914703257600
258374914787143680
258374914661285888
258374914833260545
258374914694868992
258374914803908609
258374914812289024
258374914669678592
258374914829066241
258374914812301312
258374914866814977
258374914854227971
258374914950717440
258374914753589248
258374914908766209
258374914669690880
258374914787135488
258374914652905472
258374914946502657
258374918742355968
258374918746566658
258374918872383491
258374918780108801
258374918796881922
258374918868197380
258374918750752768
258374918784315393
258374918851399680
258374918843031552
258374918935289856
258374918834626560
258374918880776192
258374918863998976
258374918754938880
258374918926901248
258374918989832192
258374918838816768
258374919044333569
258374919082106880
258374919069515776
258374919019175937
258374918792679425
258374919061123072
258374919044333570
258374919006593024
258374919128227840
258374919094665216
258374918922727424
258374919061114880
258374918855598080
258374919115657217
258374919124049921
258374919023362048
258374919124025344
258374919115636736
258374919119847424
258374922932477954
258374922928263169
258374923062493188
258374923054112768
258374923007971328
258374923028934656
258374923104436224
258374923083452416
258374923171528704
258374923096051713
258374923205087232
258374923184132097
258374923133779968
258374923192516608
258374923049910272
258374923226075136
258374923251224577
258374923284787201
258374923129606145
258374923234451457
258374923184128000
258374923268026368
258374923171545089
258374922945044480
258374923024732160
258374923335118848
258374923309948929
258374923100241922
258374923171553280
258374923146366977
258374922978619394
258374923330920449
258374923343519744
258374923318349825
258374923268014080
258374923096031232
258374923247042560
258374923205083139
258374927135162369
258374927181295616
258374927122567168
258374927177101312
258374927281958912
258374927227445248
258374927290359808
258374927281950721
258374927206477826
258374927231639552
258374927177117696
258374927391002624
258374927231631361
258374927302930435
258374927353253889
258374927290355713
258374927302934528
258374927281958913
258374927265185793
258374927260983296
258374927437135873
258374927122583552
258374927483281408
258374927487467520
258374927374241792
258374927349067776
258374927453933570
258374927156125696
258374927479087104
258374927424552960
258374927504261121
258374927508455425
258374927420383232
258374927248412672
258374931321081856
258374931316871168
258374931388190721
258374931337867264
258374931404959744
258374931526582272
258374931392368641
258374931342041089
258374931488833537
258374931484663811
258374931472072704
258374931392393217
258374931484643328
258374931371413505
258374931593695233
258374931484643329
258374931493040130
258374931623063552
258374931472064512
258374931602096128
258374931442696193
258374931694354432
258374931723739136
258374931623079936
258374931706949632
258374931690188800
258374931732119552
258374931652435968
258374931719532546
258374931719540736
258374931669209089
258374931639844864
258374931337854976
258374931723722752
258374931602079744
258374931514007552
258374931530784768
258374935561515008
258374935561506817
258374935574089728
258374935515373569
258374935637020672
258374935725080576
258374935569915904
258374935716716545
258374935595073536
258374935603474433
258374935653785601
258374935616028673
258374935708332033
258374935754444801
258374935637008386
258374935880298496
258374935804772353
258374935691526145
258374935863521282
258374935838351361
258374935838339074
258374935574110209
258374935817367555
258374935779606528
258374935695732736
258374935834132480
258374935884464128
258374935859306496
258374935876075521
258374935905443840
258374935729287168
258374935892865025
258374935750270977
258374935821549568
258374935746064384
258374939705499648
258374939718086657
258374939705475072
258374939772612608
258374939726475265
258374939776798720
258374939835527168
258374939831312386
258374939776794624
258374939718074369
258374939898437633
258374939927781377
258374939952939009
258374939806150657
258374939822919680
258374939994906624
258374939982307328
258374939919409152
258374939936190464
258374940049416193
258374940032634883
258374940032638976
258374940049432578
258374940045221888
258374940091355136
258374939709681664
258374939931987968
258374940087181312
258374939772583936
258374939961327616
258374939718062080
258374943903973377
258374943920766976
258374943916564481
258374944013033472
258374943933341697
258374943992066048
258374944013037568
258374943992057856
258374944042405889
258374943899803650
258374944021413888
258374943916560384
258374943958515712
258374943904002051
258374944013025280
258374944046579712
258374943899787264
258374944159854593
258374944143060993
258374944096940033
258374943903985665
258374943945940992
258374944180805632
258374944071770112
258374944159842305
258374944122105857
258374944235335680
258374944222760960
258374944235347968
258374944281481217
258374944193384448
258374944205987841
258374944222752769
258374944264708096
258374943983673345
258374948131856384
258374948161204224
258374948094083073
258374948198969344
258374948161200128
258374948115079168
258374948165414912
258374948106694656
258374948240883713
258374948240883714
258374948186382336
258374948194775040
258374948102496256
258374948312203264
258374948253491200
258374948291231744
258374948295413760
258374948249296898
258374948194758656
258374948412878849
258374948219924480
258374948161191937
258374948366712833
258374948467380224
258374948421255168
258374948509319169
258374948492550144
258374948345741315
258374948417044480
258374948484157440
258374952317747200
258374952288399360
258374952313556993
258374952347127808
258374952305188864
258374952313556992
258374952338739201
258374952410046464
258374952330346497
258374952321957889
258374952472956928
258374952447774721
258374952460374018
258374952401653760
258374952355524608
258374952418418688
258374952498106368
258374952506499072
258374952573616128
258374952334524416
258374952615567362
258374952338743296
258374952678469633
258374952670097408
258374952703623168
258374952313565184
258374952703627265
258374952661696512
258374952372285440
258374952636538880
258374952468750336
258374952653303810
258374952380665856
258374952602968065
258374952548458497
258374952309358592
258374952678469632
258374956491091968
258374956528840704
258374956541419521
258374956512071680
258374956491079680
258374956541415424
258374956495273984
258374956654665728
258374956658855936
258374956608532480
258374956554014720
258374956566589440
258374956755324928
258374956600135680
258374956679835648
258374956713406468
258374956583362560
258374956650491904
258374956658855937
258374956692410369
258374956751142912
258374956738555904
258374956688220160
258374956767928322
258374956809863168
258374956784709632
258374956839227392
258374956826644482
258374956847599616
258374956872773632
258374956872761344
258374956855996416
258374956893745153
258374956705001473
258374956688228352
258374960723144704
258374960786051072
258374960739913728
258374960786055169
258374960937041921
258374960752500736
258374960911896577
258374960836395008
258374960907710465
258374960920285188
258374960677011457
258374960815411200
258374960932864002
258374960882540544
258374960794460160
258374960958025730
258374960962232320
258374961041907712
258374961041911808
258374960882524160
258374960882536450
258374961041928192
258374960895098880
258374960777687040
258374961012539392
258374961088049152
258374964875501568
258374964900679683
258374965043286016
258374964934221824
258374965076840448
258374964917448704
258374965051674625
258374965135552512
258374965013921793
258374964942622722
258374964967788544
258374964925845506
258374965110382593
258374965106180096
258374965081038848
258374965089415169
258374965039087617
258374965219450880
258374965232037889
258374965001338881
258374965114572800
258374965278175233
258374965127172096
258374965173313536
258374965060063232
258374965081022465
258374965173305345
258374965261389825
258374964971962368
258374965131366401
258374964967784449
258374969099182081
258374969086578688
258374969069821954
258374969149489152
258374969174654976
258374969145311232
258374969141100544
258374969132728321
258374969233395713
258374969115942914
258374969069821952
258374969115959297
258374969132724224
258374969178869760
258374969225011200
258374969296289792
258374969162084353
258374969271128064
258374969430536192
258374969430515712
258374969359220737
258374969380175872
258374969472466945
258374969094963201
258374969237594113
258374969367601153
258374969367592961
258374969279541249
258374969388584962
258374969455677440
258374969472471041
258374969187262464
258374973318643713
258374973276688384
258374973297672192
258374973419290624
258374973385748480
258374973318656000
258374973314441216
258374973289295872
258374973272489984
258374973306044417
258374973306068992
258374973389934593
258374973473824769
258374973377368064
258374973444464640
258374973348012032
258374973402542082
258374973452857344
258374973394132992
258374973465444352
258374973377355777
258374973318647809
258374973599645696
258374973511589888
258374973545127936
258374973595480064
258374973670961153
258374973662572545
258374973448663042
258374973629030400
258374973515780096
258374973629009921
258374973662572544
258374973637394432
258374973675171840
258374973499011072
258374977496182784
258374977458417665
258374977559072769
258374977542311936
258374977479397376
258374977466810368
258374977680715776
258374977575870465
258374977563283459
258374977726840832
258374977689112576
258374977735245824
258374977752010752
258374977462628352
258374977793970177
258374977752006658
258374977529724929
258374977768804352
258374977613594625
258374977869447168
258374977856892928
258374977819136001
258374977865265154
258374977533931520
258374977710088192
258374977726861312
258374977777176576
258374981740797954
258374981690458113
258374981728231424
258374981707255809
258374981749182464
258374981724012544
258374981761769472
258374981669490690
258374981749202944
258374981866647552
258374981774360576
258374981845671936
258374981908578305
258374981770162176
258374981879218177
258374981992468481
258374981765980160
258374981833064449
258374981837279234
258374981971480576
258374981933735936
258374982009229312
258374981963091968
258374981854044160
258374982005039105
258374981921173507
258374982046982144
258374981883424769
258374981724012545
258374981992460288
258374982030213121
258374982063759360
258374981984071681
258374982059556864
258374981988270081
258374981912772609
258374982034415616
258374981887610882
258374981711441922
258374982017622016
258374981992464384
258374982000848896
258374981992448001
258374981786951681
258374981912756225
258374981946339328
258374981975678976
258374981786935296
258374986006405120
258374985939304449
258374985960267776
258374986090303490
258374986060947456
258374986014793728
258374986031562753
258374986006417408
258374986132226048
258374986077708288
258374986056728576
258374985859612672
258374986035757056
258374985876377601
258374986211917825
258374986237083650
258374986098696192
258374986157420544
258374985964482560
258374986136432640
258374985998028800
258374986132242432
258374986136440832
258374986149015552
258374986190946306
258374986044170243
258374986195165185
258374985939296256
258374986174177280
258374986237083649
258374986249678848
258374986111262720
258374985985449984
258374985905733633
258374986199351296
258374990037139456
258374990058102784
258374990083264512
258374990049705985
258374990129426433
258374990125223937
258374990196510720
258374990171348992
258374990079082496
258374990045523968
258374990070693889
258374990196531200
258374990079066112
258374990242672640
258374990339137537
258374990183952384
258374990372691968
258374990402035714
258374990372691969
258374990087458817
258374990351720448
258374990443970560
258374990368481281
258374990376882178
258374990443991040
258374990230065152
258374990385258497
258374990284599296
258374994231439360
258374994239819776
258374994399227904
258374994353082368
258374994332090369
258374994323714048
258374994323726339
258374994357284864
258374994239823872
258374994365665280
258374994252423168
258374994420195329
258374994302742528
258374994248216576
258374994277576704
258374994432770048
258374994428575744
258374994407596032
258374994353074176
258374994504065027
258374994529230848
258374994281787392
258374994537623552
258374994386620418
258374994424377344
258374994533429249
258374994562797569
258374994596352000
258374994466332673
258374994361479169
258374994629902339
258374994608914434
258374994512445441
258374994311122945
258374994567000066
258374994583752704
258374994231451649
258374994294353920
258374994491490304
258374998526394368
258374998505447424
258374998526414850
258374998505431044
258374998450917378
258374998538989568
258374998614478848
258374998576726018
258374998538985475
258374998572535808
258374998706753536
258374998597709824
258374998530613249
258374998606090240
258374998639652864
258374998824198145
258374998731943937
258374998803247106
258374998534803456
258374998773862400
258374998702571520
258374998543179777
258374998824210432
258374998627082240
258374998518022144
258374998627082241
258374998840971264
258374998757109761
258374998794858496
258374998681604097
258374998811623424
258375002632630272
258375002691338241
258375002661998592
258375002708115456
258375002771030016
258375002762641408
258375002699747328
258375002716504065
258375002783629312
258375002800394240
258375002745892864
258375002750083072
258375002792022016
258375002641018881
258375002846543872
258375002829762561
258375002892677120
258375002913636352
258375003026894850
258375002771054592
258375002972381184
258375002963996672
258375002984947712
258375002892681217
258375003010117632
258375002762649602
258375003005919233
258375003022692352
258375006814339073
258375006835322880
258375006856290304
258375006864695297
258375006948569089
258375006910820352
258375006864670720
258375006881476608
258375006982131712
258375006990512128
258375006927613952
258375006982123520
258375006814343169
258375006969556992
258375006982131713
258375006919221248
258375007120527362
258375007049240576
258375007003095040
258375006965346307
258375007070203904
258375007066021888
258375007057633281
258375006956957697
258375007170863104
258375007011483648
258375006952751104
258375006961139712
258375007154081792
258375007133126656
258375006977925120
258375007158276096
258375006965346304
258375007141511168
258375006826926081
258375007145693184
258375007124742145
258375007170863105
258375006915010560
258375007061831680
258375007024078848
258375006898241536
258375007187632129
258375007120551937
258375007212810240
258375007221215232
258375011033808897
258375011075776512
258375011092557825
258375011033837569
258375011033808896
258375011197394944
258375011058987008
258375011054780416
258375011147075584
258375011071582210
258375011046416384
258375011017043968
258375011193221120
258375011214163968
258375011390341120
258375011046395904
258375011247718400
258375011302268928
258375011142889473
258375011033829376
258375011180634112
258375011021230081
258375011075756032
258375011260309504
258375011268702208
258375011214180352
258375011348398081
258375011381960704
258375011390341122
258375011398713345
258375011365158912
258375011272908800
258375011126087680
258375015202975745
258375015236517888
258375015274258433
258375015249088512
258375015232327680
258375015215558656
258375015282642944
258375015261675520
258375015286857728
258375015236505601
258375015383302144
258375015400099841
258375015500767232
258375015429443584
258375015366541313
258375015471386624
258375015362334720
258375015509143552
258375015500750848
258375015442038784
258375015525933056
258375015593021440
258375015525937153
258375015421067264
258375015458820097
258375015479771136
258375015530131457
258375015580438530
258375019397259264
258375019409838080
258375019472756739
258375019560853505
258375019460190208
258375019573420034
258375019426611200
258375019590217728
258375019527278592
258375019569229824
258375019653103617
258375019686686721
258375019682476032
258375019476963328
258375019586023424
258375019716026369
258375019665690624
258375019657306112
258375019745386497
258375019686662144
258375019766374400
258375019716018179
258375019539857409
258375019770548225
258375019699269634
258375019657322496
258375019665715200
258375023591559169
258375023599955969
258375023608332288
258375023679639552
258375023612538880
258375023696420865
258375023750963202
258375023788695552
258375023595769856
258375023729983488
258375023750938625
258375023662886914
258375023729979392
258375023788699649
258375023717404672
258375023717404673
258375023872581633
258375023927099392
258375023901958145
258375023885176832
258375023948087296
258375023721586688
258375024006791168
258375023973265408
258375023683842049
258375023683858432
258375023658688512
258375023864197121
258375023952277505
258375023742562305
258375023973257216
258375023939694593
258375023973265410
258375023994228738
258375023851622402
258375023935508480
258375023851618304
258375023868379136
258375023859990528
258375023956467712
258375023797096448
258375023969062913
258375023922925568
258375027806842882
258375027794272256
258375027953659905
258375027861364737
258375027882356736
258375027848798209
258375027802636288
258375027802636290
258375027886546944
258375028092055552
258375028008165376
258375027920105473
258375028083654656
258375028096266240
258375028159172608
258375028150788096
258375027869761536
258375028171755521
258375028029128704
258375028138196993
258375027991388160
258375027983015936
258375028083671041
258375028146581504
258375028066902018
258375027945271296
258375028020740096
258375027894923265
258375027886542849
258375027811037184
258375028138188801
258375027832025089
258375031996956674
258375032001155072
258375031992745984
258375032017911808
258375032097603584
258375032068247553
258375032017932289
258375032072441858
258375032072454145
258375032068243456
258375032026308608
258375032005353472
258375032156336128
258375032177307650
258375032076632066
258375032064073728
258375032257003520
258375032143740928
258375032147939328
258375032126967808
258375032261210112
258375032185712640
258375032307335168
258375032265400322
258375032382836736
258375032227643393
258375032361844738
258375032382824448
258375032345079808
258375032378630144
258375032240226304
258375032353476608
258375032353468416
258375032118583296
258375032395415552
258375032324124672
258375032366063616
258375032307318784
258375036187058176
258375036195459072
258375036224819201
258375036279345152
258375036317102083
258375036195463170
258375036400967680
258375036245786625
258375036392591360
258375036497457152
258375036388397056
258375036178665472
258375036359020545
258375036304506881
258375036409364480
258375036405182466
258375036245786624
258375036304506880
258375036187049984
258375036447121409
258375036350652417
258375036543590400
258375036480675840
258375036384194560
258375036585533440
258375036371599362
258375036438720514
258375036333879297
258375036350652418
258375036518412288
258375036367405058
258375036535181314
258375036434538496
258375036463886336
258375036589727745
258375036510040064
258375036535185408
258375040456876033
258375040423325696
258375040398159872
258375040440074240
258375040507207680
258375040444297217
258375040628834305
258375040503009281
258375040402333696
258375040469438464
258375040423313408
258375040565915649
258375040586887171
258375040574300161
258375040490426368
258375040658178048
258375040557539329
258375040553320448
258375040431693826
258375040586887169
258375040486227969
258375040620445696
258375040607854592
258375040641421312
258375040763052033
258375040691752960
258375040737869824
258375040779825152
258375040695930880
258375040733687808
258375040515584000
258375040666591232
258375040653987840
258375040402337794
258375040633024512
258375040767238144
258375040691736576
258375040477835264
258375040691740672
258375040628817920
258375040507207682
258375044584050688
258375044567277568
258375044600823811
258375044705697792
258375044613431296
258375044600852482
258375044567285760
258375044563087361
258375044672131072
258375044797980672
258375044667944960
258375044730871809
258375044655362049
258375044764422145
258375044676345856
258375044848316417
258375044965744641
258375044835704833
258375044911222785
258375044898619392
258375044777013249
258375044974141441
258375044844093441
258375044969943040
258375044894425090
258375044797976576
258375044974145536
258375044827336704
258375044877676544
258375044927991808
258375048841281539
258375048803536897
258375048824500224
258375048782553088
258375048786739200
258375048853848064
258375048853864449
258375048820318210
258375048782561281
258375048975482880
258375048908394498
258375048782573570
258375048904196096
258375048895803392
258375048887431168
258375048962916352
258375049000673280
258375048958717955
258375048946147328
258375048853864450
258375048929345536
258375048988069888
258375048870625280
258375049097146368
258375048937742336
258375049021648897
258375049101340672
258375049168437249
258375049046814720
258375049063575553
258375048954515456
258375049021640704
258375048904183808
258375049118093312
258375049067765760
258375049067778048
258375049139073024
258375048975507456
258375049105506304
258375049130684416
258375049021624321
258375049122291714
258375049084563456
258375049143279617
258375052993626112
258375053027196929
258375052997832704
258375053069127680
258375053169790976
258375053006209024
258375053069144064
258375053006229504
258375053148839936
258375053157203969
258375053002014721
258375053220126722
258375053115285505
258375053308219393
258375053354344449
258375053249499137
258375053161422849
258375053325000705
258375053283053568
258375053253672960
258375053283041280
258375053312413698
258375053232717826
258375053215936513
258375053329199104
258375053358538752
258375053362728960
258375053056565249
258375053262061568
258375053278842880
258375053111083008
258375053140434945
258375053228527618
258375057145987072
258375057187934208
258375057192140801
258375057280229376
258375057242460161
258375057225695233
258375057355714560
258375057288613888
258375057343135746
258375057200541696
258375057276018688
258375057359912960
258375057464774656
258375057271828480
258375057322176512
258375057385066497
258375057427025920
258375057376677890
258375057456394240
258375057192136704
258375057389273088
258375057347325952
258375057452191745
258375057510907905
258375057506709504
258375057368289280
258375057385066496
258375057343143936
258375057435402240
258375057523503105
258375057225699329
258375057510899712
258375057468956672
258375057473163264
258375057523478528
258375057557037056
258375057544450048
258375057515102208
258375057544462336
258375057473171457
258375061348696064
258375061373845504
258375061457760256
258375061453557762
258375061390626816
258375061495488512
258375061466120192
258375061562597376
258375061403226112
258375061461954560
258375061440978944
258375061378060288
258375061487120384
258375061566795776
258375061533253632
258375061604556801
258375061533249537
258375061512278017
258375061550010368
258375061524840448
258375061440958464
258375061604552704
258375061520650240
258375061499699201
258375061436776448
258375061713588224
258375061495492608
258375061709389827
258375061524860929
258375061453565953
258375061625503744
258375061449342979
258375061721997312
258375061352898560
258375061621334016
258375061512278018
258375065559769088
258375065643651072
258375065601732608
258375065706569728
258375065618509824
258375065559760897
258375065689804800
258375065584955394
258375065698193409
258375065673027584
258375065719173120
258375065727557632
258375065702383616
258375065870139392
258375065828200450
258375065756921857
258375065916305408
258375065895317504
258375065576562689
258375065807249408
258375065832394752
258375065811427329
258375065945665536
258375065777881088
258375065903714305
258375065836605440
258375065744330752
258375065773699072
258375065865949184
258375069745680385
258375069800222720
258375069766672389
258375069749891072
258375069737312258
258375069913460738
258375069766672387
258375069829570561
258375069858947074
258375069821190144
258375069892497408
258375069926055936
258375069749886977
258375069871513600
258375069888294912
258375069905072128
258375069787623424
258375069896691712
258375069934436353
258375070051868673
258375069796007936
258375069934432256
258375069997359105
258375069972193280
258375069984755713
258375069988966400
258375070089621504
258375070043471872
258375070072848384
258375070085439488
258375070114799616
258375069955407872
258375070072840192
258375070030913536
258375070131560449
258375069825380352
258375069972189184
258375070131556353
258375070135746561
258375070081245186
258375074040659968
258375073965174784
258375074019700737
258375074002923520
258375074057433088
258375074028089344
258375074049060864
258375073944199168
258375074044846082
258375074086780928
258375074137112576
258375074275536898
258375074174889985
258375074330062848
258375074078392320
258375074212626435
258375074099372034
258375074241998848
258375074141327360
258375074032259072
258375074338451457
258375074267152384
258375074162282496
258375074053230592
258375078230781955
258375078142672896
258375078193025026
258375078297874432
258375078297878528
258375078369173504
258375078335619072
258375078293692416
258375078406942720
258375078352416768
258375078352408578
258375078302068736
258375078134292481
258375078503383041
258375078515986432
258375078352408577
258375078528548864
258375078423699457
258375078419521537
258375078507597824
258375078499205122
258375078528565248
258375078377562112
258375082332811264
258375082450235394
258375082374746112
258375082374733825
258375082357952512
258375082441863168
258375082349559808
258375082408280065
258375082324410368
258375082332782592
258375082412478465
258375082383118338
258375082475405312
258375082580250624
258375082483793920
258375082454425600
258375082471202816
258375082433458177
258375082584461313
258375082597052416
258375082404098049
258375082580275202
258375082542510081
258375082613805056
258375082584457217
258375082467016705
258375082706075648
258375082378936320
258375082685128704
258375082483777536
258375082647371776
258375082597031938
258375086531301377
258375086531305472
258375086569054208
258375086623584259
258375086518714368
258375086543876096
258375086598418433
258375086615166976
258375086682275840
258375086652940288
258375086560669696
258375086610989056
258375086611001345
258375086539681793
258375086682300416
258375086740996096
258375086673899520
258375086745210880
258375086829105152
258375086883610625
258375086518706176
258375086782947328
258375086774550530
258375086908784640
258375086841679872
258375086824910849
258375086581624835
258375086812311552
258375086774571008
258375086896201730
258375086875234305
258375086770372608
258375086866841603
258375086778753024
258375086741024769
258375086799740928
258375086845874177
258375086912970752
258375086912983040
258375086820696064
258375086921355265
258375086866833409
258375090708815874
258375090733981696
258375090775924737
258375090704625665
258375090805288960
258375090746585088
258375090796904448
258375090750763011
258375090813685761
258375090733985792
258375090952077312
258375090813693952
258375090893381632
258375090935308289
258375090977267713
258375090826248193
258375091010797568
258375090931109888
258375090989834241
258375090931105792
258375090964684801
258375091115679745
258375090947911681
258375090952085505
258375091056934912
258375091086311424
258375090952105984
258375090964680705
258375090947883008
258375090738176000
258375090855620608
258375094894743552
258375094932471809
258375095020556288
258375095033135104
258375094999597056
258375095058300928
258375094919909376
258375094894739456
258375095062519811
258375094940880897
258375094991212544
258375095087677440
258375095020560385
258375095054110720
258375095007985665
258375095033163777
258375095070896128
258375095167365120
258375095003774976
258375095146393600
258375095284801536
258375095289008128
258375095158976512
258375095221895169
258375095276429312
258375095196729344
258375099118407680
258375099110023169
258375099114192896
258375099219062784
258375099151962112
258375099235835904
258375099231641602
258375099156152320
258375099164532736
258375099227447297
258375099344887809
258375099177111553
258375099344887810
258375099235852289
258375099370065921
258375099411996672
258375099399421952
258375099357462528
258375099462320129
258375099474915329
258375099344896000
258375099403624448
258375099403628544
258375099302952960
258375099302965248
258375099227447296
258375099449745408
258375099214864384
258375099323924480
258375099269390336
258375099449737216
258375099432984576
258375099491696641
258375099156148224
258375099240022016
258375103300128768
258375103291736064
258375103417573376
258375103337869313
258375103283343360
258375103493050368
258375103379804160
258375103434350593
258375103384014850
258375103421771777
258375103459504128
258375103375605760
258375103283351555
258375103342067712
258375103371427841
258375103363051520
258375103555964928
258375103572738048
258375103602126850
258375103652458497
258375103623090176
258375103463698433
258375103644069890
258375107523796992
258375107578322945
258375107540578305
258375107515387904
258375107599273984
258375107599286273
258375107544752130
258375107548962816
258375107477647360
258375107569909760
258375107532173313
258375107586686976
258375107532173314
258375107502813184
258375107586699267
258375107590885376
258375107611856897
258375107662196736
258375107683176448
258375107599294466
258375107574116352
258375107733512192
258375107699961856
258375107595100160
258375107800596480
258375107708321793
258375107821592576
258375107729313792
258375107779649536
258375107834175488
258375107850932224
258375107813203968
258375107729309696
258375107880288259
258375107892887552
258375107880308737
258375107813199872
258375107507023872
258375111684546560
258375111718105088
258375111747448832
258375111734857728
258375111688724480
258375111747452928
258375111718084608
258375111760023553
258375111772614656
258375111688720384
258375111856500737
258375111890042880
258375111906828289
258375111965540352
258375111684550657
258375112032649217
258375111697108992
258375112070410240
258375112078815232
258375111793594368
258375111781011456
258375111999123457
258375112066232321
258375111923625984
258375112053637120
258375112045240320
258375112020074496
258375112024268800
258375111961374720
258375112011677699
258375111957168129
258375112011694080
258375111869075457
258375111978139649
258375115866247169
258375115916599296
258375115920797696
258375115958521859
258375116029837313
258375115933356032
258375115920785408
258375116029841411
258375116084375552
258375115962728448
258375116147261440
258375115895607296
258375116147261441
258375116096958465
258375115992092672
258375115878850561
258375116042416128
258375116151476225
258375116205985795
258375116055015424
258375116205998080
258375116046602240
258375116252119040
258375116277305345
258375116281499650
258375120106708992
258375120094105600
258375120165433346
258375120085725184
258375120102514689
258375120203173888
258375120148639744
258375120177999872
258375120245121024
258375120299634688
258375120161230849
258375120349974528
258375120333193216
258375120324788224
258375120341590016
258375120324808704
258375120433868800
258375120404488193
258375120320622594
258375120203169792
258375120429658113
258375120408702976
258375120295448576
258375120433864705
258375120463224832
258375120186388481
258375120328982528
258375120236732416
258375124359737346
258375124292620288
258375124275826689
258375124334559232
258375124275822592
258375124405858305
258375124410044417
258375124527493120
258375124506517504
258375124523290624
258375124418445314
258375124577824768
258375124586225664
258375124544270337
258375124506525696
258375124472983553
258375124586201088
258375124598804480
258375124607201281
258375124519096320
258375124531691520
258375124644921345
258375124640751616
258375124552654850
258375124598792192
258375124632354816
258375124485537792
258375128482709504
258375128520482816
258375128545624064
258375128533065731
258375128705036289
258375128600170496
258375128516263937
258375128570793986
258375128486928384
258375128499507200
258375128650489859
258375128629510145
258375128642113537
258375128587575296
258375128788918273
258375128692424706
258375128793088000
258375128763748352
258375128738570241
258375128730198016
258375128654692352
258375128805687297
258375128818266112
258375128554037251
258375128503693312
258375128570814464
258375132714774528
258375132697989120
258375132702208001
258375132739952640
258375132702203904
258375132702191617
258375132744142848
258375132861583360
258375132752523264
258375132823822336
258375132723167233
258375132698001410
258375132970618880
258375132983201792
258375132723159040
258375132974829568
258375132832231424
258375133041926144
258375132953853953
258375132714782720
258375132983201794
258375133046120450
258375133029339137
258375133029339136
258375132953858048
258375136850345986
258375136846159872
258375137030701056
258375137060089856
258375137110409216
258375137060065281
258375136930037761
258375137047494658
258375136992976896
258375137005559809
258375137047486464
258375137089441793
258375136984571904
258375137106210817
258375137156534273
258375137173336064
258375137190113281
258375137076862976
258375136934252545
258375137160736768
258375137211072512
258375137198485504
258375137047494657
258375137190088704
258375137181708289
258375136871342080
258375136988782592
258375141032087552
258375141145341953
258375141082406913
258375141204054017
258375141082398720
258375141292113920
258375141115953152
258375141145313280
258375141074018304
258375141220810752
258375141229203456
258375141191462912
258375141308907521
258375141229219840
258375141166297088
258375141300527104
258375141338251265
258375141271146496
258375141392793601
258375141329862656
258375141115965440
258375141338251266
258375141371822080
258375141363433472
258375141363425281
258375141187260416
258375141195649024
258375145230589952
258375145335435265
258375145251561474
258375145276702720
258375145318653952
258375145301876736
258375145373175810
258375145440284674
258375145297690624
258375145385783298
258375145373171712
258375145373179904
258375145478045696
258375145478053888
258375145335431168
258375145578692614
258375145620660225
258375145591287808
258375145591300098
258375145528369152
258375145436098560
258375145519984640
258375145398362113
258375149500370944
258375149525549057
258375149496176641
258375149424869376
258375149525553153
258375149559099394
258375149630414849
258375149588451328
258375149571698688
258375149559099392
258375149433286657
258375149613637633
258375149672341506
258375149546512386
258375149533933569
258375149638795265
258375149731074049
258375149802360832
258375149777190914
258375149605224448
258375149630398464
258375149726887936
258375149701701633
258375149793980416
258375149722673152
258375153631776768
258375153661128704
258375153690492928
258375153703071744
258375153698865152
258375153635958785
258375153623388160
258375153686282240
258375153707257858
258375153753391105
258375153837297664
258375153807925248
258375153753399296
258375153765986304
258375153950523395
258375153866653696
258375154000863235
258375153984081921
258375153875050496
258375153988284417
258375153774370817
258375153795358721
258375153971511297
258375153992466434
258375154009264130
258375153937952769
258375153715650562
258375157851250689
258375157838651392
258375157813493760
258375157960278017
258375157880590337
258375157981249538
258375157863813120
258375157914144768
258375157855428608
258375157956083713
258375158060953600
258375158006415360
258375158035804161
258375158090317825
258375158170009600
258375158161625090
258375158207762432
258375158153240579
258375158086127619
258375158128050176
258375158165819392
258375158178390016
258375158023217152
258375158165827584
258375158157410305
258375158144847872
258375158039973889
258375158086131712
258375158195179520
258375158157430784
258375158169993216
258375158199377920
258375158211960835
258375162011983872
258375162028769280
258375162116853761
258375162083291136
258375162225893377
258375162116837376
258375162171359232
258375162175565824
258375162125238272
258375162162999296
258375162234302464
258375162221715456
258375162204921857
258375162322362369
258375162179751936
258375162326552577
258375162339139584
258375162251051009
258375162372689920
258375162334949376
258375162238484480
258375162418831360
258375162381078529
258375162351714305
258375162204942336
258375162355912704
258375162028781568
258375166218866688
258375166218862592
258375166273392641
258375166390833152
258375166432796672
258375166357278722
258375166365663234
258375166306942977
258375166365679617
258375166214696960
258375166327930881
258375166428590081
258375166495690753
258375166411821056
258375166378270720
258375166348902400
258375166411808770
258375166499889152
258375166403416064
258375166357286912
258375166613139456
258375166583783424
258375166613151744
258375166571188224
258375166432792578
258375166281789441
258375166562795521
258375166269222912
258375170409000961
258375170421571586
258375170404802560
258375170392207361
258375170408976385
258375170509647872
258375170463510529
258375170459312130
258375170404798464
258375170408996864
258375170543190016
258375170409000960
258375170585137152
258375170585153536
258375170685796353
258375170522238977
258375170467713024
258375170643877888
258375170463498240
258375170681606146
258375170727747585
258375170744545281
258375170710974464
258375170543202304
258375170685825025
258375170518040577
258375170606108672
258375170476109824
258375170715185152
258375170614497280
258375170522218496
258375170748739584
258375170593525760
258375170786471937
258375174586511360
258375174670409729
258375174603284481
258375174645227521
258375174611673088
258375174586515457
258375174695567360
258375174750081024
258375174666211328
258375174687186944
258375174787837952
258375174687178753
258375174720741376
258375174775246848
258375174792048640
258375174712332288
258375174846574593
258375174913679361
258375174896889856
258375174867546112
258375174850768897
258375174771060736
258375174867537920
258375174968205312
258375174917869568
258375174859132930
258375174754279424
258375174989176833
258375174926266369
258375174959792129
258375174829785090
258375174691368961
258375174871724032
258375174917857280
258375174863351809
258375174875914241
258375174984966145
258375174972399617
258375174984966144
258375174888513538
258375174750081025
258375174871711745
258375174804619266
258375174997540864
258375174817206273
258375178818555904
258375178889867265
258375178931822592
258375178923413505
258375178789195777
258375178986336256
258375178915041281
258375178956980225
258375178826944512
258375178944397313
258375178948591616
258375179061846017
258375178919227392
258375179183472641
258375179137339393
258375179003121665
258375179112169472
258375179187650561
258375179166695424
258375178902441984
258375183000301568
258375183033831424
258375183017078786
258375183038050304
258375183113543680
258375183079968768
258375183113531392
258375183092551681
258375183180656640
258375183184850945
258375183193223168
258375183285514240
258375183251935232
258375183226769408
258375183323254785
258375183130296323
258375183285510144
258375183293878272
258375183365197824
258375183373570049
258375183281291265
258375183264514048
258375183285514241
258375183235182594
258375183277113345
258375183356801026
258375183390343168
258375183369392128
258375183260336128
258375183277125632
258375183218384896
258375187169427456
258375187278491648
258375187232350208
258375187211378688
258375187223957505
258375187240726528
258375187291045888
258375187278467074
258375187333017602
258375187249119232
258375187341381634
258375187370758144
258375187412688898
258375187479801856
258375187433672705
258375187395923968
258375187349790720
258375187513348096
258375187408490496
258375187530141697
258375187379142656
258375187538526208
258375187458830337
258375187471429632
258375187307823105
258375187442057216
258375187551113216
258375187538513920
258375187521744896
258375187584659456
258375187190407168
258375191443431424
258375191527292928
258375191485374465
258375191430828032
258375191447609345
258375191464407041
258375191405674496
258375191481159680
258375191481180160
258375191556669440
258375191619596288
258375191464390656
258375191523102720
258375191623786496
258375191682510848
258375191690883075
258375191493742592
258375191745421312
258375191586017280
258375191669927937
258375191372124160
258375191678316544
258375191732826112
258375191518932992
258375191619579904
258375191690883072
258375191527321601
258375191699279875
258375191778971649
258375191728640000
258375191409872899
258375191724453888
258375191657336832
258375191590219776
258375191586013184
258375191757996032
258375191711854592
258375191753814017
258375191607013376
258375191594409984
258375195566411776
258375195583201280
258375195574812673
258375195633516544
258375195570626560
258375195625132032
258375195688071168
258375195755155457
258375195759374336
258375195709034496
258375195839053825
258375195721617409
258375195562217472
258375195742593024
258375195822264320
258375195683876864
258375195620937729
258375195818078208
258375195805487105
258375195730001920
258375195864215552
258375195767742464
258375195910356992
258375195792900097
258375195943907328
258375195927117824
258375195897778178
258375195935506432
258375195973259266
258375195906150402
258375195763556352
258375195843248129
258375195889369088
258375195973255169
258375195700645888
258375199760736256
258375199790100480
258375199773315072
258375199777509376
258375199852986368
258375199873982464
258375199819452416
258375199857197057
258375199999795200
258375199915900929
258375199991402497
258375200008196097
258375199777492992
258375200104665089
258375200079495169
258375200092082176
258375200024961025
258375200075304960
258375200020766720
258375200054337536
258375199760740352
258375199949459457
258375200050118658
258375200066924544
258375200163381251
258375200125636608
258375200079482880
258375199802683394
258375199832014848
258375200050130944
258375200029151232
258375200117227520
258375200104644609
258375199962042368
258375203946647552
258375203975995392
258375204064096256
258375204026322944
258375203984392192
258375204013764610
258375204068261889
258375204059901953
258375204001161217
258375204001157120
258375204072480768
258375204043112448
258375203984379906
258375204017938432
258375204114423808
258375203967627264
258375204286394368
258375204303167489
258375204156346368
258375204265410560
258375204265398272
258375204227657729
258375204194115584
258375204043104256
258375204290584576
258375204353486848
258375204017946624
258375204017958912
258375204332523520
258375204223451136
258375204336709632
258375204181528576
258375204265414656
258375204252823552
258375204307357697
258375208140947456
258375208187092992
258375208149348352
258375208161927169
258375208245792768
258375208166109184
258375208157728768
258375208149344256
258375208275165184
258375208178704385
258375208166113280
258375208199667712
258375208291934209
258375208312905728
258375208409374720
258375208346456065
258375208312922112
258375208291954688
258375208300331008
258375208270983168
258375208354852864
258375208447115265
258375208430362624
258375208480690176
258375208451313664
258375208551981057
258375208451321857
258375208535220224
258375208195457024
258375208472289280
258375208430338048
258375208510038016
258375208463912960
258375208543588352
258375208497467392
258375212402360320
258375212393963520
258375212444303361
258375212406554625
258375212456869888
258375212427522048
258375212469473280
258375212624650240
258375212335239170
258375212519813121
258375212486234114
258375212578516994
258375212528197632
258375212691750913
258375212612059136
258375212607885313
258375212612063233
258375212553342977
258375212721119234
258375212733714433
258375212704333824
258375212603678720
258375212708528128
258375212742094848
258375216584077313
258375216588283905
258375216663781376
258375216693121027
258375216714104832
258375216684740608
258375216642793472
258375216714113025
258375216760246274
258375216865103873
258375216722497536
258375216894459905
258375216777031680
258375216563109888
258375216881889280
258375216881885184
258375216575676416
258375216730886144
258375216886067200
258375216760238080
258375216777011200
258375216672157696
258375216613453824
258375216860901377
258375216781209601
258375216571482113
258375216944803841
258375216932200448
258375216923828224
258375216609243136
258375220765810688
258375220732239872
258375220774199297
258375220774178818
258375220832907264
258375220845477889
258375220862275585
258375220778377216
258375220983910400
258375220887437314
258375220958728193
258375220946161665
258375220925186048
258375221004890114
258375220912615425
258375220920991744
258375220832915456
258375220988088320
258375220820340737
258375220874858497
258375220749017089
258375221000687616
258375220979712000
258375220983898112
258375220732256256
258375220795174912
258375220849684481
258375220941955072
258375220908396544
258375221059395584
258375221013254145
258375221092962304
258375221122306048
258375221063585794
258375221071982593
258375220971319296
258375220933558274
258375220946161664
258375220870664192
258375220946145280
258375220971327489
258375224939134977
258375224922370048
258375224939143168
258375225039798272
258375224964313088
258375225174007808
258375224951713792
258375225077530624
258375225153052672
258375224951721984
258375225169829889
258375225085947905
258375225056587776
258375225144664064
258375225190793216
258375225194991617
258375225190785024
258375225253691393
258375224985272320
258375225035603968
258375225148846081
258375225287245826
258375225325015042
258375225262096384
258375225312411650
258375229175377920
258375229125042176
258375229141811200
258375229271838720
258375229292810241
258375229250891778
258375229305417729
258375229120839680
258375229376692224
258375229326376961
258375229288624128
258375229263470592
258375229410246656
258375229179559936
258375229464784897
258375229410258945
258375229313798144
258375229380902912
258375229519314944
258375229401874432
258375229494157312
258375229515108353
258375229452218368
258375229506736129
258375229527707648
258375229397688320
258375229448011776
258375229284429826
258375229401886723
258375229263474688
258375229162807296
258375233306759168
258375233336127488
258375233386450945
258375233331929088
258375233378062337
258375233407438849
258375233541664768
258375233449361408
258375233470349312
258375233348698113
258375233554231296
258375233570996224
258375233420017664
258375233579409411
258375233608761346
258375233625530370
258375233394847745
258375233612963840
258375233642315778
258375233566822400
258375233491329025
258375233621356544
258375233512275970
258375233583607808
258375233671663616
258375233667469313
258375233524875266
258375233684271106
258375233554223104
258375233399042048
258375233696829440
258375233667465216
258375233591996417
258375233545850880
258375233491324928
258375233612947456
258375233524883456
258375233432584192
258375237547216900
258375237543002114
258375237593350144
258375237694009344
258375237505265664
258375237589151744
258375237681442818
258375237786284033
258375237723365377
258375237664665600
258375237723365376
258375237610135553
258375237597540352
258375237769519104
258375237702389760
258375237815660545
258375237735968768
258375237605933056
258375237698191360
258375237740134401
258375237870182401
258375237698215937
258375237895335936
258375237790478336
258375237689806848
258375237702406144
258375237882765312
258375237832409088
258375237865979905
258375237756940288
258375237664653312
258375237685616640
258375237681442816
258375237811462144
258375237824045056
258375237912129536
258375237891141632
258375241737322496
258375241720532994
258375241766674432
258375241930252288
258375241867337730
258375241938640897
258375241871527936
258375241783443457
258375242005741570
258375241850564609
258375241892519936
258375241988993025
258375241959620608
258375241825415169
258375242005753857
258375241825402881
258375242009960449
258375241963827200
258375242085449728
258375242093842434
258375242018336768
258375242081251328
258375242085437440
258375245898055680
258375245910654978
258375245893865472
258375245931638785
258375245889695745
258375245914861569
258375245960982530
258375245923225600
258375245986140160
258375246107783168
258375246015508482
258375246065831936
258375246116188160
258375246137135105
258375246191677440
258375245948411904
258375246019715072
258375245969367040
258375246091022336
258375246174896128
258375246107795456
258375246162317313
258375246149726209
258375246183276544
258375246221033473
258375246195867652
258375246271361025
258375246191685632
258375246221029377
258375246204248065
258375246246182913
258375246250385409
258375246032285696
258375246237818881
258375246216822784
258375246212648960
258375246103584768
258375246292324353
258375246275563521
258375250088181760
258375250159497217
258375250117554176
258375250251751426
258375250146885632
258375250167869440
258375250104958977
258375250260144128
258375250339840000
258375250264350720
258375250486628352
258375250415345665
258375250406932480
258375250398560256
258375250314665984
258375250243354624
258375250411155457
258375250495021056
258375250453073921
258375250440511489
258375250264346624
258375250457276417
258375250436317184
258375250390159361
258375250398564352
258375250184642560
258375254278279168
258375254286684160
258375254433476609
258375254286680064
258375254353788928
258375254483816448
258375254395744257
258375254387355648
258375254433468416
258375254316040192
258375254559318016
258375254412505088
258375254399938560
258375254597050368
258375254496407552
258375254659969026
258375254366355456
258375254525739009
258375254601236480
258375254550929408
258375254655774720
[truncated: 5,069,448 more chars]
