# Supplementary material for: Timescales of Massive Human Entrainment
Source: PLoS One. 2015 Apr 16;10(4):e0122742. doi: 10.1371/journal.pone.0122742 (PMC4400172; doi:10.1371/journal.pone.0122742)
Supplement: S3 Dataset — This file is a text file containing the unique TweetIDs for the third debate. (TXT) [file pone.0122742.s004.txt]

260546079639093248
260546083619487744
260546083699179520
260546083598503936
260546083766292480
260546087629225984
260546087931219969
260546091987136512
260546092058435586
260546096365985792
260546096336605184
260546100417667072
260546100333785089
260546100551901184
260546104406462464
260546104733605888
260546104523894784
260546104716845056
260546113071886337
260546117052284928
260546117232652288
260546121397567488
260546125365407746
260546125612851200
260546125638025216
260546125449269249
260546125671575552
260546129769418752
260546134118891522
260546138027991040
260546138183184386
260546142381690882
260546142536876032
260546142520111105
260546142507524096
260546146336915456
260546146370473984
260546146647277569
260546150640283648
260546150543814656
260546150556389377
260546150556368897
260546150908706816
260546150946443265
260546154821976065
260546155031707648
260546154780057600
260546158932402176
260546159079223296
260546159175667712
260546163185446912
260546163273510912
260546163151876096
260546163445493761
260546163156086785
260546167341985792
260546167467802624
260546167522336768
260546167648178176
260546171880210432
260546175697051648
260546175877390336
260546176019996675
260546176095490048
260546180033961985
260546180214300672
260546184219852800
260546184417009664
260546184450564096
260546188317687811
260546188489678849
260546188573540352
260546188426768384
260546188472885248
260546192713347073
260546192809803777
260546192839151616
260546192646213632
260546196765020161
260546196765016064
260546196827942912
260546200913190912
260546200879636480
260546201169051649
260546201185841152
260546201210978306
260546201160667136
260546205262704640
260546205405290497
260546205401104386
260546205459828736
260546209398272001
260546209272442880
260546209356333057
260546209515700224
260546209477951488
260546209620561921
260546209431826432
260546209515720705
260546213521260544
260546213710008321
260546213814886400
260546217698787328
260546217656848384
260546217744928769
260546217971417088
260546217921097728
260546221993762818
260546222102818816
260546222102818817
260546222174138370
260546226032885760
260546226225815552
260546226322288641
260546226297126913
260546230382383105
260546230369783809
260546230239776768
260546230621450240
260546230373990400
260546230285914112
260546234555719680
260546234773803009
260546234622812160
260546238804549632
260546238997487616
260546238900994050
260546239014244354
260546238984880130
260546238917799937
260546238938759169
260546238703865856
260546242835259392
260546243095302145
260546243120492544
260546243053355008
260546247029563393
260546247214125057
260546247373496322
260546247247687680
260546247323172864
260546251219685377
260546251412615168
260546255434956800
260546255741145089
260546255774695424
260546255674028032
260546255627902976
260546255791476736
260546259746684929
260546259994161153
260546259855753218
260546259813797889
260546259738320896
260546259755073537
260546263999729665
260546263970361344
260546264041676801
260546263911645185
260546264188452864
260546263928406016
260546264096206848
260546268173041664
260546268072402944
260546267984318465
260546268038840321
260546268345012224
260546268374396928
260546272237334528
260546272447041536
260546272455426049
260546272224759809
260546272182804480
260546272572878848
260546276393902080
260546276695867392
260546280558841856
260546280680472576
260546280663703552
260546284874784768
260546284979621889
260546284778311680
260546284937703427
260546284992212992
260546288981000193
260546289241055232
260546289144586243
260546289157173248
260546289341698049
260546289341722624
260546289081663488
260546293183705089
260546293213040640
260546293292744705
260546293313720321
260546293229838336
260546293200457730
260546293422759937
260546293242421248
260546297361227776
260546297348640768
260546297474465792
260546297608691714
260546301660364802
260546301828165632
260546301589090304
260546305993097217
260546306051817472
260546305997275136
260546306005680128
260546310032203777
260546310036389890
260546310141272064
260546310309023744
260546310090928128
260546310279680003
260546310229352451
260546314255880192
260546314465579008
260546314171973633
260546318303379456
260546318508883970
260546322627702785
260546322652868608
260546322749345792
260546322833211392
260546322812264449
260546326725525504
260546327077859330
260546326746501120
260546326926852096
260546330898862080
260546331066658816
260546331205042178
260546331242819584
260546335101550593
260546335143501825
260546335210618881
260546335323856896
260546335210618882
260546335227387904
260546335101571072
260546339417505792
260546339375558657
260546339463639040
260546343532113920
260546343544696832
260546343653748736
260546343611809792
260546343708291072
260546343758610432
260546343804743680
260546343880249345
260546347730624512
260546347965489152
260546348015824896
260546347869028352
260546347952918528
260546347894206464
260546347944521728
260546351874576384
260546352059146241
260546352252076032
260546356140183552
260546356211511296
260546356354097153
260546356211507201
260546356362481664
260546360430956544
260546360493879297
260546360451923968
260546360590336000
260546364738527232
260546364709142529
260546368773431296
260546368815374337
260546368836354048
260546368966385665
260546373039042560
260546372992897025
260546373093556224
260546377208168448
260546377090732032
260546377065570304
260546377245941760
260546377254334464
260546377149472768
260546377426272256
260546381633175554
260546381486379008
260546381331189760
260546381347966976
260546385429024769
260546385735217152
260546385630339072
260546385651306496
260546389677842432
260546389623312384
260546389820452864
260546393926668289
260546394111242242
260546394119606273
260546394140590080
260546398133555200
260546398120968192
260546398389432321
260546398339080192
260546398355861504
260546398313914368
260546402424348672
260546402432737281
260546402319466496
260546402449506306
260546406383747073
260546406635417600
260546406622842881
260546406681554945
260546406765428736
260546406778040322
260546406786404352
260546406694137856
260546410758418432
260546410779385856
260546410926178304
260546410896822273
260546414868824064
260546415040798720
260546418970877952
260546419256082432
260546419365138432
260546419138650112
260546419247685635
260546419243499520
260546419314814976
260546423462973441
260546423425204226
260546423232286721
260546423479754753
260546427653091329
260546431562153986
260546431675420672
260546431625072640
260546431696371712
260546431734140928
260546431675404289
260546431641849856
260546431734140929
260546431818010625
260546435857133568
260546436020723712
260546436112973824
260546436100399104
260546436150747136
260546440055648256
260546440005316608
260546440307306499
260546440294694912
260546440215015424
260546444157677568
260546444367368192
260546444329635840
260546444296060928
260546448515555328
260546448565874689
260546448414875648
260546452575617025
260546452609200129
260546452613386242
260546452575645697
260546452848267264
260546452709838848
260546452827283456
260546452571447296
260546456715411459
260546456862208001
260546456967069696
260546457067720704
260546456899964928
260546457088708608
260546460913909760
260546461060722689
260546461006196737
260546460993589248
260546461127802883
260546460972617729
260546461123637248
260546461077487616
260546461123629056
260546461312372736
260546461199126528
260546461215895552
260546465271787520
260546465326313472
260546465338908674
260546465301143552
260546469344444416
260546469428359168
260546469319286784
260546469424160770
260546469365428225
260546469449306112
260546469340278784
260546469654827008
260546469491245056
260546473563934720
260546473907863552
260546477737259008
260546477917622272
260546477993099265
260546481931554817
260546481902198784
260546482162266112
260546482195816449
260546482049003521
260546482246123520
260546486142636033
260546486180380672
260546486192992257
260546486444642304
260546486444621824
260546490378883072
260546490492149760
260546490588594176
260546490571837440
260546490492149761
260546494644506624
260546494766125056
260546494678040576
260546494711615488
260546494787096576
260546494770315264
260546494753546242
260546494803898368
260546498872348672
260546499006590977
260546499048525825
260546499048534016
260546502936653824
260546503104421889
260546503137959936
260546503213469696
260546502940819458
260546503242825730
260546507076411392
260546507281924096
260546507370033152
260546507390992384
260546507441324035
260546507302916096
260546507374219264
260546511375577088
260546511501414400
260546511438483456
260546511367180290
260546511488823296
260546511467868160
260546511534977024
260546511555932160
260546515603443713
260546515540533248
260546515691524096
260546515599233024
260546515750240256
260546515800559617
260546515678945280
260546515649560576
260546515532132352
260546515699900416
260546515683139585
260546519638364160
260546519915184130
260546519894216704
260546520028430337
260546519629979648
260546523832672256
260546524109479936
260546524071735298
260546524042383361
260546524025585664
260546524151439361
260546524101091329
260546524197556225
260546528194748418
260546528173776896
260546528186335233
260546528421220353
260546528299585537
260546532250644481
260546532338720768
260546532212887553
260546532317728768
260546532514869248
260546532506497024
260546536432365569
260546536470085632
260546536478474240
260546536512032769
260546536608514048
260546536499449858
260546536784683008
260546536562388992
260546536801460225
260546536763691008
260546540601487362
260546540630843392
260546540635054080
260546540903489536
260546540605677568
260546540630847488
260546540882501632
260546540895105024
260546545114574848
260546545206820865
260546544883867648
260546549082361856
260546549317267456
260546549250150400
260546549224988673
260546549380173824
260546549380177920
260546549006880768
260546553327022080
260546553423486976
260546553427685376
260546553419280384
260546553465430016
260546553582874624
260546553587040256
260546553431859203
260546557630361601
260546557747818496
260546557613584384
260546557479354369
260546557676486656
260546557550682113
260546557793955840
260546561614950400
260546561921142784
260546561988243456
260546561837244416
260546565893128193
260546565922512896
260546565918322688
260546566132228096
260546566165774336
260546566111236096
260546565821849600
260546569974210560
260546570003566592
260546570292969472
260546570162937856
260546574181081088
260546574214656000
260546574223028224
260546574218821633
260546574428536832
260546574462099457
260546574554382336
260546574558564352
260546578522206209
260546578580897793
260546578689978368
260546578471874560
260546582561304576
260546582632599552
260546582687133697
260546582800371712
260546582695538688
260546582716481536
260546582758445056
260546582833946624
260546582620016640
260546582800375808
260546586759798784
260546586885627904
260546586961117185
260546586747215872
260546586931765249
260546586801754112
260546587011477505
260546586860474368
260546587086966784
260546590996054016
260546590983458817
260546591188983809
260546590949912576
260546591075737601
260546591126077440
260546591193194496
260546591058956288
260546591235112961
260546591314808834
260546591314812929
260546591247724544
260546595530104832
260546595538477056
260546595387482112
260546599346900993
260546599334334466
260546599577608192
260546599581786113
260546599724412928
260546603646074880
260546603629293568
260546607815196672
260546608033300480
260546607907483648
260546611917234177
260546611971780609
260546612093390848
260546611904655361
260546612210851841
260546612177293312
260546612311515137
260546612277940224
260546616103153665
260546616333848576
260546616384188416
260546620343586816
260546620607836160
260546624504360960
260546624890228736
260546624877641728
260546624890228737
260546628736413696
260546628757377024
260546628841254912
260546628870631424
260546629088710656
260546632943271936
260546632930705408
260546632972636162
260546632934899712
260546633274638336
260546633157189632
260546637133402113
260546637284380672
260546637183713281
260546637213097985
260546637078863872
260546637372481536
260546641394806784
260546641403187201
260546641428357121
260546641629679616
260546641566777344
260546645509427200
260546649707925505
260546649934417921
260546649917636608
260546649942786049
260546649825357826
260546650051866624
260546653977718784
260546654090960896
260546654082576384
260546654057414658
260546653977714688
260546654195818496
260546654258724864
260546658088153088
260546658276896768
260546662282444800
260546662441836544
260546662492160002
260546662567641088
260546662286622720
260546662605410304
260546666589995009
260546666631942145
260546666673885184
260546666665492480
260546666619342848
260546666673881089
260546666606780417
260546666833260544
260546670637510658
260546670687817729
260546670687838208
260546670696206336
260546670763339776
260546670952071169
260546671010803714
260546674940841985
260546674890506240
260546674974400512
260546675024728066
260546674928263168
260546675087659010
260546675230273536
260546675003772930
260546675205087234
260546675129593857
260546675129589761
260546675142164480
260546679143559169
260546679151943680
260546679114186752
260546679210651649
260546679260995584
260546679177084928
260546679302942721
260546679370031104
260546679395217409
260546679072251906
260546683274919938
260546683224592384
260546683371393024
260546683572736000
260546687473442818
260546687532150784
260546687456645120
260546687582498817
260546687720902657
260546687595077632
260546687653793792
260546691600621570
260546691638386688
260546691659341824
260546691617415168
260546691734851586
260546691814543360
260546691659333632
260546691848077314
260546691734839296
260546691818721281
260546691931983874
260546695950127106
260546695966908416
260546695920775168
260546696130461696
260546695857852416
260546695853641728
260546696117886976
260546700094087168
260546700186357760
260546700303806466
260546704242262017
260546704300982274
260546704313548800
260546704397443072
260546704271626241
260546704233881600
260546704426819584
260546704259039232
260546704405831680
260546708428173312
260546708528848897
260546708377845760
260546708415586304
260546708491083776
260546708562407425
260546708537229312
260546708742750208
260546708457537537
260546712584744960
260546712609890304
260546712739909632
260546712697966592
260546712773488640
260546712790257665
260546712911880192
260546712886734848
260546712907702272
260546712811237377
260546716791619584
260546716787437569
260546717064245249
260546721019469824
260546721204039680
260546721279528961
260546721334063105
260546721241776128
260546721157881857
260546721174650880
260546725184413697
260546725167628288
260546725213790208
260546725217959938
260546725159251970
260546725268291585
260546725394120704
260546725322825728
260546725507371008
260546725343789056
260546725482217472
260546725511577600
260546725494796288
260546725461233666
260546729504563200
260546729567469568
260546729626177536
260546729575858177
260546733589798913
260546733573013504
260546733728202752
260546733879197697
260546733870833664
260546737826045952
260546737817665536
260546737821847552
260546737855414272
260546738102878208
260546738077696000
260546738102886400
260546738035757056
260546742091665408
260546741995180033
260546742146195457
260546742100058112
260546742125211648
260546742141984768
260546741995196417
260546742267830272
260546742280417280
260546742204903424
260546742259417090
260546742276206594
260546746134966273
260546746130784257
260546746336296961
260546746260795392
260546746432765952
260546746529222656
260546746432778240
260546750325071873
260546750442520576
260546750614495233
260546750715138053
260546750606086144
260546754578116608
260546754552922113
260546754628423680
260546754708111360
260546754586484736
260546754628444163
260546754775232512
260546754884276224
260546754896859137
260546754892660736
260546754880086017
260546754905255936
260546758747242496
260546758814343169
260546758906626049
260546759049232384
260546759049236481
260546759116337154
260546759028244480
260546763021246464
260546763163852800
260546763142856704
260546763121913856
260546763046391808
260546763025432578
260546762945732609
260546763100938240
260546763176427521
260546763159633921
260546763239354368
260546767421071360
260546767358156800
260546767374917632
260546767462993921
260546771338526720
260546771426631681
260546771489542145
260546771493720065
260546771611185153
260546771653120000
260546771544047620
260546771686678528
260546775482511360
260546775490895872
260546775524462592
260546775591550976
260546775604133888
260546775549612034
260546775897735168
260546779689414656
260546779714580480
260546779773276160
260546779899125760
260546780024938496
260546779819421696
260546783879499776
260546783908880384
260546784244420609
260546784101797888
260546784110198787
260546788170268673
260546788182863873
260546788258357250
260546788195434496
260546788296105984
260546788296110080
260546788329672704
260546788468080641
260546788421939200
260546788455510016
260546788405174273
260546788388397057
260546792293294081
260546792259739650
260546792377167872
260546792360398848
260546792339427328
260546792473624576
260546792477827072
260546792486207489
260546792620429312
260546792553340928
260546792523964416
260546792612048897
260546792532361216
260546792624623616
260546792528175105
260546796546293760
260546796550504448
260546796567269376
260546796516958210
260546796454031360
260546796579848192
260546796638584832
260546796735053824
260546796751831041
260546796806365184
260546796739256320
260546796852498432
260546800707063810
260546800765771777
260546800686071814
260546800715436033
260546800702865408
260546800690270210
260546800816111616
260546800761577474
260546800811929600
260546800946147328
260546800887406593
260546804897161216
260546804939108352
260546804972666880
260546804926533632
260546805006229507
260546805094309891
260546805090119681
260546805123645440
260546805194948609
260546805232726016
260546805178175488
260546809104056321
260546809112432640
260546809120817152
260546809091473410
260546809175343104
260546809246666753
260546809234092032
260546809439596545
260546809296990208
260546809368285184
260546809313771521
260546809296990209
260546809414418432
260546809452191744
260546813231247360
260546813319319552
260546813487095808
260546813453549568
260546813361262592
260546813415792641
260546813558407168
260546813608747010
260546813520658432
260546817568165888
260546817480069121
260546817576542208
260546817530404864
260546817459093504
260546817568169984
260546817631084545
260546817727528961
260546817656254464
260546817836580865
260546817673003009
260546817727528960
260546817803038720
260546817580756992
260546821703733248
260546821947015168
260546821884092417
260546821888294912
260546821980581889
260546821980569600
260546822014119936
260546821837971457
260546821863124992
260546821674393600
260546825902252033
260546826023874560
260546825927401472
260546825927413760
260546825914818560
260546826061627393
260546825910628352
260546825965154304
260546826028068864
260546830096547840
260546830104928256
260546830125916161
260546830293688321
260546830360776704
260546830415319040
260546830339821569
260546830318837760
260546830343999489
260546830222368768
260546834374721536
260546834206969856
260546834546692096
260546834500575232
260546834525724672
260546834458632192
260546834525720576
260546834475393024
260546838439022592
260546838439002113
260546838522888192
260546838539677697
260546838472577024
260546838430633985
260546838564835328
260546838627758080
260546838795526145
260546838715838464
260546838690664448
260546838506139648
260546842637500416
260546842851426304
260546842872381440
260546842914332672
260546842897563649
260546842717204481
260546842939502593
260546842901762049
260546842687860736
260546842989821952
260546843006623744
260546842692026369
260546842910158848
260546846852804609
260546846840209408
260546846978613248
260546846789890048
260546846798249985
260546847045722112
260546847070879745
260546847100260353
260546847108644864
260546847108640770
260546846928289792
260546851021922305
260546851235852288
260546851248435200
260546851139383296
260546851244216320
260546851294564352
260546851298762752
260546851273588736
260546851328118784
260546850992578560
260546851068063744
260546855174287361
260546855253975040
260546855199465472
260546855304298496
260546855220412416
260546855400771585
260546855312691200
260546855199444992
260546855543390208
260546855526612993
260546855266549760
260546855459491841
260546855589515264
260546859473461248
260546859418927104
260546859502804992
260546859427311616
260546859553148928
260546859469258753
260546859532165120
260546859737706496
260546859754459139
260546859754475521
260546859695742976
260546859729317889
260546863646785536
260546863646789632
260546863743242240
260546863739060224
260546863680331778
260546863789404160
260546863848112128
260546863952961537
260546863810367488
260546867929161728
260546867912396801
260546867966914563
260546868050788353
260546867971104769
260546867992092673
260546868059189249
260546867862065153
260546868130500608
260546868008861696
260546867811741697
260546868168232962
260546868038205440
260546872064765952
260546871997628417
260546872178012160
260546872148627456
260546872198967297
260546872157016065
260546872278671360
260546872257683456
260546872010215424
260546876154195969
260546876179353600
260546876221296640
260546876259057664
260546876250652672
260546876284215296
260546876355514368
260546876418449409
260546876535881729
260546876468760578
260546876514902016
260546876548476929
260546876439404544
260546876561059840
260546880449171456
260546880411402240
260546880495312896
260546880486903809
260546880533065728
260546880411430912
260546880348504066
260546880528871426
260546880679866368
260546880566611968
260546880516259840
260546884567977984
260546884651864064
260546884718960640
260546884685426688
260546884794466305
260546884857376768
260546884932886529
260546884865761281
260546884869967872
260546884748324864
260546884584734720
260546888753881090
260546888745500672
260546888808402944
260546888896503808
260546888896483328
260546889093623808
260546889085231104
260546889131372544
260546889135554561
260546892952395777
260546893036265472
260546893048868865
260546893032075266
260546892985929728
260546893053046785
260546893057232896
260546893103390721
260546893061427200
260546893090791424
260546893120147457
260546893086588929
260546893258563584
260546893183066112
260546893292109824
260546893338255360
260546893245984769
260546893204037634
260546893166301185
260546892927234049
260546897150894080
260546897171853312
260546897155080192
260546897159262210
260546897306087426
260546897243152384
260546897377378304
260546897394147328
260546901349384193
260546901382946817
260546901479399425
260546901592641537
260546901399703554
260546901676535808
260546901714276352
260546901651374081
260546905694683136
260546905665318912
260546905623392256
260546905661120512
260546905682108416
260546905518522368
260546905879228416
260546905879220225
260546905866649601
260546909704445953
260546909754753024
260546909771538433
260546909830250497
260546909859618818
260546909893185536
260546909981270016
260546910031585280
260546913940688896
260546913995198465
260546913928101888
260546913999405056
260546913932288000
260546914221711360
260546914095857665
260546914070695936
260546914045546497
260546914230091776
260546918093058050
260546918269198336
260546918231465985
260546918315356160
260546918277586944
260546918369878017
260546918378266626
260546918265024512
260546918415998977
260546918378266627
260546918457933824
260546918449569794
260546922358640640
260546922669031424
260546922534813696
260546926573924352
260546926599086080
260546926871707648
260546930688528385
260546930772434944
260546930843725824
260546930810187776
260546930722091008
260546931007299586
260546931049234432
260546930881470464
260546934928990208
260546934954151937
260546935075778560
260546935201619971
260546935180623872
260546935172239360
260546935205789696
260546935201603584
260546935172259841
260546939177803776
260546939131682816
260546939316207616
260546939437846529
260546939471417345
260546939291045889
260546943409852416
260546943586009089
260546943615385600
260546943665717248
260546943636340736
260546943640547329
260546943506333696
260546947448975361
260546947755155457
260546947839033344
260546947675463681
260546947608346624
260546947696439296
260546951655849984
260546951794286592
260546951714594817
260546951978811392
260546951920099328
260546951823630339
260546952033357825
260546951794282497
260546955841794048
260546955887919104
260546955938250752
260546955904704512
260546955959226368
260546956181528576
260546956156350464
260546956210884608
260546956080869378
260546960065454081
260546960224837632
260546960082210818
260546960182894592
260546960153526272
260546960170303488
260546960161906689
260546960233213952
260546960216432642
260546964234588162
260546964226187264
260546964557541376
260546964360404992
260546964582719489
260546964561731584
260546964599484417
260546964511408128
260546964385591297
260546964586901504
260546968454066176
260546968651186176
260546968533753857
260546968638586880
260546968571494402
260546968810582016
260546968605061121
260546968814747649
260546968785403904
260546968760246272
260546968680534016
260546972635758592
260546972765798400
260546972736421888
260546972807725056
260546972874858496
260546972874838016
260546972967133184
260546973009068032
260546972996493312
260546972958720000
260546973009072128
260546976817496064
260546976909774849
260546976859426816
260546976830083074
260546976951701505
260546976989462528
260546977010446336
260546976985264129
260546977224355841
260546981057941504
260546981074714624
260546981129228290
260546981297012736
260546981179576321
260546981334757376
260546981305409536
260546981297012737
260546981158604801
260546981158604802
260546985407418369
260546985449369600
260546985470332929
260546985445171201
260546985478746115
260546985428385793
260546985331920896
260546989404594177
260546989513662465
260546989538803712
260546989517844481
260546989463322625
260546989681410048
260546989652049920
260546989601738753
260546989719166976
260546989756923904
260546989488492545
260546993733128192
260546993821212673
260546993808629761
260546993984765952
260546993611489282
260546997793210368
260546997847736322
260546998028099586
260546998162292736
260546998099390464
260546998086795264
260546997847740416
260546998124544002
260547002008489984
260547002201423872
260547002155294720
260547002255949825
260547002251751424
260547002306273283
260547002385969152
260547002297896960
260547006186012673
260547006198583296
260547006236340224
260547006219554816
260547006265688065
260547006332805121
260547006320218113
260547006311849984
260547006374739968
260547006206984194
260547006462832640
260547006542516224
260547006580260864
260547010443239424
260547010506137601
260547010501943297
260547010665537536
260547010460012544
260547010636161024
260547010552283136
260547010673917953
260547014578802688
260547014608166912
260547014557835264
260547014675279872
260547014671097856
260547014729818113
260547014805303296
260547014796914689
260547014935343104
260547014914371585
260547014855622656
260547018823450624
260547018844409857
260547018940874752
260547018987028480
260547018966065153
260547018928304128
260547018827632641
260547018911535108
260547018890547200
260547018987016192
260547018953474050
260547018907320320
260547019012186112
260547019041558529
260547019104481280
260547019150589952
260547018970238976
260547019112841217
260547018928316416
260547022954840065
260547022950649856
260547023000989696
260547022975803394
260547023101652993
260547023122599937
260547023126814721
260547023147790338
260547023328120832
260547023353303041
260547023206486016
260547023126806528
260547023240048640
260547027144941568
260547027249807360
260547027186905088
260547027501473794
260547027421782017
260547027501473792
260547031347630080
260547031423123457
260547031452499971
260547031544774656
260547031624458240
260547031637037057
260547031708348418
260547031632842752
260547031678996480
260547031674785792
260547031670607872
260547031637041152
260547031733506048
260547035571310592
260547035554541569
260547035596460033
260547035781017601
260547035722313728
260547035801976833
260547035751665664
260547035617439745
260547035839750144
260547035726508032
260547035764236288
260547035919421440
260547035843928064
260547039878848512
260547039841095680
260547039887249408
260547039883055104
260547039853686784
260547039983718401
260547040096956416
260547040067588097
260547039954345984
260547040063393794
260547043934756864
260547044119310336
260547044031221761
260547044106727425
260547044119285760
260547044165419010
260547044333191168
260547044253503488
260547048212946944
260547048145842177
260547048112287746
260547048292638720
260547048334569473
260547048355536896
260547048305225728
260547048422658048
260547048267464704
260547048296824832
260547048464596994
260547052361093120
260547052465963008
260547052549857282
260547052453388289
260547052533059584
260547052457558016
260547052675670016
260547052700856322
260547052331753472
260547056534425601
260547056534437890
260547056693809153
260547056693813249
260547056681234432
260547056622501888
260547056702222336
260547056735776768
260547056878362625
260547056735764480
260547056760942592
260547056916103170
260547056899338240
260547056903536641
260547056857382912
260547056890945537
260547060867158016
260547060913299457
260547060997173248
260547061013966848
260547060959436800
260547060904910849
260547060862971904
260547061085249536
260547060875542529
260547061097824259
260547061005565952
260547065002725377
260547064914649088
260547064973373443
260547065061441536
260547064981770240
260547065074028544
260547065040482307
260547065002745856
260547065279549440
260547065006931968
260547069108973568
260547069205417985
260547069163470850
260547069201219584
260547069238992897
260547069146705920
260547069314494465
260547069448708097
260547069486452736
260547069406752768
260547069469659136
260547069473853440
260547073378754561
260547073517174785
260547073613631488
260547073622016000
260547073529757698
260547073689124865
260547073420701696
260547077539512320
260547077526941696
260547077652754432
260547077614997504
260547077573050368
260547077791158272
260547077627576321
260547077786980353
260547081821904896
260547081742192642
260547081889017857
260547081767366656
260547081968701440
260547081666711552
260547081863835650
260547081805119488
260547086007808001
260547086007803905
260547086012014592
260547086242684928
260547085999427584
260547086255263744
260547086246871040
260547090055311360
260547090294386688
260547090365681665
260547090223099904
260547090441175041
260547090122436608
260547090453786624
260547094400610304
260547094341894146
260547094425776128
260547094450933760
260547094442545152
260547094442561537
260547094564188161
260547094467710976
260547094505472000
260547094585147393
260547094610313216
260547098481680386
260547098477481986
260547098703953920
260547098695589888
260547098758496258
260547098632675329
260547098817200128
260547098695573504
260547102751469568
260547102692753409
260547102701146112
260547102726299648
260547102638239744
260547102910849025
260547102940213248
260547102898278401
260547102998925313
260547103019892738
260547102944423936
260547103011528704
260547106945785856
260547106853511169
260547106908016643
260547107054829568
260547106966732800
260547107226796034
260547107113562112
260547107159695360
260547111173648385
260547111240728576
260547111211384833
260547111312056320
260547111119114241
260547111232356353
260547111400140800
260547111337197568
260547115254697985
260547115426648065
260547115325992960
260547115443449856
260547115560882176
260547115330187264
260547115531501571
260547115485372416
260547115539894272
260547115363737602
260547115430842368
260547115573465089
260547119574818818
260547119428026369
260547119675498497
260547119671304193
260547119499337729
260547119625170944
260547119549644800
260547119730016257
260547119742586883
260547119776157696
260547123861417985
260547123873972224
260547123978842112
260547123894943744
260547123890749441
260547127845990401
260547127871156225
260547132090630144
260547132057059329
260547132270985216
260547132291948544
260547132262592512
260547132371648512
260547132245827584
260547132401020928
260547132354883585
260547132367454208
260547132107390976
260547136213614592
260547136368832512
260547136381407232
260547136243003392
260547136469471232
260547136402370562
260547136582717441
260547136377196544
260547140412133376
260547140579889152
260547140739289089
260547140525363200
260547144606433280
260547144749023233
260547144711286785
260547144795160578
260547144681926657
260547144719667201
260547144790982657
260547144941973504
260547144933584897
260547148830101505
260547148800729090
260547149035626497
260547149132095488
260547148981104640
260547149081759744
260547149153062912
260547153133457408
260547153028579329
260547153208963072
260547153313820673
260547153028603904
260547153221529600
260547153104093184
260547153263484928
260547153276067841
260547157210329088
260547157420015617
260547157206126592
260547157495513088
260547157541670912
260547157302603776
260547157399052288
260547157357105152
260547161513672704
260547161652092928
260547161572397058
260547161438167043
260547161756950528
260547161681436672
260547161681453056
260547161740165120
260547161463336960
260547161522065408
260547161756942337
260547165628289024
260547165615706112
260547165611499520
260547165728960514
260547165691183105
260547165687001088
260547165917679616
260547165716373504
260547165770878977
260547165749911552
260547165913481216
260547165858955265
260547165963833344
260547165842194432
260547165942865920
260547169763852288
260547169772265472
260547169881309184
260547169981976576
260547170019725314
260547170057461760
260547174008516609
260547173970755584
260547173974941696
260547174130130944
260547174021083136
260547174306312193
260547174318882816
260547174344048640
260547174281146368
260547174348226560
260547174335655936
260547178257330178
260547178353807360
260547178429296640
260547178534162432
260547178546745344
260547178458660866
260547178467041280
260547182451650560
260547182548090881
260547182707474432
260547182397124608
260547182640394240
260547182665539584
260547182556499968
260547186549469184
260547186671095809
260547186801119232
260547186725617664
260547186834698240
260547186633367553
260547186901803009
260547186876624897
260547186914385920
260547186847272961
260547186901790720
260547186624958465
260547186889224192
260547186771779585
260547190995447808
260547190974451714
260547191058350080
260547191117058048
260547194980012032
260547195131031552
260547195093254145
260547195156197378
260547199115595776
260547199136567296
260547199170129920
260547199107215361
260547199287562240
260547199434387456
260547199442767873
260547199140769794
260547203364438016
260547203397976066
260547203418976256
260547203611914241
260547203628670976
260547203548979200
260547207537782785
260547207671980033
260547207776849921
260547207894286336
260547207709736961
260547211698528256
260547211820142592
260547211832741888
260547211887267840
260547211908243456
260547211925008384
260547216064786434
260547215892811777
260547215968313344
260547215905394689
260547216031240192
260547216106721281
260547216102539264
260547216219992064
260547216232562688
260547216148676608
260547216165449728
260547220162629633
260547220141666304
260547220229730304
260547220191985664
260547220456214528
260547220238127104
260547224377909251
260547224335945728
260547224436617216
260547224516300801
260547224667303936
260547224579239936
260547224545685504
260547224449196034
260547228559605761
260547228597366784
260547228765143040
260547228790304769
260547228828057602
260547228752560128
260547228819668992
260547228865794048
260547228844822528
260547228735770624
260547228849041411
260547232661635072
260547232787464193
260547232871362562
260547232795869184
260547232829435904
260547232682614784
260547236956602368
260547237011128321
260547237086654464
260547237065678848
260547237237624832
260547237208276992
260547241071218689
260547241125740544
260547241197064192
260547241201238016
260547241410973697
260547241264173056
260547245257150464
260547245261332481
260547245303275520
260547245546541057
260547249505964033
260547249661169664
260547249619222529
260547249589854209
260547249682128896
260547249652781058
260547249740865536
260547249707307010
260547249635999744
260547253687705601
260547253666717696
260547253889007616
260547253863845890
260547253863854080
260547257827463170
260547257835876352
260547257827463172
260547257852645376
260547257978478592
260547257869402112
260547257915555840
260547258012008448
260547258049765377
260547257928122369
260547258133647360
260547258033008641
260547257932337154
260547258175586305
260547258146246656
260547262151786497
260547262076317699
260547262172758016
260547262126624769
260547262214705152
260547262151802880
260547262319566849
260547262315388928
260547262256668672
260547262168592384
260547262269247488
260547262340546561
260547262197923841
260547266325139456
260547266262212608
260547266396434433
260547266417422337
260547266358693889
260547266442584064
260547266396442625
260547266346115073
260547266530660352
260547266409009153
260547266576805889
260547266576797696
260547266560016384
260547266379665408
260547266513874944
260547266350305280
260547266555809792
260547270481674240
260547270490075139
260547270599118848
260547270578171905
260547270779473920
260547270792077313
260547270775296002
260547274621452289
260547274701168641
260547274713755648
260547274764079104
260547274772459521
260547274835361792
260547274810200064
260547274982170624
260547274952822784
260547274747310080
260547275003133952
260547278861905920
260547278882865152
260547279012904960
260547279029682176
260547279151321088
260547283031040000
260547283014270977
260547283018469376
260547283077177344
260547283068796928
260547283198812160
260547283265929216
260547283316256769
260547283291078656
260547283379179520
260547283349803008
260547283001675778
260547283374968832
260547283295297537
260547287330201600
260547287267282944
260547287191781376
260547287267278848
260547287393132544
260547287481204736
260547287225352193
260547287447638016
260547287586066432
260547287523143681
260547287560888320
260547287376351232
260547287560884225
260547287418298371
260547287426670592
260547291457409024
260547291503546368
260547291612577792
260547291700658176
260547291612577793
260547291763593217
260547291713241088
260547291784544256
260547295714619392
260547295689457664
260547295802695680
260547295714635776
260547295777533952
260547295752384513
260547295760752641
260547295714631680
260547295853027328
260547295743987714
260547295756550144
260547295966273536
260547295941124096
260547295924326402
260547295936929792
260547299862794240
260547299866984450
260547300043141120
260547299963441152
260547300131233792
260547300152197121
260547300152184832
260547300185735168
260547300110245888
260547299783106560
260547303989993472
260547303981592576
260547304031936512
260547304006750208
260547303998373888
260547304040329217
260547304015151105
260547303977410560
260547304107438080
260547304161947648
260547304233254912
260547304040300544
260547304254214144
260547304371658752
260547304371679232
260547304375844866
260547308171718656
260547308314320898
260547308263985152
260547308368834560
260547308549206018
260547308515639296
260547308561760257
260547312395362304
260547312407953408
260547312399548418
260547312533774336
260547312466665472
260547312655417344
260547312663793664
260547312676401153
260547312722534402
260547312592515072
260547312735105025
260547316623237120
260547316728098817
260547316639989762
260547316660961280
260547316602257408
260547316648378368
260547316786794497
260547316694528000
260547316652601344
260547316832944130
260547316921008128
260547316841316354
260547316799401984
260547320767213568
260547320788185089
260547320804945920
260547320746213376
260547320763019264
260547320783970304
260547320830119936
260547320905617408
260547320934957057
260547321006268417
260547320972730368
260547320809156608
260547321035620352
260547320985305089
260547321136283648
260547321127919616
260547321123700736
260547321052413952
260547321006284801
260547321106952192
260547324974092288
260547324969902080
260547325011832832
260547325104107520
260547325024403456
260547325104115715
260547325116702723
260547325020213248
260547324957306882
260547325028605952
260547325167026176
260547325192183808
260547325192204289
260547325057961984
260547325288652802
260547325313835008
260547325351559168
260547325183803393
260547325137653763
260547329227116545
260547329290039297
260547329269051392
260547329281650689
260547329348734976
260547329231314944
260547329327763457
260547329386500097
260547329520701440
260547329214521344
260547333375287297
260547333383671809
260547333345923073
260547333387870208
260547333421400064
260547333438185473
260547333564022786
260547333509500928
260547333622747136
260547333735976960
260547333358489602
260547333719220225
260547333710835712
260547333488521216
260547333614362624
260547337607319552
260547337624117248
260547337632505858
260547337536016384
260547337607323650
260547337657655296
260547337645088768
260547337598930944
260547337749942272
260547337821229056
260547337632481280
260547337833824256
260547337858973696
260547337796059136
260547337838010368
260547337858990080
260547337930301441
260547337728950272
260547337863176192
260547341759700992
260547341713543170
260547341797453825
260547341776457728
260547341872934912
260547341956812800
260547341784846337
260547342070083584
260547342032318464
260547342007164929
260547342036500480
260547346000130049
260547346184691712
260547346163724289
260547346058850305
260547346214027264
260547346054647808
260547346281160704
260547346251776000
260547346314694656
260547346159509504
260547350123139072
260547350165061632
260547350135701504
260547350135705600
260547350274142208
260547350341238786
260547350353805313
260547350362198016
260547350454468609
260547350404153345
260547350492233729
260547350341246976
260547350496411648
260547350425133056
260547350479663104
260547350366392320
260547350383173633
260547350504808448
260547354300661761
260547354296467456
260547354334220290
260547354413899776
260547354476830720
260547354409713665
260547354535542785
260547354430693376
260547354434891777
260547354443251712
260547354334199809
260547354564907008
260547354476826625
260547354640384001
260547354548129792
260547354694909954
260547358583033856
260547358549483521
260547358708879360
260547358587248641
260547358599819266
260547358654341121
260547358687916033
260547358742425601
260547358721441792
260547358880829440
260547358742425600
260547358629171200
260547358536921088
260547358792773632
260547358767579136
260547362756378626
260547362727006209
260547362798321664
260547362735407104
260547362731208704
260547362861232128
260547362827681792
260547362777358336
260547362869637120
260547363100319744
260547362886385665
260547363045785600
260547362827669504
260547363033198592
260547363037405184
260547363033194496
260547366933893120
260547366933893121
260547367063912448
260547367152021506
260547367227502592
260547367235899394
260547366988419072
260547367206522880
260547367181381632
260547366879391744
260547367198150656
260547367219101697
260547367185551360
260547371077877760
260547371182718976
260547371077861376
260547371157573632
260547371191132161
260547371300179969
260547371287580672
260547371233058817
260547371300163584
260547371459547136
260547371350495233
260547371207888897
260547371409231873
260547371254034432
260547371207901184
260547371270819842
260547371400847361
260547371476340737
260547371467943937
260547371379871744
260547371375656960
260547371421798400
260547371413417984
260547375267991555
260547375267983361
260547375393812480
260547375330902018
260547375372845056
260547375507046400
260547375544799232
260547375557382144
260547375423180800
260547375557402625
260547375565783040
260547375452520448
260547375624495104
260547375557386241
260547375595130881
260547375582543872
260547379487444994
260547379546185728
260547379529383936
260547379504234496
260547379697168386
260547379651022849
260547379776856064
260547379718127617
260547379504226304
260547379793629184
260547379701379073
260547379604901888
260547383723700226
260547383673384960
260547383857909760
260547383664971776
260547383912435712
260547383891468289
260547383715315712
260547383954374656
260547384013094912
260547383912431616
260547383966961666
260547384017289216
260547384055066624
260547383891476480
260547383761453056
260547387905437696
260547387855101953
260547387947380736
260547388001886208
260547387938963456
260547388073201664
260547388140310528
260547387976720384
260547388127707137
260547388232564736
260547388182245376
260547388152885248
260547388106747905
260547388245159936
260547388085768194
260547388169674752
260547388249370624
260547392137469953
260547392150073344
260547392095531008
260547392175210497
260547392301060098
260547392229765120
260547392393330688
260547392351395841
260547392355577856
260547392422699008
260547392447856640
260547392380751874
260547392368160768
260547392380739584
260547392389124096
260547396243685377
260547396260474881
260547396331790336
260547396298219520
260547396281458689
260547396310814720
260547396411461632
260547396415660032
260547396470177792
260547396503736320
260547396558274562
260547396528926720
260547396356935680
260547396600201216
260547396596027392
260547396625391616
260547400475742209
260547400492519424
260547400500916224
260547400551247872
260547400568041472
260547400530272256
260547400580612096
260547400672874498
260547400723202050
260547400547061760
260547400664498176
260547400630927360
260547400840671232
260547400714842112
260547400723226624
260547400475758592
260547404640706560
260547404636487680
260547404686827520
260547404716195840
260547404858785792
260547404766523392
260547404909121537
260547404917534720
260547404808478720
260547404900757504
260547404653289472
260547405022384128
260547404904951809
260547404640698369
260547404707811328
260547404934307840
260547408876933121
260547408855961600
260547408965017602
260547409082462208
260547409065689090
260547408985993216
260547408931463170
260547409090854913
260547409023737856
260547409183141888
260547409183133696
260547409162166273
260547409216692224
260547408923090945
260547408902107137
260547413046075392
260547413041881088
260547413067046912
260547413188681728
260547413125787649
260547413071237120
260547413197090816
260547413314527233
260547413109010432
260547413285171200
260547413356466176
260547413331292160
260547417336840192
260547417357840384
260547417332662272
260547417445904384
260547417349435393
260547417286508544
260547417341054976
260547417521414144
260547417387184129
260547417429143553
260547417315889152
260547417487859712
260547417429114880
260547417479450624
260547417454305281
260547417391374336
260547417529806850
260547417462689794
260547417475260416
260547417554944000
260547421489225729
260547421443063808
260547421686341633
260547421602467840
260547421606670338
260547421573091328
260547421753466881
260547421803802625
260547421807988737
260547425658359809
260547425721262080
260547425838694400
260547425775804416
260547425670942720
260547425763217408
260547425780002818
260547425624809473
260547425687703554
260547425855500289
260547425889054720
260547425637380097
260547425729658880
260547425750626304
260547425696104449
260547425821925377
260547425901633536
260547425939369984
260547429823311872
260547429814923264
260547429991067649
260547429953314816
260547429923954689
260547429986861057
260547429898801153
260547430012026880
260547430003654656
260547430053998592
260547429986869248
260547430016241665
260547429936549888
260547430204989440
260547430129491969
260547430062379008
260547430196588544
260547430209175552
260547434084700160
260547434042773504
260547434214719489
260547434114072576
260547434160205824
260547434181165056
260547434235715585
260547434139242497
260547434365730817
260547434290233345
260547434185388032
260547434378313728
260547434361544704
260547434298609664
260547434227306496
260547434340560897
260547434369921024
260547434340577280
260547434189570049
260547434357329922
260547438283223040
260547438379675648
260547438421614593
260547438304194561
260547438358695937
260547438362898432
260547438450974720
260547438396452865
260547438388060161
260547438228697088
260547438279004161
260547438429995010
260547438534868992
260547438572601344
260547438597771264
260547438450978817
260547442389422083
260547442498486273
260547442641096704
260547442477522944
260547442641080320
260547442628509696
260547442536239104
260547442515255296
260547442695626753
260547442573983744
260547442674638848
260547442553012225
260547442519441408
260547442460733440
260547442670456832
260547446583734272
260547446650834944
260547446617280513
260547446659239937
260547446734745600
260547446617284609
260547446822813697
260547446831202304
260547446889930752
260547446881525760
260547446759899136
260547446868938752
260547446789271552
260547446822813700
260547446936047616
260547446831210496
260547446889910273
260547446847987714
260547446982205441
260547446948651010
260547446952828928
260547446969614336
260547446936055811
260547446793445376
260547446986387457
260547450815787008
260547450874494976
260547450937430016
260547450845155328
260547450916442112
260547450920644608
260547450920640512
260547450870312962
260547450866110465
260547450866106368
260547450991939585
260547450861916160
260547451059052544
260547450962583552
260547450874499075
260547451063263233
260547451142930432
260547451042267137
260547450970988544
260547451176513537
260547454959775745
260547455001710592
260547455018475520
260547455010099200
260547455257567232
260547455282712577
260547455186259969
260547455295315968
260547455295303682
260547455131717633
260547455278530562
260547455374987264
260547455282712576
260547455358214144
260547455056240641
260547455278518272
260547455299493888
260547455324667904
260547454989131777
260547459175043072
260547459208597505
260547459258937344
260547459409911808
260547459221172225
260547459363774464
260547459430891522
260547459426680832
260547459485421568
260547459456045056
260547459569287168
260547459405721601
260547459359600640
260547459405737984
260547459342823425
260547459464429568
260547459560902656
260547459447668736
260547459485417472
260547459229577217
260547463411281920
260547463348371456
260547463386112000
260547463415476224
260547463465795584
260547463457419264
260547463583264768
260547463549689856
260547463507750912
260547463524544512
260547463662927872
260547463650357249
260547463721660418
260547463688122368
260547463763603456
260547463709077504
260547463717462016
260547463671320576
260547463709069312
260547463742627841
260547467647520768
260547467806916608
260547467836276736
260547467622354944
260547467836276739
260547467848851458
260547467848847361
260547467819483136
260547467865645056
260547471820857344
260547471804092416
260547471791509505
260547471820849152
260547471955070977
260547471938289665
260547472051535872
260547472152223744
260547471904751616
260547472101879810
260547472089309184
260547471992840192
260547475969040385
260547475935477760
260547475981606913
260547476149391360
260547476128403456
260547476157767681
260547476149399554
260547476052901888
260547476241645569
260547476304560128
260547476191326209
260547476224888832
260547480142348288
260547480205266945
260547480310136833
260547480326897665
260547480297562112
260547480255598592
260547480377245696
260547480402403328
260547480360480768
260547480377233408
260547480381435904
260547480444346368
260547480201076737
260547480377241601
260547484387012608
260547484374401024
260547484416352256
260547484496064512
260547484500234241
260547484361846784
260547484403769344
260547484458287104
260547484508618752
260547484345044993
260547484563161088
260547484546379777
260547484441526272
260547484705763328
260547484697374722
260547484600901632
260547484659625984
260547484638670849
260547484642840576
260547484701560832
260547488526778368
260547488656793601
260547488631640065
260547488589684736
260547488719720449
260547488711319552
260547488795222019
260547488652595200
260547488845533184
260547488774238208
260547488832950275
260547488761663488
260547488832946176
260547488858128384
260547488619036672
260547492712701952
260547492725260288
260547492716883968
260547492783988737
260547492792385536
260547492884656128
260547492922421248
260547492809154561
260547492737855489
260547492867870720
260547493023080448
260547492930789379
260547493052420096
260547492964352000
260547493052444673
260547492813340672
260547492763037697
260547492834332672
260547496927981568
260547496906993664
260547496953131008
260547496961507328
260547497032830976
260547497083150337
260547497083170817
260547497070571520
260547496948940801
260547497129291776
260547497167032321
260547497208987648
260547497250938880
260547497318035456
260547497301245952
260547497192194050
260547501097111552
260547501189394433
260547501143248899
260547501290029057
260547501155827712
260547501411688448
260547501315219456
260547501478785024
260547501508141056
260547501256474625
260547501352972288
260547501462020096
260547505312382977
260547505417240577
260547505366908928
260547505345937408
260547505425641472
260547505496936449
260547505383686144
260547505551470592
260547505568219136
260547505589190656
260547505555648512
260547505706647552
260547509557018624
260547509515083779
260547509754155008
260547509544443905
260547509779304448
260547509800300544
260547509649285120
260547509712216064
260547509896749056
260547509838049281
260547509758357504
260547509796085760
260547509510864896
260547513831014400
260547513780666368
260547513705177088
260547513818435585
260547513793253377
260547513885544448
260547513885548544
260547513872949248
260547513755500544
260547513919086592
260547513872961537
260547513898127360
260547513835200512
260547513789067264
260547513948446720
260547514019770369
260547513856163840
260547514061705217
260547514015559680
260547513977827330
260547513969434624
260547517891104768
260547518063079425
260547517953998848
260547518063067137
260547518163726336
260547518046302208
260547518226640896
260547518235033600
260547518176313344
260547518230827008
260547518193102849
260547518209851392
260547518218260480
260547517920452608
260547518088245249
260547522123157504
260547522265747459
260547522320277504
260547522123137024
260547522383212545
260547522387402753
260547522387402754
260547522458681345
260547522337054720
260547522483867648
260547522408361984
260547522416750593
260547522244784128
260547526279704577
260547526267133954
260547526283894785
260547526283898880
260547526367784960
260547526330028032
260547526355214336
260547526430703616
260547526451671040
260547526560735232
260547526522966016
260547526585896960
260547526502019072
260547526384562177
260547526636228608
260547526422327296
260547526548156417
260547526611070976
260547526531358723
260547526392963072
260547530461421571
260547530566299648
260547530474004480
260547530503376897
260547530566279169
260547530461433856
260547530666962946
260547530759229440
260547530666942464
260547530641793025
260547530734043136
260547530872475649
260547530826338304
260547534819319808
260547534735425536
260547534739611649
260547534731231233
260547534785757185
260547534844465156
260547534852861952
260547534873821185
260547534748020736
260547534878035969
260547534953529344
260547534932561920
260547534991286274
260547534919958528
260547535050002432
260547535066787840
260547534831894528
260547538858438656
260547538967474176
260547538980048896
260547539005210624
260547539114287105
260547538917134338
260547538967461888
260547539034574848
260547539126870016
260547539256885248
260547539261071360
260547543161774081
260547543178571776
260547543216291840
260547543061102593
260547543191130112
260547543207931906
260547543228903424
260547543224692736
260547543350534146
260547543304376321
260547543124045824
260547543165980672
260547543275040768
260547543325364226
260547543329538048
260547543312764928
260547543413448705
260547543400857600
260547543363108865
260547543379873792
260547547276390400
260547547272204288
260547547251232768
260547547314151426
260547547402223618
260547547452567553
260547547570003968
260547547620319232
260547547536441345
260547547645480960
260547547523846144
260547547590950912
260547547540643840
260547547637100546
260547547561615360
260547547473534977
260547551432933376
260547551437139968
260547551491653632
260547551546191872
260547551453933571
260547551676231680
260547551655260162
260547551693000704
260547551672029184
260547551529422849
260547551734951936
260547551785271296
260547551705587712
260547551688810496
260547551835611137
260547551797846016
260547555644018689
260547555623059456
260547555740487681
260547555769843713
260547555836960768
260547555929239552
260547555941826561
260547555916673025
260547556038279168
260547559905435648
260547560081596416
260547559859314689
260547559888654338
260547560027090945
260547560064835584
260547560010309632
260547560081596417
260547559997702144
260547560081588224
260547560098365441
260547560136130560
260547560190660609
260547560215834624
260547560232587266
260547559838330881
260547564057796608
260547564166852608
260547564187815936
260547564242350080
260547564275900418
260547564267532289
260547564175233024
260547564229783552
260547564334637057
260547564141694978
260547564389142528
260547564389146625
260547568222756865
260547568273084416
260547568327610368
260547568394702848
260547568264675328
260547568222752770
260547568214364160
260547568365367298
260547568256294912
260547568373751808
260547568562487296
260547568503762944
260547568315006980
260547568524750848
260547568583446529
260547568566677504
260547568596054016
260547572446425089
260547572446412800
260547572526108672
260547572589015040
260547572555476993
260547572421234688
260547572664512512
260547572664500224
260547572786159617
260547572698075137
260547572618383360
260547572672888832
260547576712019968
260547576829452288
260547576703627264
260547576707813376
260547576896561152
260547576955281411
260547576640724992
260547576875597824
260547576787525632
260547576993034240
260547576967868418
260547576988852224
260547576930127872
260547576632336384
260547580797276161
260547580855996416
260547580881141760
260547580952469504
260547580931489792
260547581032157184
260547581078294529
260547580906315777
260547581074100224
260547581195739136
260547581103439872
260547585104818176
260547585088036864
260547585067077632
260547585050292224
260547585134166017
260547585159331840
260547585234853890
260547585259995136
260547585192902656
260547585129971712
260547585251622912
260547585297760256
260547585314529281
260547585272590338
260547585201278976
260547585188712448
260547585243226112
260547589227831297
260547589311692800
260547589227806721
260547589328478208
260547589181669376
260547589336862720
260547589370425344
260547589374619649
260547589290733569
260547589420752896
260547589399801856
260547589387198465
260547589592727552
260547589433348097
260547589513039873
260547589492060162
260547589487853568
260547589336883200
260547589533990912
260547589542387712
260547589471105025
260547589546598400
260547593459867648
260547593468252161
260547593438887936
260547593459863553
260547593598287872
260547593485049857
260547593589886976
260547593560551426
260547593568931840
260547593501814785
260547593619255299
260547593615077377
260547593698938880
260547593459859456
260547593724121090
260547593640239104
260547597633200128
260547597629009921
260547597629009922
260547597574496256
260547597574492160
260547597654183937
260547597817761793
260547597729665024
260547597754830849
260547597721280512
260547597746462721
260547597641588737
260547597964566528
260547597880668160
260547597792575490
260547597905825792
260547601810735105
260547601869451264
260547601961738241
260547601911410688
260547601865273344
260547601781383170
260547601819131905
260547601840095232
260547601949143041
260547602020446208
260547601806540802
260547601827508224
260547601957519360
260547601848483840
260547601965932545
260547602033029122
260547601840082947
260547602108538882
260547602012049408
260547602054004736
260547602066571264
260547601995280384
260547602058194944
260547601907208192
260547602062385152
260547602070786048
260547606034411521
260547606042791937
260547606084743168
260547606059573248
260547606143455233
260547606189580288
260547606223155200
260547606223151105
260547606281867266
260547606151835648
260547606248316928
260547606210564098
260547606336372737
260547606256701440
260547606030217216
260547606365749248
260547606248316930
260547610149007360
260547610157408257
260547610337755137
260547610279030784
260547610346131456
260547610371297280
260547610396483584
260547610383892480
260547610350350337
260547610442596352
260547610383880193
260547610153193473
260547610350325762
260547610404851713
260547614351687680
260547614372667392
260547614355906560
260547614448185344
260547614443991041
260547614477529090
260547614431387648
260547614557220864
260547614548848640
260547614511095808
260547614573989888
260547614464958465
260547614607544320
260547614607548416
260547614670454784
260547614662090753
260547614741786624
260547614699827202
260547614699835392
260547614351699968
260547618608930817
260547618558603264
260547618587963392
260547618575360000
260547618604724224
260547618730545152
260547618688618496
260547618793459713
260547618806050817
260547618705391616
260547618860564481
260547618864787458
260547618843803648
260547618835415041
260547618877358080
260547618827018240
260547618835423233
260547622861950977
260547622845153280
260547622769676290
260547622912262144
260547622929047553
260547622920679424
260547622849347584
260547622845181952
260547623033925632
260547623021330432
260547622924857345
260547622820012032
260547623038091265
260547623142952960
260547622908067841
260547622916464643
260547626968182785
260547627010117633
260547627081420801
260547627140124673
260547627131748352
260547627064647680
260547627165294593
260547627186270208
260547627127541760
260547627328876544
260547627307917312
260547626938798081
260547631229587456
260547631196041218
260547631124721666
260547631166681088
260547631187640322
260547631267319808
260547631229583360
260547631221190656
260547631342841856
260547631384764416
260547631196028928
260547631342825473
260547631233765376
260547631472848896
260547631326040064
260547631284113408
260547631518986241
260547631510609920
260547631128920065
260547631535775744
260547631284101120
260547631514791936
260547631237967872
260547631435116545
260547631468646400
260547631506395136
260547635348373506
260547635339984896
260547635327430656
260547635461648385
260547635507757056
260547635444862976
260547635520356352
260547635545505793
260547635507765248
260547635423899649
260547635537133568
260547635667165184
260547635646185472
260547635721666561
260547635725860864
260547639567872001
260547639613984768
260547639651737600
260547639668506624
260547639685283840
260547639655952385
260547639676907522
260547639806930944
260547639760805888
260547639802748928
260547639915982849
260547639915999232
260547639924387840
260547639781769218
260547639811133442
260547639706279936
260547643812495360
260547643812507648
260547643867029504
260547643770556417
260547643846033409
260547643892178945
260547643799912448
260547643841847296
260547643925733376
260547643774738432
260547643766341632
260547644072529922
260547644076736512
260547644001230848
260547644114472960
260547643980251136
260547647981621248
260547647956475905
260547648048734208
260547648027754498
260547648048754688
260547648044560384
260547647981617153
260547648166191104
260547648132632578
260547648237486081
260547648220708865
260547648224899072
260547648057126912
260547648250077184
260547648287801344
260547648136835072
260547648052944897
260547648036163585
260547647998423040
260547652175937536
260547652192698368
260547652247236610
260547652280807424
260547652368875520
260547652247240704
260547652406607872
260547652171739139
260547652389830656
260547652305952768
260547652343709696
260547652444385280
260547652490522625
260547652507291648
260547652385648640
260547652503101441
260547652368863232
260547656290541569
260547656361857024
260547656319897600
260547656387031040
260547656500248576
260547656424755200
260547656357658624
260547656374419456
260547656487682050
260547656575762432
260547656487682048
260547656689016832
260547656689004544
260547656638685185
260547656642859008
260547656399605760
260547656647065600
260547656542199808
260547656483475456
260547656487694336
260547660577136640
260547660510015488
260547660501618688
260547660585504768
260547660585500672
260547660489056257
260547660522586113
260547660593901568
260547660480671745
260547660581306369
260547660778463234
260547660795232257
260547660535169024
260547660786855938
260547660669394945
260547660765880321
260547660656832512
260547660824580096
260547660799410177
260547660656812032
260547660866547715
260547660635852800
260547660820393985
260547660795240448
260547660824588291
260547660837171202
260547660661018624
260547664704315393
260547664750460928
260547664779808769
260547664758849536
260547664825958400
260547664763027457
260547664712712192
260547664888868865
260547664888881152
260547664993714176
260547664939196417
260547664934993920
260547664742076417
260547664863719424
260547664989528065
260547665052463104
260547664800784384
260547665077612544
260547664951791616
260547668881842176
260547668915400704
260547668961554432
260547669204807683
260547669225775104
260547669188022272
260547669024452608
260547669250940929
260547668982505472
260547673084555264
260547673269080064
260547673181020160
260547673352962051
260547673394929664
260547673126486017
260547673390735361
260547673466208256
260547673478795264
260547677274652674
260547677425635329
260547677341765633
260547677266251777
260547677400489984
260547677383704576
260547677442416640
260547677383708672
260547677333356544
260547677564067841
260547677589229570
260547677492760577
260547677459210240
260547677555662848
260547677467578368
260547677668904960
260547677673103360
260547677492764672
260547677576654848
260547677417246720
260547677442437120
260547677467598848
260547677400469506
260547681531883520
260547681552846849
260547681565421569
260547681544445953
260547681653501953
260547681674465281
260547681724792833
260547681812877312
260547681804509187
260547681863233537
260547681863204864
260547681863229440
260547685659078659
260547685696802816
260547685747134466
260547685755543554
260547685646495745
260547685893951488
260547685675827200
260547685784879106
260547685776498689
260547685776498688
260547685789077505
260547685961043968
260547685893943297
260547685994598404
260547686044930051
260547685982027776
260547686061703168
260547686003007488
260547685919105024
260547689920483329
260547689916272640
260547689987575808
260547690016960512
260547690025345024
260547690000162816
260547690109222912
260547690184720385
260547690184720384
260547690243444737
260547690096631808
260547689995968512
260547690105024512
260547690100830208
260547690042122240
260547690243440640
260547690256007168
260547690201489408
260547690226663425
260547690256019458
260547690172137472
260547694093799424
260547694072852480
260547694043488256
260547694123175937
260547694219649024
260547694253191170
260547694114770944
260547694324498433
260547694320295936
260547694437736448
260547694395809793
260547694370648064
260547694437732355
260547694282563585
260547694370639872
260547698292310017
260547698388774912
260547698447491073
260547698485260291
260547698330066944
260547698430734336
260547698434920449
260547698506207233
260547698535591936
260547698615263234
260547698535591937
260547698585907200
260547698384584706
260547698640449537
260547698644619265
260547698636226560
260547698451689472
260547698611089410
260547698405568513
260547702536953858
260547702545317888
260547702591479809
260547702562123776
260547702637596672
260547702532755456
260547702746656771
260547702645985280
260547702763421697
260547702801182720
260547702662782976
260547702683758594
260547702792785920
260547702478233600
260547702721486848
260547702625038336
260547702562111488
260547702742470656
260547702436282369
260547706710278145
260547706689314816
260547706722873344
260547706622201856
260547706727067648
260547706693496833
260547706773188609
260547706815139840
260547706827702272
260547706819317761
260547706882240512
260547706924187648
260547706928394240
260547706878054400
260547706974523393
260547706915794945
260547706936762368
260547706961944576
260547707008065537
260547706970329088
260547706999676928
260547707020668928
260547710845853698
260547710829084673
260547710837469184
260547710866829313
260547710862626816
260547710824882176
260547710875213824
260547710984269825
260547710904582144
260547710959091712
260547710967480320
260547711022006272
260547711072337920
260547710912966656
260547710971691008
260547711160438784
260547710963302401
260547711017820160
260547711089127424
260547711063957505
260547710879424512
260547711135281153
260547711135252480
260547711185592320
260547711168815104
260547711156228097
260547715015000064
260547715186954241
260547715195367424
260547715287629824
260547715346362368
260547715342155777
260547715249876992
260547715371499520
260547715291824128
260547715337945088
260547715413463041
260547719209287681
260547719377076224
260547719238651904
260547719465164800
260547719402242048
260547719259643904
260547719486132224
260547719444189185
260547719435804672
260547719574208512
260547719528067074
260547719595171842
260547719549050880
260547719532249089
260547719519682561
260547719477743616
260547719528067073
260547719561625601
260547719494520833
260547719586803712
260547719452581889
260547723432980480
260547723407814656
260547723634298880
260547723579768832
260547723642667008
260547723604918272
260547723617521665
260547723491676161
260547723684618241
260547723663638530
260547723399413761
260547723701391361
260547723680423936
260547723709784066
260547723713994752
260547723806261248
260547723810463744
260547723680419841
260547723760128003
260547723722362880
260547723760111616
260547723789496320
260547723672035328
260547723479097344
260547727589535744
260547727698558976
260547727765684225
260547727681781763
260547727736311808
260547727836991488
260547727816007680
260547727874719744
260547727702773760
260547727845359619
260547727862157317
260547727723732992
260547727761494016
260547727686004736
260547727916666880
260547727941828609
260547727878914048
260547727811817472
260547727937638403
260547727941828608
260547727866355714
260547727908274176
260547727899914241
260547727761502208
260547727824412674
260547731783815170
260547731892891648
260547731871907840
260547731867725824
260547731876102144
260547731968380929
260547731855142913
260547732010328065
260547731976765440
260547732043882496
260547731985141760
260547732048076800
260547732031299584
260547732085821440
260547732115177473
260547732144525312
260547732010319873
260547732173897728
260547732123574272
260547731985149952
260547732161302528
260547732157124609
260547732090007552
260547732152930305
260547732127772672
260547732043857921
260547736015863808
260547736011673600
260547736053624832
260547736099774464
260547736141717505
260547736011685888
260547736099774466
260547736124923907
260547736208809984
260547736179453952
260547736020062209
260547736116555776
260547736175263744
260547736192040960
260547736242364419
260547736229781504
260547736062029824
260547736259141632
260547736317865986
260547736103964673
260547736313679872
260547736343035904
260547736183648256
260547736355610624
260547736267534336
260547736233988097
260547736389181441
260547736376598528
260547736368209920
260547736380788736
260547736267538434
260547740180828161
260547740281487360
260547740201787392
260547740205981696
260547740403105794
260547740226949121
260547740382142464
260547740302471169
260547740348600321
260547740398931968
260547740344401920
260547740302446593
260547740516380672
260547740394737664
260547740528934912
260547740176633856
260547740201787393
260547744366751744
260547744396095488
260547744429654016
260547744438030336
260547744391892992
260547744425451520
260547744379318272
260547744492556288
260547744459014144
260547744412884993
260547744421273600
260547744622604288
260547744542896128
260547744610000896
260547744647745536
260547744530300929
260547744526135296
260547744668737536
260547744685490176
260547744576438272
260547744471588864
260547744563867648
260547744622575616
260547744568066048
260547744618397697
260547744769392641
260547744698097666
260547744744218624
260547744408694786
260547744660336640
260547744668741632
260547744735842305
260547744417062912
260547744710656000
260547744781979649
260547744748429312
260547744589021184
260547748569440256
260547748577820672
260547748582006784
260547748749774848
260547748619763712
260547748686880768
260547748657520640
260547748598796288
260547748670107650
260547748774948866
260547748741410816
260547748665884672
260547748795932673
260547748691079168
260547748733005825
260547748858830850
260547748728827904
260547748791721986
260547748904976385
260547748875616256
260547748976267264
260547748720422912
260547748967874560
260547748900773889
260547748917571587
260547748770762752
260547748955308032
260547748766564354
260547748686872579
260547748934320130
260547748842061825
260547748875628544
260547748682665984
260547748942729216
260547748959514624
260547752856002561
260547752797278208
260547752763740161
260547752793096192
260547752864391168
260547752860200960
260547752860200961
260547752977645569
260547752981827584
260547752843440128
260547752889569280
260547752872800256
260547753023795200
260547752939880449
260547752973447168
260547752973434880
260547753090899968
260547752965046272
260547753149607936
260547753065709568
260547753078312961
260547753145409538
260547752910540800
260547752843431936
260547753078308864
260547756949651456
260547756983218177
260547757008367616
260547756974800896
260547757083877377
260547756974829568
260547757054492672
260547757025132545
260547756999974912
260547757012549632
260547757088047105
260547757142585345
260547757100630016
260547757113217024
260547757020946432
260547757100654593
260547756999987201
260547757150982144
260547757318733824
260547757310357505
260547757167767552
260547757218086912
260547757180350464
260547757343911937
260547757251633153
260547757213888512
260547757322932224
260547757289385986
260547757327126528
260547757067087872
260547761156534274
260547761252995072
260547761240420352
260547761194291200
260547761265590273
260547761328496640
260547761156542464
260547761387212801
260547761345277952
260547761307537409
260547761437564930
260547761395597313
260547761299144704
260547761483694080
260547761525641217
260547761554993152
260547761554980864
260547761458524160
260547761559183363
260547761462710272
260547761332703232
260547765338243072
260547765376016385
260547765396983809
260547765409558528
260547765371801601
260547765438918656
260547765346639873
260547765338259456
260547765392789504
260547765556346880
260547765543792641
260547765413769216
260547765493432321
260547765468282882
260547765539573760
260547765619286016
260547765359214592
260547765464096768
260547765619261440
260547765589913602
260547765434728449
260547765543792640
260547765577342976
260547765472481281
260547765703155713
260547765623468032
260547765682188289
260547765493444608
260547765677985792
260547765753483264
260547765669601280
260547765682200577
260547765740908545
260547765694763008
260547765724131328
260547769540943873
260547769649995776
260547769553534976
260547769637404672
260547769603870721
260547769666785282
260547769608060929
260547769624838144
260547769561919488
260547769561907201
260547769712926722
260547769859723264
260547769880686592
260547769805201409
260547769754861568
260547769800994816
260547769851334656
260547769838739458
260547769880678401
260547769830354944
260547769780031488
260547769897451520
260547769943613440
260547769872289792
260547769863901184
260547769872285697
260547769670967296
260547773840113665
260547773823328256
260547773907222528
260547773752025088
260547773747822592
260547773806555136
260547773957554178
260547773944983552
260547774024646656
260547774087585792
260547773995290624
260547773978537985
260547774024667136
260547774049824769
260547774074990592
260547774137921537
260547774079176704
260547773936586754
260547773944975360
260547774116937728
260547778042810369
260547778000875520
260547778009255936
260547778084757504
260547777996673024
260547778026020864
260547778030219264
260547778084745216
260547778093137921
260547778126700544
260547778231558144
260547777963110400
260547777929572352
260547778277679104
260547778265104385
260547778118316032
260547778281877504
260547778311225344
260547778235752448
260547778286067713
260547778231562240
260547778105716736
260547778227347456
260547778160234497
260547778294476801
260547778332209152
260547778323812354
260547782207746048
260547782165803009
260547782186770433
260547782161604608
260547782144823296
260547782228709376
260547782325182464
260547782308425728
260547782316802050
260547782442635265
260547782375518208
260547782371315712
260547782362931200
260547782304202752
260547782425849857
260547782526504960
260547782392307712
260547782308421632
260547782358736896
260547782488760321
260547782501351425
260547786481754112
260547786347515904
260547786523684865
260547786498523136
260547786347524096
260547786574020609
260547786427232256
260547786364293120
260547786502705152
260547786544664576
260547786632728576
260547786636939264
260547786519506944
260547786716614656
260547786716622848
260547786548854784
260547786599186432
260547790520848386
260547790516654081
260547790546014208
260547790520848384
260547790596341760
260547790587965441
260547790629916672
260547790659260417
260547790776700928
260547790810263552
260547790764142592
260547790889955329
260547790655062016
260547790734770176
260547790873182209
260547790835421185
260547790894137344
260547790902538240
260547790856396801
260547790705418241
260547790684434432
260547794698391552
260547794731937794
260547794778075137
260547794794840065
260547794870353920
260547795000385536
260547795017158656
260547794937475072
260547794924888064
260547795054886913
260547795096846336
260547795033915393
260547795059093504
260547795101044737
260547795038121985
260547795021340673
260547798930436097
260547798972387328
260547798930427906
260547799014330369
260547798955593728
260547799035289600
260547798909468673
260547799211446272
260547799094022144
260547799060475908
260547799215656960
260547799244996608
260547799207260161
260547799224049664
260547799265984513
260547799232438273
260547799073038336
260547799152738304
260547799295340544
260547803128938496
260547803175059456
260547803166670848
260547803175067648
260547803237982209
260547803183448064
260547803095396352
260547803137327105
260547803137318912
260547803254775808
260547803338641408
260547803317690371
260547803368017921
260547803447689216
260547803099561984
260547803409944576
260547803204427776
260547803279921152
260547803493851136
260547803481264129
260547803204444160
260547803263164416
260547807360983041
260547807298084864
260547807390359552
260547807486803968
260547807423918080
260547807503605760
260547807348412417
260547807553921024
260547807683936256
260547807587487744
260547807692328960
260547807625224192
260547807662993408
260547807570718722
260547807658774529
260547807621046275
260547807650381824
260547811479785473
260547811622391808
260547811563671553
260547811655954432
260547811593043969
260547811504967680
260547811593031680
260547811672731650
260547811634999296
260547811672731649
260547811689500672
260547811760820227
260547811676925953
260547811794382849
260547811748225026
260547811693699072
260547811563683840
260547811668545537
260547811744026626
260547811769200641
260547811702095874
260547811752435713
260547811790180355
260547811836317696
260547811865686018
260547811853094912
260547811706277890
260547811882434562
260547811865661440
260547815699259392
260547815720222720
260547815732813824
260547815841878016
260547815850254336
260547815841886208
260547815825080322
260547815883800578
260547815669915648
260547815833485314
260547815896399873
260547815820910593
260547815976079360
260547816026427392
260547815917371393
260547815762186241
260547815942524928
260547815888019456
260547816047398912
260547816026419200
260547816026411008
260547816076754946
260547816076742658
260547815938334721
260547819864207360
260547819931332608
260547819977461761
260547819927109632
260547819910336512
260547819969073153
260547820027772929
260547819889364992
260547819939721216
260547820040368130
260547820048764930
260547820057133056
260547820011003904
260547819948109824
260547820057149443
260547820061327360
260547820136853504
260547820111675392
260547820153614336
260547820040376322
260547820170387456
260547820162011136
260547820216520704
260547819939696641
260547820011024384
260547820245905409
260547820220715008
260547820065533953
260547820090712066
260547820124258305
260547820262666240
260547819885187072
260547824150777856
260547824129806336
260547824134021120
260547824108830720
260547824201129984
260547824167555075
260547824205316096
260547824138199040
260547824360505344
260547824255643648
260547824079499265
260547824314363905
260547824381476864
260547824368893952
260547824234680320
260547824402440193
260547824373088256
260547824364707840
260547824465371136
260547824435998720
260547824419229697
260547824096247808
260547828311539712
260547828303155200
260547828261191681
260547828366061570
260547828307349504
260547828412194816
260547828445741056
260547828470919168
260547828533837824
260547828529647616
260547828575784960
260547828483518465
260547828621910017
260547828324134913
260547828345106433
260547828567396352
260547828638699521
260547828626112514
260547828420587521
260547828638683136
260547828659662850
260547828588351488
260547828592549888
260547828617728000
260547828567404545
260547828647067650
260547828663848960
260547828403814401
260547832476467200
260547832564559872
260547832585539584
260547832455499776
260547832522612736
260547832459718656
260547832489062400
260547832602304513
260547832589713409
260547832669409280
260547832640073728
260547832694575104
260547832610684928
260547832803651586
260547832853966848
260547832472301569
260547832707178496
260547832807825409
260547832757514241
260547836742086656
260547836888887296
260547836670799872
260547836825972737
260547836943429632
260547836893069312
260547836955987968
260547836851154944
260547836863713280
260547836721123329
260547836867928064
260547836939235329
260547836725301248
260547837039878145
260547836951814145
260547836779827200
260547836804993026
260547837056667648
260547836721123328
260547840965767168
260547840852500480
260547840902836225
260547840928002049
260547840948969474
260547840948977664
260547840915427328
260547840944775171
260547841049649152
260547841016090624
260547841045450752
260547841028657154
260547840886059008
260547841032867840
260547841066430464
260547841041260544
260547841175453696
260547841171271680
260547841058021376
260547841213222913
260547841087377408
260547841183854594
260547841204842496
260547841225801731
260547841179652096
260547841024483328
260547841188044800
260547841020276736
260547841221595137
260547841242587137
260547845038407681
260547845084561408
260547845164261376
260547845126500352
260547845201993729
260547845109739521
260547845160062977
260547845067784193
260547845260734464
260547845092950016
260547845260709888
260547845080350720
260547845273317376
260547845336215554
260547845294280704
260547845424295936
260547845344616448
260547845155876864
260547845424312321
260547845109735425
260547845344595968
260547845357187073
260547845218787328
260547845390745600
260547845311045633
260547845432696832
260547845147471874
260547845332017153
260547845227163649
260547845256519680
260547845294260224
260547845445267456
260547849241104386
260547849224343554
260547849371140097
260547849345978368
260547849341767682
260547849329201152
260547849505357824
260547849626984448
260547849555697664
260547849543118850
260547849408884736
260547849627004928
260547849266294785
260547849626988544
260547849530515456
260547849572474882
260547849559875584
260547849614393344
260547853452185600
260547853540278272
260547853456379904
260547853422833665
260547853422841856
260547853494140928
260547853611577344
260547853544480768
260547853502517249
260547853670297601
260547853645131776
260547853557067776
260547853661908994
260547853708062720
260547853800316928
260547853741600769
260547853808705536
260547853586407424
260547853758386176
260547853619953664
260547853691277313
260547853821292545
260547853699670016
260547857726205952
260547857617149952
260547857835233280
260547857784897536
260547857919143937
260547857612939264
260547857864605698
260547857885589505
260547857734582272
260547857856225281
260547857734586368
260547857789100034
260547857944285186
260547857751355392
260547858015604737
260547857709400064
260547861916303360
260547861941456896
260547861920509953
260547861807239169
260547862042136576
260547861832400896
260547861991784448
260547861828206593
260547862075682817
260547861878546433
260547862126022656
260547862042132481
260547861891141633
260547861987606528
260547861987594244
260547862167949312
260547862155366400
260547862138609664
260547862012768256
260547862134407168
260547862067286016
260547862050504704
260547866114789376
260547866106421248
260547866009948160
260547866068664320
260547866165141505
260547866093826048
260547866106421249
260547866223849473
260547866148360192
260547866144157696
260547866274168832
260547866051874816
260547866345472000
260547866249019392
260547866345480192
260547866345476096
260547866303533056
260547866358083584
260547866349670400
260547866089635842
260547866383228931
260547866366443525
260547866114785281
260547866194489345
260547866085453824
260547870288130048
260547870317486081
260547870250397697
260547870405582849
260547870296506368
260547870313308160
260547870388809728
260547870372012032
260547870481059840
260547870460112897
260547870497837057
260547870434930688
260547870401392641
260547870468501504
260547870262976512
260547870564958209
260547870581747712
260547870531387394
260547870401384449
260547870535606272
260547874423713792
260547874390151169
260547874465660928
260547874440503296
260547874461474816
260547874541158400
260547874528571392
260547874629242880
260547874771845121
260547874633428992
260547874646020097
260547874746667009
260547874729893888
260547874545360896
260547874687954945
260547874776051712
260547878643187712
260547878647382016
260547878601244672
260547878597058561
260547878722887681
260547878756421632
260547878982922241
260547878936776704
260547878810963969
260547878995517440
260547878949363712
260547878974545920
260547878995521536
260547878945173507
260547878743846912
260547878903246848
260547882803949568
260547882866860032
260547882829103104
260547882887815169
260547882841677825
260547882795548674
260547882887835650
260547882858467328
260547882984304641
260547883005247488
260547882975887360
260547882946535424
260547883160465409
260547882971709440
260547883156246528
260547883043016704
260547883147853824
260547883152056320
260547882933956609
260547883110121472
260547883164655616
260547883114323969
260547883168845825
260547883152068610
260547883193991168
260547887069544448
260547887044382720
260547887065350145
260547887195361280
260547887069532163
260547887128248320
260547887224741889
260547887333769216
260547887346360320
260547887270879232
260547887308611584
260547887094710275
260547887342178306
260547891226087425
260547891209322496
260547891247079424
260547891314180097
260547891347726336
260547891263840256
260547891377098754
260547891301593088
260547891263852544
260547891393880064
260547891494547457
260547891330953216
260547891557441536
260547891351928833
260547891234496512
260547891523883008
260547891385475072
260547891507118080
260547891171577856
260547891574231040
260547891511324672
260547891574235137
260547891561631744
260547891561648128
260547891280609280
260547895412023296
260547895374254080
260547895378456576
260547895407828993
260547895374270464
260547895361687553
260547895449759744
260547895365869570
260547895542034432
260547895571398656
260547895579795456
260547895546241025
260547895504293888
260547895529467907
260547895613337600
260547895705620480
260547895764324352
260547895651098624
260547895424585728
260547895714009091
260547895625932800
260547895672074240
260547895760146434
260547895621726208
260547895734964224
260547895630123010
260547895474925569
260547899581161472
260547899761500160
260547899597938688
260547899635683328
260547899715379200
260547899589525504
260547899715358720
260547899866365952
260547899899908096
260547899853766656
260547899711160322
260547899660828674
260547903754489856
260547903846764546
260547903817400320
260547903771275264
260547903821598721
260547903758671872
260547903876116480
260547903779635201
260547903834185728
260547903947415552
260547903817383936
260547903918059520
260547903968382976
260547904064847872
260547903934853120
260547903897088000
260547903993565184
260547903876104193
260547903951605760
260547904131977216
260547904119402496
260547904060661760
260547904136171521
260547903892897792
260547903842574337
260547904022933504
260547904111013888
260547907990728704
260547908078809088
260547907969761281
260547908066226178
260547907990736896
260547908192067584
260547908112363520
260547908217212930
260547907982331905
260547908179468288
260547908217229312
260547907948789760
260547908338864128
260547908322070530
260547908351442944
260547908082991104
260547908162695168
260547908179460096
260547908112375808
260547908271747073
260547908313706496
260547908355629056
260547912155668480
260547912222797824
260547912138911744
260547912231161856
260547912310853633
260547912281501696
260547912247947264
260547912340230144
260547912394743809
260547912273108992
260547912264736768
260547912373772288
260547912461844480
260547912197623808
260547912537362433
260547912499621890
260547912537362432
260547912436690945
260547916383535106
260547916450648065
260547916337385472
260547916370952193
260547916442247168
260547916454838272
260547916366766081
260547916370935808
260547916404494336
260547916538716160
260547916521934848
260547916484186112
260547916454846464
260547916547100672
260547916551319552
260547916534521856
260547916651958273
260547916542930944
260547916626804737
260547916635185154
260547916639395842
260547916446441474
260547916681318401
260547916727459841
260547916677144576
260547916744245248
260547916580659200
260547916568092674
260547920611393537
260547920603000833
260547920712048640
260547920531709953
260547920552677376
260547920598822912
260547920661725184
260547920674304000
260547920686899202
260547920762388480
260547920544268288
260547920527507458
260547920846258176
260547920741408769
260547920783368193
260547920594628608
260547920808517634
260547920720441345
260547920888205316
260547920846278656
260547920867237891
260547920930144256
260547920921767936
260547920787566593
260547920909180932
260547920720457729
260547920548470784
260547920619765761
260547920686899200
260547924738600960
260547924881203200
260547924893790208
260547924847652864
260547925015396352
260547924935708673
260547924918927361
260547924931522560
260547925086720002
260547925044772864
260547925111877635
260547925111877632
260547924868599808
260547925078310913
260547924843433984
260547928928698369
260547928958042112
260547929041928192
260547929008398336
260547929083887616
260547929130037250
260547929062920193
260547928979038209
260547929050345472
260547929041944577
260547929012592641
260547928995803136
260547929209720836
260547929213923329
260547929163571201
260547929176174592
260547929234878464
260547929255849985
260547929306177536
260547933160751105
260547933127196672
260547933332701184
260547933177532416
260547933286588416
260547933362081792
260547933240451072
260547933273993216
260547933324337152
260547933227872257
260547933311758336
260547933286567936
260547933383049216
260547933429186560
260547933475336192
260547933408198656
260547933206880256
260547933362065409
260547933433364481
260547933324328961
260547933399822336
260547933404020737
260547933508882432
260547933492097025
260547933357875204
260547933487890436
260547937329885184
260547937430536192
260547937346662402
260547937472503809
260547937443139584
260547937371844609
260547937321512960
260547937485078529
260547937321500672
260547937438928897
260547937384398848
260547937657040896
260547937652854784
260547937719943168
260547937560559617
260547937665445888
260547937589919744
260547937690583041
260547937594134528
260547937464119297
260547937506062337
260547941624860672
260547941515812865
260547941553537024
260547941670998016
260547941570330624
260547941687767042
260547941733896192
260547941670998017
260547941658411011
260547941671006210
260547941742288896
260547941826166784
260547941725528064
260547941809393664
260547941914247168
260547941796835328
260547941901692928
260547941574520833
260547941805195264
260547941914263554
260547941809393666
260547941847142400
260547941855531008
260547941901668352
260547941801025537
260547941687767040
260547941880692736
260547945701732352
260547945852723200
260547945831747585
260547945743675392
260547945852715008
260547945819152384
260547945802366977
260547945882079232
260547945747845120
260547945882071041
260547945882075137
260547946007891969
260547946041450497
260547946079215617
260547945915629568
260547946007904256
260547945999507457
260547945785589761
260547945974358016
260547949967314944
260547949896024064
260547949958950912
260547950063796224
260547949988306944
260547950017667072
260547949967310849
260547949942153217
260547949963128833
260547950055419904
260547950076375040
260547950093144065
260547950055411715
260547949996691457
260547949908615169
260547950143475713
260547950042836992
260547950164455424
260547950214774784
260547950021853184
260547950265106432
260547950151860224
260547950248337408
260547950286090240
260547950189629440
260547950059614208
260547950177046529
260547954090336256
260547954094510080
260547954165825536
260547954178400256
260547954195193859
260547954291666945
260547954220355584
260547954266497024
260547954367143936
260547954287460352
260547954174201856
260547954279079936
260547954371342336
260547954446856192
260547954321022977
260547954488778754
260547954132267008
260547954224529409
260547954312617984
260547954488791041
260547954467803136
260547954455236608
260547958297223168
260547958360137728
260547958318186496
260547958284632064
260547958393671683
260547958423048193
260547958519517184
260547958527889408
260547958565638145
260547958578237442
260547958666326016
260547958645325824
260547958376906753
260547958607605760
260547958662131712
260547958603403267
260547958632763392
260547962491523072
260547962659274752
260547962478923777
260547962638303232
260547962701230081
260547962709630976
260547962499895296
260547962688634880
260547962613161984
260547962617352192
260547962764148736
260547962554437632
260547962671886337
260547962885779456
260547962831257600
260547962839646209
260547962835460096
260547962848022528
260547962877390848
260547962860609536
260547962579591170
260547962537652224
260547962768351232
260547966694199296
260547966803263488
260547966857801729
260547966790664192
260547966908121090
260547966861991936
260547966681620481
260547966845210624
260547966815842304
260547966891339778
260547966954266624
260547966916497408
260547966954266626
260547967008780288
260547966945861632
260547967012962304
260547967071686656
260547967038156800
260547967059128320
260547967042334720
260547967054913537
260547966811660288
260547966987812864
260547966841012225
260547970871750657
260547970909483008
260547970930458626
260547970901110785
260547971026911232
260547971035316224
260547971035316225
260547970884333570
260547971077255168
260547971186311168
260547971148570626
260547971203076096
260547971203100672
260547971077271553
260547971261808642
260547975070236672
260547975116357632
260547975162507265
260547975112175617
260547975229607936
260547975292547072
260547975233814528
260547975326085121
260547975376420864
260547975141523456
260547975229632512
260547975447728128
260547975439339520
260547975267352576
260547975435124736
260547975464505344
260547975309295618
260547975380627456
260547979352608768
260547979293896704
260547979281309698
260547979277123584
260547979432312832
260547979432321024
260547979327463424
260547979298107392
260547979356811264
260547979369381888
260547979398770689
260547979503611906
260547979591684096
260547979570724864
260547979495223296
260547979608485888
260547979629432834
260547979591696384
260547983463030784
260547983463034880
260547983500771329
260547983504969729
260547983643406337
260547983488204803
260547983630819329
260547983559516160
260547983601446914
260547983509159938
260547983756627969
260547983735652352
260547983563714561
260547983605633024
260547983857315841
260547983622418432
260547983790194688
260547983794372608
260547983458828288
260547983744069633
260547983622426625
260547983593050114
260547983765032960
260547987774791680
260547987711864833
260547987799945216
260547987732836352
260547987879628800
260547987867049984
260547987699273728
260547987833507841
260547987753824256
260547987854458880
260547987904798720
260547987900624896
260547987967733760
260547987925774338
260547987984494592
260547987774771200
260547987955138560
260547991880990720
260547991847464960
260547991939727360
260547991893577728
260547991872618498
260547991956496385
260547991939727361
260547991956508672
260547992027807744
260547992069746688
260547992073945089
260547992111697920
260547992011042817
260547991906177025
260547991960698882
260547992073949185
260547991985876992
260547992011022336
260547992011030528
260547992065560576
260547992073936896
260547992212357120
260547992166227968
260547992002629632
260547992237522945
260547992052965376
260547996075323393
260547996075307009
260547996134027264
260547996159197185
260547996100464640
260547996209541120
260547996066918401
260547996314382336
260547996343750656
260547996029181952
260547996188565504
260547996268240896
260547996230488064
260547996364709888
260547996314390528
260547996243066881
260547996427632640
260547996129820677
260547996331147264
260547996054323201
260547996335362048
260547996360507392
260548000252825600
260548000366092289
260548000332513280
260548000236056576
260548000382853121
260548000391233536
260548000353513474
260548000538062848
260548000575811584
260548000512872448
260548000517087235
260548000634515456
260548004505870337
260548004522627072
260548004669444096
260548004589752320
260548004614922241
260548004472295425
260548004774289408
260548004707184641
260548004765913088
260548004585545731
260548004703002625
260548004807835648
260548004740755456
260548004665257984
260548008637243392
260548008729509889
260548008733716480
260548008616288257
260548008645652482
260548008679198720
260548008784060418
260548008633069568
260548008813408256
260548008830185474
260548008763088897
260548008905674753
260548008876310528
260548008935038977
260548008989569026
260548009006342144
260548008830181376
260548008704372737
260548012827369472
260548012802191360
260548012844146688
260548012999335936
260548013011914752
260548012995141632
260548012990935041
260548012814790656
260548013062246401
260548012827348992
260548012999315456
260548013091610625
260548013183877121
260548012982534144
260548013066428416
260548013053865986
260548013041283074
260548013120974848
260548012839927808
260548013209055233
260548012990935040
260548013112586240
260548012978339840
260548012982558721
260548017000689665
260548017080397824
260548017009094656
260548017059426304
260548017101361152
260548017076183042
260548017063604224
260548017130729476
260548017139097600
260548017139093504
260548017109753857
260548017264930816
260548017092972547
260548017214586880
260548017071988738
260548017390755840
260548017373990912
260548017348804609
260548017394954240
260548017390772224
260548017277530112
260548017113939968
260548017378193408
260548017092968449
260548017185251330
260548017369804803
260548021203369984
260548021325033472
260548021249511424
260548021236940800
260548021295673345
260548021270503424
260548021283078146
260548021333417984
260548021262098432
260548021354377216
260548021366960130
260548021316632576
260548021421498369
260548021350170624
260548021387935744
260548021492781056
260548021517959168
260548021559889920
260548021513756674
260548021547319297
260548021505363968
260548021568299009
260548021585051648
260548021203394562
260548021442453505
260548025418649601
260548025460600834
260548025519325184
260548025531904000
260548025586421761
260548025670332417
260548025766797312
260548025779355648
260548025745813504
260548025619984384
260548025699680257
260548025590636544
260548025787768832
260548025573847040
260548025708072960
260548025695494144
260548025796149248
260548029608779776
260548029654904833
260548029675872256
260548029579419648
260548029763952640
260548029688467456
260548029667495936
260548029667475456
260548029659107328
260548029780742144
260548029902376960
260548029797498880
260548029860421632
260548029763956736
260548029747171328
260548029910757377
260548029701042176
260548029927550979
260548033782087682
260548033803087872
260548033874391041
260548033777922048
260548033849200640
260548033790480384
260548033928892416
260548034004393984
260548033891168256
260548034084102145
260548034126032896
260548034180571138
260548034121826305
260548034188939265
260548033991815169
260548034163777536
260548034092466177
260548038043508736
260548038127386624
260548038030946304
260548038068690945
260548038110613504
260548038211280896
260548038303547394
260548038320332800
260548038374854656
260548038345494528
260548038152552448
260548038349709312
260548042250416129
260548042279768064
260548042262978560
260548042195869696
260548042283950080
260548042292338688
260548042409795584
260548042548195328
260548042502062080
260548042342690817
260548042548183040
260548042573352960
260548046541172736
260548046364999680
260548046553763840
260548046469861376
260548046465671168
260548046612471809
260548046616678400
260548046419550208
260548046708948992
260548046654423040
260548046520193025
260548046612471808
260548046641848320
260548046729908224
260548046755090432
260548046763474944
260548050563514368
260548050580287488
260548050559324162
260548050693537792
260548050580291584
260548050743857154
260548050798403585
260548050790002688
260548050844536832
260548050865487872
260548050899054592
260548050806784003
260548050735472640
260548050907451393
260548050806788096
260548050961973248
260548050899042304
260548050907451392
260548050957766657
260548054770397187
260548054745239552
260548054762004481
260548054946545664
260548054896222210
260548054959157248
260548054938165248
260548054963347456
260548054946562048
260548055013662720
260548054967545858
260548054929768450
260548055013654529
260548054950744064
260548055080775681
260548055059820544
260548054887849984
260548055030452225
260548055118532608
260548055156277248
260548055114342400
260548054975930368
260548058968883200
260548059124080641
260548059145072640
260548059245735937
260548059317030912
260548059207983104
260548059279290369
260548059161833473
260548059304448001
260548059300257792
260548058994065408
260548058960519168
260548059132469249
260548063179988994
260548063154814976
260548063138037764
260548063179972609
260548063159001088
260548063293239296
260548063259676672
260548063335165952
260548063351930882
260548063175786496
260548063519703041
260548063326777344
260548063393882113
260548063452622848
260548063473565696
260548063335157760
260548063192551425
260548063519715328
260548063532310529
260548063297417218
260548063431634944
260548063293218816
260548067386863616
260548067374297088
260548067445583872
260548067416219651
260548067563028480
260548067521085441
260548067479154688
260548067437191170
260548067546259457
260548067596566529
260548067693064193
260548067646914561
260548067613343744
260548067441405954
260548067625943041
260548067617562624
260548071727960064
260548071589552128
260548071631515648
260548071694405632
260548071585353730
260548071694422016
260548071899926529
260548071878955008
260548071799263232
260548071732174848
260548071887347712
260548071866376193
260548071878971392
260548071765729280
260548071870574592
260548071912517632
260548071912509441
260548071862185984
260548071702794241
260548071916699648
260548075842592768
260548075863543808
260548075720937472
260548075842580480
260548075754512384
260548075939053568
260548075817431040
260548075779657728
260548075846791168
260548075758686208
260548075838382080
260548075976794114
260548075884519425
260548076123602944
260548075939041280
260548075901308929
260548076094255104
260548076111003650
260548075989377025
260548075997777920
260548076098437121
260548076010352640
260548076102639616
260548075905486848
260548079940427778
260548079994949632
260548079986561024
260548079973974016
260548080070430721
260548079999123458
260548080183676929
260548080213057536
260548080179494913
260548079923650562
260548080322105345
260548080246616064
260548080267558913
260548080250781696
260548080317902850
260548080317915138
260548080208846850
260548079986548737
260548084155691008
260548084143095809
260548084226990081
260548084247973889
260548084281532416
260548084126318592
260548084298289152
260548084210233346
260548084273143808
260548084315078656
260548084436709376
260548084361203712
260548084331847680
260548084344422400
260548084243759105
260548084398960641
260548084428308480
260548084491227138
260548084411547648
260548084457693184
260548084453490688
260548088312254464
260548088438079488
260548088484200448
260548088370962432
260548088429678592
260548088417120257
260548088417107969
260548088488415232
260548088438067200
260548088572293120
260548088614252544
260548088601649153
260548088618430464
260548088601649152
260548088651980800
260548088408727552
260548092535926784
260548092510740480
260548092615606272
260548092577869826
260548092703694848
260548092850483200
260548092871458816
260548092816936960
260548092850483202
260548092854689793
260548092779167744
260548092703678464
260548096751202304
260548096734416896
260548096822484992
260548096797327362
260548096914771969
260548096939941888
260548096872824833
260548097053179904
260548096881197057
260548096965103618
260548096805724161
260548097019609088
260548097002856448
260548097082523648
260548097002840064
260548097032192001
260548096818298881
260548096981860352
260548097002852352
260548097036390400
260548096767963136
260548096914780160
260548097019609090
260548100920332288
260548100916129793
260548101079711744
260548101016788992
260548100983250947
260548101071314944
260548101029384192
260548100928720896
260548101130039296
260548101146812417
260548101268451328
260548101121646592
260548101234888704
260548101192941568
260548101255868416
260548101192966144
260548101205544960
260548101163593729
260548101247483905
260548100966469632
260548105139781633
260548105198518273
260548105206919169
260548105177534464
260548105248845824
260548105114624002
260548105362092033
260548105328553984
260548105194319872
260548105370488833
260548105483714560
260548105265618946
260548109313138688
260548109346672641
260548109321506816
260548109371854848
260548109552189440
260548109325705216
260548109636087809
260548109547995137
260548109602521088
260548109514469377
260548109623513089
260548109543825408
260548109589950464
260548109644476418
260548109514444802
260548109397008384
260548109443166208
260548109518643201
260548113478078464
260548113536794624
260548113566167040
260548113553555457
260548113524215809
260548113717145601
260548113754882048
260548113700356096
260548113771671553
260548113834594306
260548113763291136
260548113809416192
260548113721356288
260548113733918720
260548117663973376
260548117844348929
260548117865299968
260548117773029376
260548117974360064
260548117794009088
260548117965991936
260548118058258433
260548117965971456
260548117898874882
260548117882093570
260548117945016320
260548117932421120
260548117961785344
260548122009284609
260548121954762755
260548121912803328
260548121967349762
260548122034462720
260548122135126018
260548122105765888
260548122185461760
260548122034450432
260548122189643776
260548122135113728
260548122063818752
260548122265133056
260548121937989632
260548122147684352
260548126048403456
260548126073577472
260548126077751296
260548126161637376
260548126220365824
260548126224556032
260548126191009792
260548126123905024
260548126237159424
260548126358765568
260548126409121793
260548126237151233
260548126274887680
260548126283276288
260548126455246850
260548126262300672
260548126430093312
260548126409105409
260548126434283520
260548126459428864
260548126392336385
260548130301411329
260548130305626114
260548130259496963
260548130360147968
260548130590826496
260548130427265024
260548130376929282
260548130544693249
260548130523713539
260548130632781824
260548130632769536
260548130611814401
260548130402099200
260548130385305601
260548130427252736
260548134457974787
260548134579625984
260548134617374721
260548134550253568
260548134554460160
260548134655098882
260548134667702272
260548134692876290
260548134718025728
260548134688677888
260548134726406144
260548134839656448
260548134843867136
260548134705451008
260548134743203840
260548134541852673
260548138652299264
260548138673262593
260548138685825024
260548138639716352
260548138824245249
260548138769731587
260548138891374593
260548138761338880
260548138807472128
260548139046551552
260548138962673665
260548138992017408
260548138736168960
260548139042349056
260548138794905600
260548142867574785
260548142850785282
260548142888517632
260548142871740416
260548142951456769
260548143018549248
260548142984990720
260548142951444480
260548142884343808
260548142985015296
260548143190519808
260548143169544192
260548143001792512
260548143148580864
260548143064694784
260548142854991873
260548143094038531
260548143119233024
260548143240839170
260548147141558272
260548147053473793
260548147053486080
260548147095404544
260548147112189952
260548147128987648
260548147208667136
260548147124785152
260548147208650752
260548147225448448
260548147355475968
260548147292549120
260548147250614272
260548147389034496
260548147368058881
260548147242225664
260548147393228801
260548147191877632
260548147053473792
260548147414171648
260548147288342528
260548147317702656
260548147313528832
260548151386181632
260548151285542914
260548151268765696
260548151377801216
260548151264550912
260548151293906944
260548151377805312
260548151218429952
260548151335862273
260548151541391360
260548151549759489
260548151558156288
260548151545585664
260548151612686336
260548151583318016
260548151595905024
260548151579115522
260548151612690432
260548155530162176
260548155697922050
260548155706335232
260548155685367808
260548155668590593
260548155710504960
260548155475644417
260548155819577345
260548155765039105
260548155593084928
260548155760844800
260548155798609920
260548155823763456
260548155706331137
260548155622432768
260548155706335234
260548155685363712
260548155806986240
260548155786027009
260548155823771648
260548159669936128
260548159682539520
260548159724466176
260548159636385792
260548159749640193
260548159661551616
260548159770591232
260548159833509888
260548159820943360
260548159833534464
260548159913201665
260548159854489600
260548160013860865
260548159942574081
260548163860041728
260548163847479297
260548163918786560
260548163797131264
260548163977506818
260548164061392896
260548164065562624
260548164036222976
260548163981701121
260548164099141632
260548164120092672
260548167991431168
260548168004018176
260548168121458689
260548168075325441
260548168092114944
260548168180174848
260548168163405824
260548168230522881
260548168213733378
260548168167616513
260548168314400769
260548168280838144
260548168192778240
260548168347947008
260548168398303232
260548168255676416
260548168394096640
260548168360525824
260548172202512384
260548172269629440
260548172248666115
260548172265439232
260548172353527808
260548172298993664
260548172387065858
260548172454187009
260548172479356928
260548172546457600
260548172546469888
260548172294795265
260548172374495232
260548172391272450
260548172550660096
260548172487737344
260548172563222528
260548172395458560
260548172546465793
260548172588388352
260548172370305025
260548172424826881
260548176497479680
260548176522665984
260548176417783809
260548176577179648
260548176438763520
260548176640090114
260548176774328320
260548176661061632
260548176614916096
260548176770105344
260548176778510336
260548176749142016
260548176535224320
260548176417796097
260548180599517184
260548180645658624
260548180662427648
260548180574347265
260548180737925120
260548180821831682
260548180725354496
260548180662427649
260548180767289344
260548180809240576
260548180695977984
260548180872159232
260548180867969025
260548180637261826
260548180956045312
260548180972818432
260548180968620032
260548180616286209
260548184823185408
260548184844148736
260548184877723648
260548184890294272
260548184823169025
260548184923856896
260548184831565824
260548184907059200
260548184806395904
260548184923860995
260548184995160064
260548184949014528
260548185058078720
260548184965779456
260548185171316736
260548185049669633
260548185158742017
260548184978374657
260548185087410176
260548185125179393
260548184894496769
260548189030076416
260548189092999169
260548189113942017
260548189013278720
260548189172678657
260548189181050880
260548189076193280
260548189072019457
260548189164281856
260548189306884096
260548189306908672
260548189273325568
260548189273329665
260548189348843520
260548189214629888
260548193341816832
260548193270505473
260548193262125056
260548193291497472
260548193253748737
260548193371164674
260548193379565568
260548193417314304
260548193257914368
260548193421520897
260548193555709952
260548193492811776
260548193492803584
260548193375371265
260548193304072192
260548193295671296
260548197422874626
260548197368344577
260548197389307905
260548197473202176
260548197456424962
260548197620019202
260548197607411713
260548197565476864
260548197385117696
260548197615816704
260548197607407616
260548197653549056
260548197682921473
260548197590634496
260548197716484096
260548197724852225
260548197750038528
260548197766795264
260548197666156545
260548197385109504
260548201545883650
260548201629753347
260548201625579520
260548201671692288
260548201705246720
260548201550065664
260548201587822592
260548201776558081
260548201663328257
260548201763975168
260548201617166336
260548201856241665
260548201738821633
260548201835286528
260548201801719809
260548201944317953
260548201659125760
260548201860431872
260548205756956672
260548205832458241
260548205819879424
260548205824061441
260548205836648448
260548205861797888
260548205966667777
260548205983461376
260548205845049344
260548206025404417
260548206033764353
260548205907939328
260548206054744064
260548206092505088
260548206050557953
260548206109278209
260548206113476609
260548205832437762
260548206113480704
260548206151204868
260548206147022849
260548205996044288
260548205924741120
260548209976422400
260548209963855873
260548210035159041
260548209980612609
260548210211311616
260548210160988160
260548210207105024
260548210244849665
260548210215493632
260548210219700224
260548210345537536
260548210324541440
260548210114834433
260548210282618880
260548214166532096
260548214153936896
260548214200098816
260548214200094720
260548214174908417
260548214250409988
260548214183325696
260548214200086528
260548214191706112
260548214246219777
260548214225248256
260548214313328640
260548214405623808
260548214523039744
260548214544019456
260548214233640960
260548218323095552
260548218348261376
260548218365042688
260548218344058880
260548218419560449
260548218344071168
260548218335666177
260548218331480064
260548218520236035
260548218461511680
260548218629279744
260548218365018112
260548218482470915
260548218599903232
260548218667012096
260548218646061056
260548218482466816
260548218637672450
260548218528595968
260548218599907328
260548222538371074
260548222559346689
260548222618066944
260548222680985600
260548222672576512
260548222592897024
260548222701928448
260548222588710913
260548222546763777
260548222655807488
260548222819397633
260548222907473920
260548222710341632
260548222903259136
260548222911660033
260548222861316097
260548222899073024
260548222831955968
260548222869725184
260548222752276480
260548222861332480
260548222639022080
260548222857138176
260548222932627457
260548222840356864
260548226711711744
260548226883661825
260548226766213123
260548226782998529
260548226720100353
260548226841726977
260548226879483904
260548226879455233
260548226938191872
260548226913038336
260548227101765632
260548227084980224
260548226803986433
260548227005300736
260548226799779841
260548227097579521
260548226871078913
260548226992713728
260548226992705536
260548226841722880
260548226980130816
260548226900443136
260548226753654784
260548230910210048
260548230914383872
260548230973100032
260548231090556929
260548230960533505
260548231077982209
260548231174438912
260548231052787713
260548230989885441
260548231019257856
260548231220580352
260548231094730752
260548231224758273
260548231128289280
260548231119917057
260548231111528449
260548231283490817
260548231291891714
260548231019245570
260548231233167360
260548231119925248
260548231216394240
260548230981484545
260548231317041152
260548231182839808
260548231258329089
260548235133870080
260548235112873986
260548235154817024
260548235251290113
260548235297439745
260548235213561858
260548235217760256
260548235200970752
260548235377143808
260548235490377728
260548235444248577
260548235125473280
260548235452616704
260548239315578881
260548239311372290
260548239403651072
260548239328174080
260548239449788417
260548239407861761
260548239495933952
260548239449792512
260548239412043777
260548239470772224
260548239638548481
260548239554646017
260548239529504770
260548239303012354
260548239600779264
260548239508533248
260548239550472193
260548239625969665
260548239651127296
260548239651139584
260548239424622593
260548239420444672
260548243522461696
260548243518271489
260548243576999939
260548243673448448
260548243610562561
260548243690229760
260548243585392640
260548243631509504
260548243807694848
260548243795107840
260548243853828096
260548243807682560
260548243698630657
260548243849633792
260548243610558464
260548243501486081
260548243669270529
260548243698642944
260548243887357952
260548243774128129
260548247741952000
260548247834202112
260548247863558144
260548247859380224
260548247909720064
260548247746134016
260548247972638721
260548247964221440
260548248014557184
260548247817424896
260548248010379265
260548247926489088
260548248001994752
260548248060719104
260548251881730049
260548251948834816
260548252011745280
260548251973992449
260548252053667840
260548252062056449
260548251890089984
260548252003352577
260548252141764608
260548252083036160
260548252028518400
260548252104007680
260548252066279424
260548252250808320
260548252070453248
260548252271783936
260548252225662976
260548256080199680
260548256155697152
260548256122155008
260548256113762306
260548256218632192
260548256117972992
260548256327663616
260548256436736000
260548256365428736
260548256424136704
260548256138924032
260548256390602753
260548256398995457
260548256306696192
260548256285728768
260548256394788864
260548256382205953
260548256482873344
260548256403185665
260548256470282240
260548260287107072
260548260362608642
260548260362612736
260548260337438721
260548260417134592
260548260270325760
260548260429692929
260548260463255552
260548260513579008
260548260345815041
260548260610060288
260548260584882177
260548260484227073
260548260618436608
260548260593274880
260548260672962560
260548260610072576
260548264519159809
260548264502374403
260548264556904450
260548264485588992
260548264527540226
260548264686940160
260548264636579841
260548264733052928
260548264636592128
260548264640774145
260548264703717377
260548264837931009
260548264569483264
260548264741453824
260548264779206656
260548268658946049
260548268747018240
260548268751216641
260548268654747649
260548268721840128
260548268709253121
260548268797329408
260548268830883840
260548268864446464
260548268830912515
260548268751204352
260548268910583808
260548268822503424
260548268990283776
260548268969320448
260548269007065088
260548272870019072
260548272941314050
260548272941305856
260548272874205184
260548273004228608
260548272962277376
260548273075519488
260548273079713792
260548273184571393
260548273180397568
260548273205551105
260548272941301761
260548273050374144
260548273260077056
260548273209757698
260548272932921344
260548273247490049
260548273151037441
260548273167802368
260548277232078848
260548277148192768
260548277110448129
260548277378895872
260548277362118656
260548277299204096
260548277148209152
260548277244686336
260548277441798145
260548277131431937
260548277404061696
260548281334128640
260548281321533440
260548281292169216
260548281355075584
260548281459933184
260548281329917953
260548281451548672
260548281564819456
260548281413824512
260548281384435712
260548281510268929
260548281459953664
260548281577394176
260548281468321792
260548281535447040
260548281636118528
260548281258618881
260548281619333121
260548281418006529
260548281644507136
260548281459961856
260548285545213953
260548285566169088
260548285490683904
260548285528432641
260548285545185280
260548285624897536
260548285549391873
260548285578760192
260548285641682945
260548285704581121
260548285817827328
260548285712977920
260548285687820289
260548285750726659
260548285822033921
260548285830414336
260548285801066497
260548285658451968
260548289689161729
260548289664012288
260548289789829120
260548289798209536
260548289714323456
260548289705951232
260548289676591106
260548289924042754
260548289986977793
260548289945030656
260548289974390784
260548289986965504
260548289986953216
260548289689186307
260548289982767105
260548289697546240
260548293824761858
260548293858312193
260548293845712896
260548293870903296
260548293858312192
260548293942194176
260548294172872704
260548293925425153
260548294076399617
260548293984137216
260548294017679360
260548294185476096
260548294193840128
260548294047055872
260548298069393408
260548298061004800
260548298073600000
260548298111344640
260548298199404545
260548298153263104
260548298249740288
260548298170048512
260548298119720961
260548298224590848
260548298237173762
260548298136506368
260548298232979456
260548298153279488
260548298098745345
260548298308468736
260548298379771904
260548298119725058
260548298266521600
260548298283302914
260548298417532928
260548298308481024
260548298396553217
260548298291699713
260548302305624065
260548302230142976
260548302301446144
260548302284656640
260548302414684162
260548302465015808
260548302494396416
260548302418874368
260548302490189824
260548302427258881
260548302423064576
260548302561505280
260548302557290497
260548302347567105
260548302624399360
260548302263697408
260548302590836736
260548302578257920
260548302574088193
260548306424451074
260548306420248577
260548306525110272
260548306634145793
260548306596425728
260548306432831489
260548306730635268
260548306747404288
260548306663526400
260548306789363712
260548306583822336
260548310614540289
260548310853627905
260548310740385792
260548310857814016
260548310849433600
260548310702632960
260548310815891457
260548310723596288
260548310849437696
260548314817236992
260548314922110976
260548314989223936
260548314892738560
260548314947256321
260548314938880000
260548314934689792
260548315102466049
260548315010183169
260548315073105920
260548315136000000
260548314859180033
260548315165360128
260548315131809792
260548315198918656
260548315203108865
260548314964041728
260548319007342594
260548319036719104
260548319019933696
260548318990589953
260548319036727296
260548319007367168
260548319120592896
260548319250624512
260548319208677376
260548319225462785
260548319078653952
260548319221252098
260548319280001024
260548319296765952
260548319242240000
260548319355469825
260548319154151424
260548319296753665
260548319309340675
260548319401611265
260548319342899200
260548319275798529
260548319263223808
260548319347093504
260548323226824704
260548323214249984
260548323277144065
260548323335864321
260548323272978432
260548323314921474
260548323465916416
260548323491082242
260548323218448385
260548323503652864
260548323541413889
260548323570761728
260548323541401600
260548323428159488
260548323545604097
260548323499466752
260548323260383232
260548327379189761
260548327421145091
260548327374995456
260548327509225474
260548327559540737
260548327626661890
260548327517609986
260548327752495104
260548327781834753
260548327790239744
260548327714746369
260548331619631104
260548331745468418
260548331678347265
260548331716087808
260548331812573184
260548331934203904
260548331619622912
260548331619618816
260548331938394113
260548331762245633
260548331929997312
260548331955183616
260548331816767488
260548335763587073
260548335839092736
260548335847493634
260548335935565828
260548335902019584
260548335897808896
260548335889416194
260548335906201601
260548335931363328
260548335927189504
260548335994281985
260548335994281984
260548335943970817
260548336015265793
260548335960719360
260548335922974720
260548336145272833
260548336170438657
260548336103346176
260548336162050049
260548336174641152
260548335990087680
260548336073969664
260548336086560769
260548336078163968
260548340050194433
260548340100521986
260548339962101760
260548340058574849
260548339962089472
260548340188590080
260548340205359106
260548340280881152
260548340238938112
260548340201181185
260548340025012226
260548340276678656
260548340125663232
260548340306034689
260548340264087552
260548340264087553
260548340188590081
260548340343775232
260548344282247168
260548344345149440
260548344340959232
260548344336764928
260548344420630530
260548344399679488
260548344382910466
260548344445812737
260548344282230784
260548344458395648
260548344479358976
260548344517128193
260548344378691584
260548344491933697
260548344487747588
260548344567451648
260548344395493376
260548344420655104
260548344487747584
260548344433229825
260548348363284480
260548348401029120
260548348547833856
260548348438798337
260548348547846144
260548348463968256
260548348421996545
260548348434583552
260548348350717952
260548348656893954
260548348585574400
260548348740784128
260548348568813568
260548348715626498
260548348669472768
260548348761755649
260548348451368960
260548348652711936
260548348505907200
260548348744970241
260548352624689153
260548352561782784
260548352578560000
260548352645660673
260548352654057472
260548352662458368
260548352641482752
260548352716992512
260548352817655808
260548352821837824
260548352763101184
260548352784101377
260548352956067841
260548352830234626
260548352695996417
260548352687632384
260548352859586560
260548352939282433
260548352771506176
260548352909922305
260548352754741249
260548352775712768
260548352687603712
260548356772880386
260548356877733888
260548356890324992
260548356806430720
260548356810608640
260548356768661505
260548356915470337
260548356831596544
260548356768690177
260548356802244608
260548356860964864
260548356949016576
260548356944826368
260548356810604544
260548357028712450
260548357028720640
260548357007736832
260548356999368704
260548356999360512
260548360946204673
260548360971370496
260548360967184384
260548360929423360
260548361034272768
260548360992354304
260548360950403072
260548361055260672
260548361025908736
260548361126563843
260548361151709186
260548361042673664
260548361168490496
260548361105571841
260548361101377536
260548361218822144
260548361277566976
260548361134948353
260548361214640128
260548361264963585
260548361311113217
260548361294323712
260548361277558784
260548361264959489
260548361210429440
260548361273356288
260548361139150849
260548361147535361
260548365140508672
260548365186629632
260548365136297984
260548365262151680
260548365249556480
260548365371187200
260548365266337792
260548365467672576
260548365337628672
260548365371195392
260548365375381504
260548365316677633
260548365463482369
260548365492830208
260548365270536192
260548365396353025
260548365480243203
260548365497032704
260548369339002881
260548369334804480
260548369380933632
260548369359986688
260548369380937728
260548369473236992
260548369355771904
260548369481621504
260548369439657985
260548369406111744
260548369464832000
260548369565483008
260548369330618368
260548369620025344
260548369531944960
260548369628426240
260548369519357952
260548369435467776
260548369527762945
260548369636790273
260548369733271554
260548369670361088
260548369456451585
260548369519370240
260548369464840193
260548369641005058
260548369464819712
260548369552924672
260548369720688640
260548373575258112
260548373550071811
260548373562671105
260548373545893889
260548373516525569
260548373621391361
260548373675925504
260548373596225537
260548373520711680
260548373516517377
260548373659123712
260548373654937600
260548373520732160
260548373684314112
260548373818523648
260548373755604992
260548373734645760
260548373663346688
260548373713649664
260548373730451456
260548373575245824
260548373843673088
260548373730455552
260548373927587840
260548373919178752
260548373797548032
260548373894021121
260548373910794241
260548377727627264
260548377735991296
260548377824088064
260548377782124544
260548377891196929
260548377861820416
260548377807314944
260548377807298561
260548377941536768
260548377719230464
260548377933148161
260548378063167488
260548377907970048
260548377924751361
260548377941528576
260548377983475712
260548377991852032
260548377966686210
260548378017005568
260548378079920128
260548378075734016
260548378033799168
260548377819889664
260548377895391232
260548378121883648
260548377849253888
260548381934514176
260548381993218048
260548381947080704
260548382089703425
260548381955469313
260548382039347200
260548381905149952
260548382056120320
260548382077120512
260548382085505024
260548382215507968
260548382202929152
260548382119051264
260548382148415488
260548382253260801
260548382223917056
260548382064533504
260548382190342144
260548382156800000
260548382131625985
260548382114848770
260548382307803136
260548382173573120
260548382186143745
260548382123245568
260548382001602560
260548386099441664
260548386124623873
260548386120429568
260548386225274882
260548386225287168
260548386263015427
260548386153967616
260548386195906563
260548386283991040
260548386191704067
260548386367868928
260548386112012288
260548386367885314
260548386468532224
260548386502103041
260548386325934081
260548386493718528
260548386120429570
260548386288181248
260548390289551361
260548390453125120
260548390310539265
260548390398603265
260548390386036737
260548390369259520
260548390335676416
260548390486679552
260548390448939009
260548390457311233
260548390360842242
260548390390222848
260548390570569729
260548390516060160
260548390608318464
260548390436360192
260548390650273792
260548390524436481
260548390411186177
260548390688014336
260548390658650112
260548390474108928
260548390683803650
260548390537007104
260548390696415232
260548390566391810
260548390474100736
260548390620889088
260548390528643073
260548394500628482
260548394559340544
260548394521620480
260548394513203200
260548394634862592
260548394504839169
260548394576142336
260548394588708866
260548394781650944
260548394773278720
260548394735525891
260548394819399680
260548394857152514
260548394806829056
260548394890715136
260548394668417024
260548394873925632
260548394861346817
260548394743898112
260548394743914498
260548394819403780
260548398858514432
260548398845927424
260548398707527680
260548398841753600
260548398858506240
260548398984331264
260548398938193922
260548398942408704
260548398917246978
260548398963363842
260548399013715969
260548399064043520
260548399064031234
260548398988525568
260548398942396416
260548398812385280
260548399089201152
260548398913052672
260548402926985216
260548402918596608
260548402964729856
260548402910220288
260548403040251905
260548403048611840
260548403187032064
260548403073794048
260548403069603840
260548403266736131
260548403023446016
260548403166081024
260548403124133888
260548403115741184
260548403249942528
260548403249946625
260548403208015872
260548402968948738
260548403237363712
260548403266744320
260548403115741185
260548403208015873
260548403241570305
260548407104524288
260548407096127490
260548407201001473
260548407142264832
260548407314227200
260548407331016704
260548407331008512
260548407138078720
260548407167418368
260548407461036032
260548407431659520
260548407356166144
260548407385526272
260548407238742017
260548407419076608
260548407473614848
260548407448449024
260548407142268928
260548407339384834
260548411261075457
260548411332374528
260548411319791616
260548411407884288
260548411277856769
260548411407880192
260548411449806849
260548411495956480
260548411391098880
260548411370123265
260548411495960576
260548411521130498
260548411458199552
260548411533688833
260548411533701121
260548411483361281
260548411584036864
260548411638575105
260548411370123264
260548411667914755
260548411646951424
260548411584036865
260548411613401089
260548411592429568
260548411667927040
260548411424645121
260548411625984000
260548415522496512
260548415467958274
260548415518285824
260548415581192192
260548415493128192
260548415581204480
260548415656706048
260548415690256384
260548415547662338
260548415627333632
260548415807709184
260548415472164865
260548415786741760
260548415614771200
260548415677677570
260548415660888065
260548415677661184
260548415799320576
260548415652503552
260548415778353152
260548415761571840
260548415484751872
260548415790915586
260548415870615553
260548415757352962
260548415736393728
260548415610580993
260548419670663168
260548419830046721
260548419658080256
260548419792277505
260548419859386368
260548419838439424
260548419846815747
260548419943284736
260548419762941952
260548419876179968
260548419825852416
260548419926499328
260548419888750592
260548419951669251
260548420010401792
260548419809071108
260548419981029376
260548419771314176
260548419851001856
260548423860772865
260548423881744385
260548423873335297
260548424028545026
260548423986585601
260548423864967169
260548424011743234
260548423902695424
260548424053686272
260548424062083073
260548424015941632
260548423890108416
260548424066293762
260548424036937729
260548424028549120
260548424154365952
260548424015962112
260548424166952960
260548424003375104
260548424221474816
260548424104038400
260548423948857344
260548424192126976
260548424028532736
260548424234061824
260548424137584640
260548428080234496
260548428117983232
260548428143140866
260548428122189825
260548428055064576
260548428113784833
260548428130578435
260548428239609857
260548428063453184
260548428235423745
260548428164112384
260548428298321920
260548428273156097
260548428260589569
260548428340273152
260548428348682242
260548428285747200
260548428365430786
260548428327690240
260548428264792064
260548428352872449
260548428344483840
260548428365447168
260548432270356480
260548432261943296
260548432362627072
260548432400351232
260548432442294273
260548432270352384
260548432274546688
260548432383586304
260548432291319809
260548432446488576
260548432433913858
260548432605884416
260548432593301504
260548432308080641
260548432438116353
260548432593305600
260548432618459136
260548432513622016
260548432534581249
260548432505208832
260548432538791936
260548432345849856
260548432421322753
260548432341655552
260548436447866882
260548436435271680
260548436464644097
260548436527562752
260548436426895360
260548436481417216
260548436712103937
260548436473028608
260548436594659328
260548436468830209
260548436615634944
260548436632416256
260548436712116225
260548436691140608
260548436691128322
260548436523380739
260548436707913728
260548436674363392
260548436699529216
260548436431097858
260548436825354240
260548436791803904
260548436783415297
260548436716294144
260548436791791616
260548436800192512
260548436464644098
260548440642166785
260548440625405952
260548440700887041
260548440738648064
260548440730251264
260548440726065152
260548440629575681
260548440843497473
260548440684118016
260548440751239168
260548440910606337
260548440679931905
260548440755433472
260548440839290880
260548440835096578
260548440910614528
260548440751235072
260548440931577856
260548440654761984
260548440730251265
260548440906399745
260548440960937984
260548440898011136
260548440801546241
260548440851873792
260548440969314304
260548440927395840
260548440696692738
260548440759627777
260548441036451840
260548440986112001
260548440939958272
260548440700891136
260548440990310400
260548444928761857
260548444924563456
260548444899381248
260548445151039488
260548445071372288
260548445100720128
260548445079744512
260548445079748609
260548444995866625
260548445192986624
260548444962308096
260548445142654976
260548445184614400
260548444832276480
260548445004238850
260548444949716993
260548445130067968
260548449081098240
260548449089515522
260548449081106432
260548449106272256
260548449081106434
260548449102082048
260548449097900034
260548449144033280
260548449139826688
260548449194364928
260548449282437120
260548449265655808
260548449332772864
260548449299230720
260548449282433024
260548449215344641
260548449290829824
260548449349545984
260548449236287490
260548449366335488
260548449378918400
260548449295015937
260548449265647616
260548449357942784
260548453241860098
260548453233471488
260548453212504064
260548453225086976
260548453292199937
260548453288013824
260548453262839808
260548453304770560
260548453262835712
260548453346709504
260548453367705600
260548453397037057
260548453418037248
260548453405442048
260548453438996480
260548453401251840
260548453388648448
260548453308981249
260548453522894850
260548453220892673
260548453472538626
260548453493526528
260548453577392129
260548453564821504
260548453560614913
260548453573206016
260548453409648640
260548453359300608
260548453615144960
260548453355114496
260548453548052480
260548453569024001
260548453552234498
260548453233459201
260548457528451072
260548457503281152
260548457549402112
260548457486483456
260548457541025792
260548457633292288
260548457654267904
260548457704599552
260548457683623936
260548457482297344
260548457624924160
260548457587175425
260548457725583360
260548457692020736
260548457733967872
260548457662668801
260548457532633088
260548457557786625
260548457784303616
260548457813659648
260548457775910913
260548457725566977
260548457813647360
260548457784291329
260548457809457153
260548457754931200
260548457738162177
260548457712984065
260548457650081794
260548461617885184
260548461613707264
260548461643059200
260548461643059201
260548461827612672
260548461705977859
260548461831794688
260548461907296256
260548461835988992
260548461877919744
260548461689192448
260548461945044993
260548461961834498
260548461966012417
260548461957627904
260548461735342080
260548461949247489
260548461852774400
260548465803816960
260548465854140417
260548465824788480
260548465833152512
260548465799602177
260548465925431297
260548465925439488
260548465979969536
260548466051268608
260548466089000961
260548465979965440
260548465875116032
260548466000920578
260548465929646080
260548466080632832
260548466059661312
260548466151919617
260548466034483201
260548466147733504
260548466185478145
260548466130968577
260548466185490432
260548466126749697
260548465933819904
260548466189672448
260548466181296129
260548469981315072
260548470065201153
260548469985513473
260548470107156483
260548470014889984
260548470027452417
260548470182653953
260548470144901121
260548470195253248
260548470182649856
260548470140698624
260548470249750529
260548470245584897
260548470216204288
260548470287503360
260548470287519744
260548470383976448
260548470363000833
260548470308470785
260548470392373248
260548470375596032
260548470304301056
260548470224592896
260548470316875776
260548470291714048
260548470358802433
260548470031667201
260548474255335425
260548474209202178
260548474209189888
260548474230145025
260548474188230656
260548474234347520
260548474267910144
260548474209198080
260548474318237696
260548474267897857
260548474293080065
260548474196615168
260548474242740225
260548474314051586
260548474314059776
260548474351783936
260548474301452289
260548474423099393
260548474360188928
260548474565689345
260548474255323137
260548474578296834
260548474586685440
260548474569900033
260548474498600961
260548474557317120
260548474490212353
260548474485997569
260548474565705728
260548478374121472
260548478395117568
260548478407688192
260548478453817345
260548478453821442
260548478541889536
260548478386704384
260548478504144897
260548478541905920
260548478533525505
260548478604824577
260548478629986306
260548478600634370
260548478734856193
260548478491566081
260548478755815424
260548478533525504
260548478520922112
260548478780973057
260548478709669888
260548478709673985
260548478747430913
260548482564243456
260548482610368514
260548482681675776
260548482627141632
260548482576814080
260548482673295360
260548482748788737
260548482782351360
260548482769768448
260548482778165250
260548482773962752
260548482702647296
260548482752970753
260548482568433665
260548482903990273
260548482799136768
260548482765553665
260548482912374784
260548482782351362
260548482971095040
260548482883014657
260548482882994176
260548482937536513
260548482811699200
260548482790748160
260548482895581185
260548482794921984
260548482908176384
260548482627158016
260548482937532416
260548486842445824
260548486842437632
260548486800494594
260548486943084544
260548487018594304
260548487039549440
260548486955683840
260548487039574016
260548487022800897
260548487047942144
260548487018598400
260548487035371520
260548486825644032
260548487035367425
260548487026991104
260548487073132546
260548487043747840
260548487156998146
260548487026966528
260548487035379713
260548487173787648
260548487073116160
260548487148617728
260548487127638016
260548487144407040
260548487165403136
260548487098273792
260548487173779456
260548487022772225
260548487014412289
260548490973835264
260548491024166913
260548490961227776
260548490990608384
260548490965417985
260548491036725249
260548490965446657
260548491007369216
260548491066085376
260548491149996032
260548491120611329
260548491128999936
260548491187736577
260548491036729344
260548491208699904
260548491288403968
260548491292573696
260548491196116994
260548491305156609
260548491233873920
260548491309367296
260548491368095744
260548491351293953
260548491053510657
260548490990592001
260548491133210627
260548491288379392
260548491359694849
260548491368071169
260548491116441600
260548491338723328
260548491183534080
260548495151353856
260548495151341569
260548495214247936
260548495289749504
260548495277187072
260548495252013056
260548495268798464
260548495268790272
260548495361064960
260548495298134016
260548495382048768
260548495272976384
260548495361069056
260548495180705793
260548495226859521
260548495403020288
260548495285571585
260548495335903232
260548495335903235
260548495428177920
260548495310716929
260548495528820736
260548495474311169
260548495226843136
260548495520448512
260548495411400705
260548495327506432
260548495503663104
260548495495278592
260548495369457665
260548495260397568
260548499383414784
260548499358224385
260548499379208193
260548499404357632
260548499639255040
260548499576336385
260548499496636416
260548499484073984
260548499593105408
260548499563757570
260548499492462593
260548499597307905
260548499635064832
260548499513425921
260548499597324290
260548499379195904
260548499697958913
260548499651825665
260548499530203136
260548499563769857
260548499609890816
260548499672797184
260548499488247809
260548499752493057
260548499500855297
260548499681206272
260548499672817665
260548503560937472
260548503653203968
260548503560912896
260548503665770497
260548503707721728
260548503539941376
260548503737081856
260548503716106240
260548503707721730
260548503644827648
260548503686762496
260548503716114432
260548503787409409
260548503669964801
260548503783239681
260548503611244545
260548503808405505
260548503674187776
260548503862931456
260548503879692288
260548503846141954
260548503833563137
260548503825154049
260548503913246720
260548503686742016
260548503917436929
260548503930011648
260548503909056512
260548503946813440
260548503879696384
260548503816781824
260548503883886592
260548503909052416
260548503930015744
260548503862931457
260548503867121664
260548503837757440
260548503825158145
260548507746828288
260548507751038976
260548507851698177
260548507792994304
260548507834908672
260548507730059265
260548507855908865
260548507759435776
260548507923001344
260548507767799809
260548507763634178
260548507981709312
260548507977519105
260548507923017729
260548507860086785
260548508145311744
260548507952353280
260548507977539584
260548507855904768
260548507906220032
260548508145307648
260548511932751873
260548511945347072
260548511987273728
260548512020824064
260548511970521088
260548512138264576
260548511970512896
260548512037621760
260548512108924929
260548512155049985
260548512196993024
260548512096329728
260548512041820160
260548511987298305
260548512192798722
260548511928557568
260548512264101890
260548512180211712
260548512041811969
260548512247324672
260548512259911680
260548512259903490
260548512180211714
260548512230555649
260548512322826240
260548512322830336
260548512264114176
260548512138289152
260548512209571841
260548516148031488
260548516189986816
260548516168998912
260548516236124160
260548516215128064
260548516236111873
260548516156432384
260548516299030529
260548516231921665
260548516378710016
260548516173189121
260548516273864706
260548516189974528
260548516148043776
260548516328382465
260548516391292928
260548516340961281
260548516252880896
260548516273864705
260548516261294081
260548516286447617
260548516483571713
260548516420657152
260548516143845376
260548516462604288
260548516483575809
260548516500348929
260548516370345984
260548516462600193
260548516517126144
260548516521328642
260548516282241025
260548516500361216
260548516269682688
260548520329744384
260548520392683520
260548520430403584
260548520413634560
260548520388468739
260548520430403586
260548520472350721
260548520430403587
260548520581419009
260548520484941824
260548520577232896
260548520539480065
260548520648531968
260548520480755712
260548520644317184
260548520623362048
260548520640122881
260548520665305088
260548520715644929
260548520711430144
260548520438792192
260548520627544065
260548520396873728
260548520547868673
260548520577212416
260548520673689601
260548524511461376
260548524616343552
260548524607954946
260548524582776832
260548524524060673
260548524536635392
260548524616327168
260548524620533760
260548524637298689
260548524612141056
260548524763119616
260548524675043328
260548524842811393
260548524662484992
260548524792479744
260548524792483840
260548524725379072
260548524838617088
260548524624707584
260548524616327171
260548524763119617
260548524901548032
260548524893151232
260548524851224578
260548524884758530
260548524914135041
260548524775718913
260548524909940737
260548524888952832
260548524897345536
260548524888969217
260548524830257153
260548524914135044
260548528709963776
260548528730951681
260548528768692225
260548528718368768
260548528743514112
260548528714153985
260548528777084928
260548528764502016
260548528856760320
260548528902922240
260548528722558977
260548528827412481
260548528789680129
260548528919674881
260548528806428672
260548528911298560
260548528936476673
260548528944844801
260548528978407425
260548528793862144
260548528961634305
260548528936452096
260548528936456195
260548528965812224
260548529091653633
260548528902914048
260548529053913088
260548528848392196
260548529108426754
260548528823214080
260548529087455232
260548529058115584
260548529070669824
260548532900069377
260548532900073472
260548532983980032
260548533000753153
260548532975566848
260548533009121281
260548533004947456
260548533101404161
260548532925247488
260548532937818112
260548533076234241
260548532933627905
260548533143347201
260548533093027841
260548533122375680
260548533218856960
260548533164318720
260548532946206720
260548533197885440
260548533231423488
260548533176922115
260548533176893440
260548533252407296
260548533189492736
260548533122392064
260548533013336064
260548533218861056
260548533218861057
260548533072048128
260548533080424448
260548537094373377
260548537199247360
260548537111166977
260548537102786561
260548537148911616
260548537199259648
260548537195065344
260548537127948289
260548537161502721
260548537304104960
260548537216028673
260548537169891328
260548537211834368
260548537371222017
260548537463492608
260548537278926848
260548537404772352
260548537501237249
260548537136340992
260548537484460032
260548537362833408
260548537442525187
260548537241190401
260548537429938176
260548537266364416
260548541292892160
260548541305475072
260548541393563650
260548541339009025
260548541322235904
260548541301264384
260548541435490306
260548541355786240
260548541464866816
260548541439700992
260548541372588033
260548541427113984
260548541422911488
260548541330640896
260548541552943104
260548541448073216
260548541473243137
260548541586485248
260548541611638784
260548541523582976
260548541599076352
260548541632630784
260548541678768128
260548541620035589
260548541498404865
260548541661999105
260548541620035587
260548541544558592
260548541691346944
260548541406138371
260548541691338753
260548541510987778
260548545550090240
260548545482981376
260548545705287682
260548545524928512
260548545617203200
260548545667547136
260548545596252160
260548545608818689
260548545688522752
260548545776586752
260548545692721152
260548545768210432
260548545524953088
260548545688510466
260548545709490176
260548545814343680
260548545759834114
260548545663352832
260548545705279489
260548545805963264
260548545860472832
260548545801768960
260548545575256064
260548545558478848
260548545885638656
260548545826942977
260548545826934784
260548545826918401
260548545537511424
260548549731819520
260548549710860288
260548549744398337
260548549723430912
260548549857665025
260548549857665026
260548549798928384
260548549945741312
260548549924769792
260548549895393280
260548549945733120
260548549840875520
260548549966700544
260548550063173633
260548550042198017
260548550021242880
260548550042198016
260548553884172288
260548553934532609
260548553884180480
260548553951309824
260548553879977984
260548553875783680
260548553951305729
260548553989042177
260548553930317826
260548554051952640
260548554001612800
260548553942917120
260548553913548800
260548553997418497
260548553972256769
260548554039382016
260548554039369728
260548554030989312
260548554165198848
260548554089713665
260548554051973120
260548554102300673
260548554102284288
260548553930334208
260548554035183617
260548554278461442
260548554165190656
260548554089697280
260548554077138945
260548554081304576
260548554278445057
260548558091071488
260548558099451904
260548558078492675
260548558246256640
260548558112030720
260548558267248641
260548558254649345
260548558116241408
260548558309163008
260548558304989185
260548558200111104
260548558208512002
260548558225301505
260548558120419328
260548558342729730
260548558325940226
260548558338551809
260548558359506944
260548558376284160
260548558401466368
260548558405632000
260548558409826304
260548558393049088
260548558472761345
260548558363697152
260548558242082816
260548558447587328
260548562327334912
260548562264412160
260548562365063168
260548562386030592
260548562411204609
260548562348290049
260548562360868865
260548562365063169
260548562490892289
260548562457350145
260548562448953344
260548562482503680
260548562461536256
260548562390224896
260548562558021632
260548562570579968
260548562486706179
260548562620932096
260548562578984960
260548562658684928
260548562641903616
260548562566406144
260548562646102016
260548562394427394
260548566542598144
260548566651645952
260548566681022464
260548566592917504
260548566685196288
260548566727135233
260548566567768065
260548566676807680
260548566576136192
260548566722949120
260548566555185153
260548566588735490
260548566764888064
260548566840385538
260548566722961408
260548566651641856
260548566865543169
260548566676803585
260548570724327424
260548570762072064
260548570736898049
260548570824974336
260548570728525824
260548570929848323
260548570833367040
260548570724306944
260548570866937856
260548570715914240
260548570787221505
260548570824970240
260548570904662016
260548570883686401
260548570816577537
260548570745286656
260548570992754688
260548570950795264
260548570975973379
260548570988552192
260548570766254080
260548571026321408
260548571051458560
260548570980179968
260548571043098624
260548571038875649
260548571055681536
260548570908856321
260548570980171776
260548574889263104
260548574897655808
260548574977343488
260548574973161474
260548574893469697
260548574998323201
260548574985732096
260548574952177665
260548574859890690
260548574880874498
260548575086399488
260548575090597888
260548575170285569
260548575098990592
260548575103164416
260548575195430913
260548575174463488
260548575027679232
260548575023480832
260548575208042496
260548575237386240
260548574998323200
260548575031877632
260548574977355777
260548575061217280
260548579091963905
260548579129704449
260548579154853888
260548579150684160
260548579163271168
260548579154853889
260548579100340226
260548579297476608
260548579180040192
260548579209400321
260548579217780736
260548579175841793
260548579129708545
260548579251343361
260548579356209152
260548579205206016
260548579213578240
260548579347812353
260548579360395264
260548579377156098
260548579377156097
260548579414913024
260548579406536704
260548579368775680
260548579368775682
260548579322630146
260548579284877312
260548579335225344
260548579431682048
260548579318435840
260548579356196864
260548579343613952
260548579368775681
260548579188408320
260548583244324865
260548583315611648
260548583244324864
260548583269494784
260548583311425536
260548583378538496
260548583374344192
260548583319814147
260548583403712514
260548583433068544
260548583416295426
260548583294656512
260548583391100928
260548583504351233
260548583600828416
260548583403700224
260548583516934144
260548583487590400
260548583533719553
260548583575666688
260548583537930242
260548583621804033
260548583340773378
260548583605035009
260548583567282176
260548583554699264
260548583516954625
260548583609208832
260548587547672576
260548587556073472
260548587514114049
260548587623153665
260548587597987840
260548587493138432
260548587656728577
260548587623178240
260548587686076416
260548587564462080
260548587660926976
260548587677708288
260548587669291008
260548587467972608
260548587694481408
260548587614781440
260548587669291009
260548587753189376
260548587811901440
260548587598004224
260548587673509888
260548587774164993
260548587795140610
260548587761582080
260548587715428352
260548587669319680
260548587711250432
260548591666466816
260548591716818945
260548591662280704
260548591704231936
260548591670673409
260548591704223745
260548591704223746
260548591767130112
260548591624544257
260548591758766080
260548591888777216
260548591880376320
260548591859408896
260548591825854465
260548591851016193
260548591951695872
260548591972651008
260548591872012289
260548592023003136
260548591922339840
260548591783903232
260548592014594048
260548591930716161
260548592014614528
260548592014598144
260548591989436417
260548591989452800
260548591926525954
260548591993634816
260548591876177920
260548591985242112
260548591624523776
260548591704231937
260548591754563584
260548595869155329
260548595894321152
260548595974017024
260548595919491073
260548596041134080
260548595831414784
260548596049539072
260548596083093505
260548596049530880
260548596120829952
260548596062101504
260548596083077120
260548596200517632
260548596162777091
260548595961442304
260548595995000832
260548596112441344
260548595982430209
260548596091461632
260548596137594880
260548596045336576
260548596204724225
260548596217303040
260548596062105600
260548596070481921
260548600101232641
260548600092848128
260548600147374080
260548600088633344
260548600084434944
260548600021536768
260548600017346560
260548600210264065
260548600331911168
260548600197677056
260548600310939648
260548600168329216
260548600281563136
260548600080252928
260548600180912130
260548600336093185
260548600319320064
260548600243818496
260548600252231680
260548600101224448
260548600059277313
260548600042504192
260548600277381121
260548604232626176
260548604270374913
260548604224237568
260548604232597504
260548604375203840
260548604366823424
260548604333260800
260548604387803136
260548604329070592
260548604446515200
260548604463312897
260548604316495873
260548604471672834
260548604526223360
260548604354256896
260548604526219265
260548604538806272
260548604576559104
260548604559765506
260548604601712640
260548604412981250
260548604492668928
260548604610101248
260548604580753408
260548604597530624
260548608410144768
260548608452083712
260548608477253632
260548608443691008
260548608523390976
260548608485634049
260548608510795776
260548608443691009
260548608556937217
260548608473038849
260548608653414400
260548608628232192
260548608653414401
260548608632426497
260548608657592320
260548608775032833
260548608674369537
260548608460480512
260548608754069504
260548608619851776
260548608695336961
260548608632422400
260548608728903681
260548608791834624
260548608762470401
260548608800215040
260548608615669760
260548608535982080
260548612587655168
260548612587659264
260548612637999104
260548612650565632
260548612608634881
260548612637995008
260548612608622593
260548612654764032
260548612730281984
260548612688330752
260548612751249409
260548612726091777
260548612617019392
260548612877074433
260548612843507712
260548612667351041
260548612717699072
260548612935802880
260548612818341889
260548612919009280
260548612956753920
260548612914835456
260548612986118147
260548612990304257
260548612797394945
260548612998705152
260548612889649152
260548612721893376
260548612885458944
260548612818337792
260548612973531136
260548616794550272
260548616832315392
260548616823926785
260548616811331585
260548616823926784
260548616920371201
260548616932950016
260548616870047744
260548616907788289
260548616962310145
260548616941355008
260548616920387584
260548617046200320
260548616953950208
260548616987488256
260548617033637889
260548617075556354
260548616823906305
260548617071370240
260548617104924672
260548617054584833
260548617075556352
260548617197215744
260548616945532929
260548617016852480
260548616920375296
260548621018230784
260548621039177728
260548621106307072
260548621026611200
260548621215358976
260548621118894080
260548621093703680
260548621173411841
260548621248901120
260548621202771968
260548621202755584
260548621227941888
260548621198569472
260548621114687488
260548621081120770
260548621173391361
260548621307625473
260548621303435266
260548621387321344
260548621387329536
260548621341163520
260548621332783104
260548621299232768
260548621286653953
260548621349568513
260548621248909312
260548621236310016
260548621345366017
260548621374746626
260548621328609280
260548621236334593
260548621345357825
260548621345361921
260548625178955776
260548625191546881
260548625279631360
260548625237671937
260548625342558208
260548625241874433
260548625300615168
260548625334165504
260548625229303809
260548625296404481
260548625497739264
260548625397075969
260548625405468673
260548625480945664
260548625472557056
260548625560637440
260548625527103489
260548625426423808
260548625510305792
260548629385846784
260548629415202818
260548629457154048
260548629431996416
260548629490708480
260548629465550848
260548629440376832
260548629419413504
260548629478137857
260548629591363585
260548629390041089
260548629562019841
260548629620744193
260548629595566080
260548629419401217
260548629683634176
260548629633331200
260548629616537600
260548629767540736
260548629679452160
260548629612335104
260548629775921156
260548629750759424
260548629771718657
260548633584345088
260548633584349184
260548633701793792
260548633664057344
260548633731162112
260548633798254592
260548633584357377
260548633735331842
260548633676615680
260548633630482432
260548633773101058
260548633785671681
260548633609510912
260548633865383936
260548633764691968
260548633898926080
260548633890537472
260548633810845696
260548633924100097
260548633781473280
260548633945059328
260548633806639105
260548633928282112
260548633835999233
260548633856970752
260548637761863680
260548637787045888
260548637757693952
260548637883502593
260548637879324673
260548637862535168
260548637803831297
260548637833187329
260548637887696896
260548637891903488
260548638013542400
260548637774454784
260548637925462016
260548637938040834
260548637959008256
260548637959016448
260548637971599360
260548638021922817
260548638038716416
260548638122577924
260548637757677568
260548638051270656
260548638068072448
260548638130970624
260548638122577922
260548638156132352
260548638068068352
260548638055473152
260548641951993857
260548641993945089
260548642115575809
260548642090405888
260548642006511616
260548642040053760
260548642006519808
260548641947783168
260548642023305216
260548642048462848
260548642073612289
260548642174283777
260548642207838208
260548642119757825
260548642111369216
260548642115571712
260548642170101760
260548642207854592
260548641993932800
260548642245599232
260548642220412928
260548642082009090
260548642086195200
260548642291728385
260548642040082434
260548642329485313
260548642333667329
260548642337849344
260548642333667328
260548642291728384
260548642224615425
260548642342072320
260548646276300800
260548646154690560
260548646196633601
260548646242775041
260548646322450434
260548646326636544
260548646301474818
260548646284701696
260548646179852289
260548646267916288
260548646255349761
260548646418927616
260548646469263361
260548646372794368
260548646326640640
260548646402134016
260548646255349760
260548646511206401
260548646481838080
260548646460854272
260548646486028288
260548646293094401
260548646553128961
260548646519574529
260548646498627585
260548646536359936
260548646448267265
260548646477656066
260548646519586816
260548646473437184
260548646418931712
260548646448275456
260548650353184769
260548650336391168
260548650374160384
260548650357379072
260548650424492032
260548650479005696
260548650353184768
260548650428686336
260548650487382017
260548650579660800
260548650588073984
260548650571280385
260548650357358593
260548650529349633
260548650512551936
260548650390929408
260548650499981312
260548650730655746
260548650617409536
260548650369957888
260548650638397440
260548650630017024
260548650659364864
260548650625814531
260548650613227520
260548650659373056
260548650642571266
260548650684522497
260548650730663939
260548654560063488
260548654543298560
260548654543282176
260548654635573250
260548654664912896
260548654664937472
260548654660722688
260548654685900800
260548654664921088
260548654836899841
260548654811721729
260548654828515328
260548654723641345
260548654924976128
260548654836887553
260548654862041089
260548654660730882
260548654841098241
260548654836903938
260548654815907841
260548654853652480
260548654920761344
260548654929170432
260548658724995072
260548658804690944
260548658725015552
260548658796322816
260548658779545600
260548658846658561
260548658859212801
260548658838245376
260548658922139648
260548658825678848
260548658829869056
260548659060568065
260548658989240320
260548659060568064
260548658850832384
260548658724999168
260548658880196608
260548658901164032
260548659018600449
260548659098316800
260548659140231168
260548659102502912
260548658997641216
260548659102486528
260548659068952576
260548659127652353
260548659035402240
260548659031195649
260548659127668736
260548659031183361
260548658930540544
260548663019970560
260548662940270592
260548662978043905
260548662986420224
260548663015784449
260548663011602432
260548663028375552
260548663015768066
260548663070310401
260548663150006273
260548663087095808
260548663070302209
260548663091269633
260548663170957312
260548662986432513
260548663183544321
260548663129026560
260548663246471170
260548663015768064
260548663057735680
260548663154180096
260548663049347072
260548663267454976
260548663254847488
260548663233871872
260548663175168000
260548663233884160
260548663271636993
260548663196123136
260548663087075330
260548663129014272
260548663015792640
260548663212900353
260548667121999872
260548667176525824
260548667231059969
260548667168141312
260548667184922626
260548667348508672
260548667348512768
260548667390447616
260548667348492288
260548667281399808
260548667256238080
260548667277205504
260548667403010049
260548667289767936
260548667172347904
260548667407216641
260548667428188160
260548667478528002
260548667486900224
260548667453366272
260548667499479040
260548667218485249
260548667264618496
260548667436568576
260548671337287681
260548671484071936
260548671521820673
260548671509233666
260548671601512448
260548671450513409
260548671496675328
260548671622496256
260548671643467776
260548671324700673
260548671685419009
260548671563767808
260548671714758656
260548671660253185
260548671559577601
260548671538618368
260548671517626369
260548671505068034
260548671668645888
260548671639257089
260548671697977344
260548671681216512
260548675535794176
260548675527380992
260548675502223361
260548675514802177
260548675619667970
260548675619680257
260548675670003713
260548675661615104
260548675791634432
260548675644829699
260548675716120577
260548675774844928
260548675825197056
260548675732918272
260548675661615105
260548675854532608
260548675879723008
260548675850362880
260548675779051522
260548675758071808
260548675795841024
260548675883905025
260548675875504131
260548675904864257
260548675770667008
260548675749691392
260548679696539648
260548679696543745
260548679772041217
260548679805595648
260548679763623936
260548679822368772
260548679776235522
260548679834935296
260548679910449153
260548679822368770
260548679834931202
260548679700713472
260548679839133696
260548679834931201
260548679889461250
260548679876874240
260548679948185600
260548679860101120
260548679843336193
260548679973347329
260548679998533634
260548679964975104
260548679977533440
260548679939788801
260548679864307713
260548679931404288
260548679985926144
260548680019501056
260548680015290369
260548680015286272
260548679948201985
260548679910445056
260548680099180544
260548679948181504
260548680053059584
260548679977549828
260548680002707456
260548680099192833
260548679998504960
260548679776227328
260548679977549827
260548679918825473
260548679931400192
260548680090800129
260548679700721664
260548679914627074
260548679935610881
260548683890831360
260548683899215872
260548683962126337
260548683890843649
260548683966316544
260548683978903552
260548683911794689
260548683941150721
260548684004069376
260548683895033856
260548683949547521
260548684012474368
260548683932782594
260548684138303488
260548684041814017
260548684058619904
260548684054409216
260548684071190528
260548684155080704
260548684037632000
260548684171857920
260548683957936129
260548684197011456
260548684050219008
260548684138283009
260548684083773440
260548684025061376
260548684243140608
260548684171853824
260548684129910784
260548684226379777
260548684247363584
260548684280909824
260548684297666562
260548684264112129
260548684209614849
260548684280893440
260548684293476352
260548688085143552
260548688085135361
260548688202563585
260548688106110976
260548688160628736
260548688198381568
260548688202584065
260548688164814849
260548688361947136
260548688227753984
260548688324210688
260548688185790464
260548688286461952
260548688294850561
260548688265498625
260548688261296130
260548688273874944
260548688303243264
260548688315809792
260548688315830272
260548688286470145
260548688416493568
260548688332603393
260548688374538240
260548688479416320
260548688336805890
260548688412291072
260548688185815040
260548688198385664
260548692279431168
260548692304609283
260548692342358018
260548692304609280
260548692304621568
260548692384313344
260548692380098560
260548692514332672
260548692459794432
260548692489158656
260548692556271617
260548692522696705
260548692602417152
260548692459806720
260548692451405824
260548692560474112
260548692602413056
260548692526899201
260548692594016256
260548692598214658
260548692610793472
260548692321398787
260548692564647936
260548692581425152
260548692677910528
260548692673695745
260548692304596993
260548692522713088
260548692455600128
260548692619177984
260548696473747457
260548696524066818
260548696603779072
260548696662503426
260548696603762690
260548696733806592
260548696498913281
260548696578613248
260548696582799360
260548696775749634
260548696532455424
260548696712835072
260548696687665153
260548696712818688
260548696649912320
260548696717012995
260548696742195202
260548696788332544
260548696838656001
260548696574414848
260548696540856321
260548696884801536
260548696809295872
260548696717012994
260548696859635712
260548696784134144
260548696847024128
260548700684832769
260548700701589504
260548700697395200
260548700730970112
260548700869373952
260548700802273280
260548700781293569
260548700898721793
260548700743557120
260548700802281474
260548700894535680
260548700840005632
260548700923908096
260548700898734080
260548700999413761
260548700819034113
260548700936470528
260548700810649600
260548700999413760
260548700978434049
260548701037146114
260548701041348608
260548700928090112
260548701024550912
260548701070716928
260548701062316032
260548700890353664
260548700894527488
260548704912695296
260548704887504896
260548704879136768
260548704933650433
260548704916877312
260548704862339072
260548704979795971
260548704950435840
260548704992374784
260548705134972928
260548705034317824
260548705126580224
260548704958828546
260548705000767488
260548705223061504
260548705000755201
260548705172729857
260548704975589376
260548704950427650
260548705139187713
260548705164341248
260548705273380866
260548705256603649
260548705265000449
260548705122410496
260548705084661760
260548709081821184
260548709111181312
260548709056659457
260548709182492674
260548709157318656
260548709111185408
260548709178286080
260548709148930049
260548709123780608
260548709241196544
260548709106987008
260548709216026624
260548709262172160
260548709169901569
260548709278961664
260548709341859842
260548709195079680
260548709190885376
260548709350248448
260548709388013568
260548709316694016
260548709471895552
260548709262188544
260548709471887361
260548709304131584
260548713309679616
260548713351622656
260548713355804672
260548713376792576
260548713393577984
260548713410338816
260548713490042881
260548713540378624
260548713498427392
260548713506803712
260548713439715329
260548713414541314
260548713531965440
260548713255157762
260548713477455874
260548713527799808
260548713594892289
260548713422921729
260548713649418240
260548713464864768
260548713615872000
260548713594880002
260548713594896385
260548713435496448
260548713636835328
260548713641017344
260548713586491392
260548713611669504
260548713250971648
260548717462036480
260548717503983617
260548717495607297
260548717499781120
260548717491404801
260548717453668353
260548717462032386
260548717503987712
260548717545926656
260548717478834176
260548717730463744
260548717642412034
260548717499801600
260548717688524800
260548717579489281
260548717730488320
260548717759823873
260548717793402884
260548717839544320
260548717503983616
260548717801787392
260548717717901313
260548717730463746
260548717797580800
260548717801795584
260548717801775105
260548717856321536
260548717755633664
260548717571080193
260548717826949121
260548717768241152
260548717801766913
260548721660538880
260548721664724992
260548721740242944
260548721895419904
260548721715060737
260548721832513537
260548721824108544
260548721790554112
260548721861861377
260548721945747457
260548721845075968
260548721664745472
260548721891217408
260548721874448385
260548721899601920
260548721987682304
260548721979310080
260548722054799360
260548722004467714
260548722008670208
260548721962532864
260548721928978432
260548721996087296
260548721887019009
260548725896785921
260548725913567232
260548725846450177
260548725963898880
260548725842272257
260548725980672001
260548725900996609
260548726014214144
260548726001635329
260548726211346434
260548725884207104
260548726119084032
260548726093930498
260548725846462465
260548726056173568
260548725888385025
260548726181994496
260548726236532736
260548726060371968
260548726228131840
260548726177808385
260548726244913154
260548726236540930
260548726240727041
260548726211350528
260548726236536832
260548726232346624
260548730112053248
260548730057531392
260548730036576256
260548730166591490
260548730082713600
260548730028175361
260548730091089921
260548730137239552
260548730107875329
260548730112077824
260548730183376898
260548730254667777
260548730242097152
260548730346954752
260548730300809216
260548730363707392
260548730414063616
260548730275635200
260548730154008578
260548730342756353
260548730325983232
260548730380505088
260548730422452225
260548730317582336
260548730401476608
260548730342748161
260548730351136768
260548730426621953
260548730057539584
260548730422456320
260548730237894656
260548730351128576
260548730095276034
260548734239264768
260548734411210753
260548734436401152
260548734306357248
260548734276997120
260548734260219905
260548734612566016
260548734461542404
260548734285385728
260548734402846720
260548734390247424
260548734373462016
260548734570618881
260548734562222081
260548734318956544
260548734599974912
260548734620938240
260548734407032832
260548734625128448
260548734457364480
260548738416791552
260548738550992897
260548738509070336
260548738475515904
260548738567766016
260548738551005184
260548738584551424
260548738647457793
260548738613919744
260548738735558659
260548738425159680
260548738643292160
260548738769113088
260548738685231104
260548738785873921
260548738777493505
260548738785890305
260548738832015361
260548738710384641
260548738794274816
260548738760716288
260548738790072320
260548738823618561
260548738748125186
260548738773307394
260548738752315392
260548738827821058
260548742611087360
260548742648844288
260548742636253184
260548742653034496
260548742732713984
260548742665629696
260548742741098496
260548742703353857
260548742686580738
260548742694985728
260548742694965248
260548742724329472
260548742653026305
260548742799843329
260548742804017152
260548742799843328
260548742875336706
260548742829199360
260548742770487297
260548742887919616
260548742841786368
260548742904688640
260548742791434241
260548742904684544
260548742778867712
260548742887915520
260548742963396608
260548742980202496
260548742900506625
260548742820790272
260548743005351937
260548743013748736
260548742791450624
260548742883704832
260548742816608257
260548742762094594
260548742963412995
260548743017943040
260548746834747393
260548746855710720
260548746927038465
260548746893484033
260548746935402496
260548746981564417
260548746964783107
260548746931212288
260548746935418882
260548747170283521
260548747019317249
260548746876706817
260548747057045504
260548747212251138
260548747212251139
260548747161903104
260548747208060929
260548747170283520
260548747161915392
260548747132534784
260548747178688512
260548747140947972
260548747212226561
260548747203858432
260548751037448192
260548751079391232
260548751117135872
260548751066796032
260548751079399424
260548751008100352
260548751163289600
260548751150678018
260548751247155200
260548751108747264
260548751108751360
260548751163269122
260548751138111488
260548751154900992
260548751041630209
260548751171670016
260548751167463425
260548751184252928
260548751263944704
260548751372984320
260548751331061760
260548751301685248
260548751410753536
260548751188430848
260548751352016896
260548751213617152
260548751381393408
260548751289090048
260548751331037184
260548751314259968
260548751087763456
260548755214970880
260548755248541696
260548755235950592
260548755194003456
260548755202387968
260548755248517121
260548755252736001
260548755248533505
260548755416309760
260548755407912960
260548755374354432
260548755340812288
260548755378548736
260548755579863043
260548755491782657
260548755554725888
260548755600842753
260548755512782849
260548755546324992
260548755470815232
260548755592462337
260548755374370816
260548755575668736
260548755596660736
260548755407896576
260548759451230210
260548759447015424
260548759501561859
260548759463800833
260548759577055234
260548759405080577
260548759535120384
260548759488974849
260548759598014464
260548759631560704
260548759539290112
260548759618977792
260548759501561857
260548759669334016
260548759723835393
260548759631564800
260548759673520130
260548759656755201
260548759786762240
260548759765798912
260548759782555648
260548759719649280
260548759795150848
260548759728058368
260548759627378688
260548759786754048
260548759744819200
260548759740612608
260548759728046080
260548759790944256
260548759426043904
260548759581233152
260548759732228097
260548759799345152
260548763620347904
260548763586797568
260548763746201600
260548763658113025
260548763716816897
260548763783921664
260548763603578880
260548763725209601
260548763783925760
260548763821694977
260548763817492480
260548763641323521
260548763863621633
260548763867824130
260548763867824129
260548763964297216
260548763968483329
260548763788124161
260548763884593152
260548763930746880
260548763913961472
260548763972689920
260548763834273793
260548763809103872
260548763746177025
260548763809116160
260548763863625728
260548767789490178
260548767827230722
260548767827230721
260548767797878784
260548767839842305
260548767869173760
260548767852417024
260548767869198336
260548767898550272
260548767915327488
260548767969865728
260548767890149376
260548768024367104
260548767948881920
260548768095674369
260548768074702849
260548767923707905
260548768183762945
260548768007598080
260548768158580737
260548768183775232
260548768166973441
260548768036966401
260548768074702848
260548768146010112
260548768137609216
260548768133419011
260548768125046784
260548768120856576
260548771979612160
260548771971219458
260548772013174784
260548772050923520
260548772101226497
260548772013150208
260548772155764736
260548772029931521
260548772105437184
260548772025733121
260548772193501184
260548772042518528
260548772113821696
260548772059295745
260548772113833985
260548772378079232
260548772264808449
260548772134780928
260548772172541952
260548772143190016
260548772227059712
260548772352888833
260548772315156480
260548772310970368
260548772336136192
260548772281593857
260548772013174785
260548772298371072
260548772352892929
260548772382253056
260548772180918272
260548776203268096
260548776190693376
260548776203280384
260548776253599745
260548776324907008
260548776232620032
260548776249405442
260548776241033217
260548776199086081
260548776329113601
260548776282972160
260548776224247810
260548776358469632
260548776241016832
260548776228421632
260548776396193793
260548776438153216
260548776291340288
260548776287170560
260548776220049409
260548776303947776
260548776341667840
260548776400404480
260548776412995586
260548776408797186
260548776501059584
260548776261976065
260548776433950720
260548776505262080
260548776320724993
260548776580759554
260548776505270272
260548776509448192
260548776341696514
260548776467521538
260548776438161410
260548776438136832
260548776580759553
260548780368224256
260548780376588289
260548780401754112
260548780393394177
260548780389187584
260548780443701248
260548780510830592
260548780561145856
260548780603109376
260548780431134722
260548780552761346
260548780485656576
260548780548562945
260548780645044225
260548780611469312
260548780666003457
260548780393385984
260548780657627138
260548780728930305
260548780586319874
260548780686987264
260548780762480640
260548780766670848
260548780754104322
260548780775051264
260548780397580291
260548780775059458
260548780695371777
260548780372422656
260548784554123264
260548784579284993
260548784638029824
260548784726085632
260548784768053248
260548784688357376
260548784772239360
260548784826761216
260548784881283073
260548784751247361
260548784893861888
260548784780632064
260548784625418240
260548784939999232
260548784960991232
260548784902250496
260548784927420416
260548784818380801
260548784923226112
260548788752629760
260548788773601280
260548788912017409
260548788857487360
260548788828135426
260548788911996930
260548789033644032
260548789025271808
260548789050417154
260548789067214849
260548788777807872
260548789121728513
260548788991700994
260548789046214656
260548789050433537
260548789029437440
260548789138489344
260548789113339905
260548789054619648
260548788953968642
260548788962340865
260548789130121217
260548789063016448
260548788861689856
260548789058805761
260548788920389632
260548793018245122
260548793005649920
260548793014030336
260548793085349888
260548793144066048
260548793072766977
260548793181827072
260548793135685634
260548793181818881
260548793043410944
260548793206984704
260548793165037569
260548793144053761
260548793152450560
260548793156632576
260548793253105666
260548793181806593
260548792963715072
260548793248927744
260548793219559424
260548793097920512
260548793253101568
260548793311825921
260548793307643904
260548793282486272
260548793148268545
260548793257304065
260548793198583808
260548793349570560
260548793353781248
260548793274073090
260548793169235969
260548793244712961
260548793357987840
260548792963706880
260548797258674177
260548797191573504
260548797334179840
260548797229305856
260548797317386241
260548797149618176
260548797241909248
260548797279645696
260548797409660928
260548797413863426
260548797292232705
260548797233504256
260548797367738370
260548797401296896
260548797413879808
260548797346762754
260548797271265280
260548797506129921
260548797543895040
260548797439016960
260548797371928577
260548797464190976
260548797531320322
260548797548093441
260548797321588737
260548797359341569
260548797350936576
260548797149638656
260548801385865217
260548801331347456
260548801348120579
260548801457176576
260548801406832640
260548801515880449
260548801574604800
260548801587200000
260548801587191809
260548801595588609
260548801423626243
260548801570414592
260548801356500992
260548801704624128
260548801457180673
260548801683681280
260548801499119619
260548801666879488
260548801406853120
260548801633341440
260548801683677186
260548801503301632
260548801599782912
260548801738186753
260548801608159233
260548801687859201
260548801436205057
260548801549463552
260548801381670912
260548801704636416
260548801742389248
260548805546631168
260548805630504960
260548805622128640
260548805680828417
260548805617922048
260548805735362560
260548805651464193
260548805752152064
260548805563404288
260548805571801088
260548805735362561
260548805894733824
260548805865394178
260548805856997377
260548805815070720
260548805798268928
260548805890560001
260548805882171392
260548805940879360
260548805869592576
260548805701795840
260548805676646400
260548809732546560
260548809736724480
260548809883521025
260548809845792768
260548809942253568
260548809870958592
260548809753513986
260548809908690944
260548809841573888
260548809954828289
260548809833201665
260548810000969728
260548809938067456
260548809849987072
260548809971597312
260548809967427585
260548810089062400
260548809925484544
260548810026147840
260548809883545601
260548810072268800
260548810122620929
260548810084855808
260548810009370625
260548810042904576
260548810126811138
260548810126786560
260548809887719424
260548810063876096
260548810118406144
260548810026143744
260548809745117185
260548809921290240
260548809799634944
260548813914263552
260548813914251265
260548814002339840
260548813956194306
260548813926854657
260548813918437376
260548814132367360
260548814044278786
260548814107197440
260548814123962368
260548814048485377
260548813989752832
260548814153326592
260548814157529088
260548814199463936
260548814161719297
260548814023294977
260548813922635778
260548814233010177
260548814115594240
260548814178508800
260548813964582912
260548814258192384
260548814274961409
260548818288930816
260548818146308099
260548818137923584
260548818154704896
260548818234392577
260548818318290944
260548818360221696
260548818280529921
260548818116960256
260548818427338752
260548818402156545
260548818297290755
260548818389581824
260548818410565633
260548818356023297
260548818397970432
260548818423128065
260548818498633728
260548818519601153
260548818490232832
260548818293104640
260548818523787264
260548818267942912
260548822369959937
260548822344806400
260548822386761731
260548822328041472
260548822424494080
260548822349008898
260548822403534849
260548822483222528
260548822432886784
260548822449664000
260548822499999746
260548822579687424
260548822579679233
260548822613233665
260548822445473792
260548822625832960
260548822596452352
260548822474825728
260548822529363968
260548822625820672
260548822638407680
260548826526527489
260548826530713601
260548826551685121
260548826664931328
260548826522341377
260548826610429952
260548826694291456
260548826522337280
260548826673336321
260548826702704640
260548826736246784
260548826815946753
260548826643980288
260548826773987330
260548826589450242
260548826899832833
260548826761424897
260548826866262017
260548826874662912
260548826774003712
260548826761408513
260548826769797122
260548826602012672
260548830720843776
260548830699864066
260548830746005504
260548830758592513
260548830733426688
260548830699876352
260548830733402112
260548830871818240
260548830804725760
260548830855057411
260548830800523264
260548830792146945
260548830959910913
260548830884409344
260548830955728897
260548831018618882
260548830951526401
260548830704066560
260548831010254848
260548831077359616
260548831098335232
260548831060578304
260548831043809282
260548830838263808
260548830909583362
260548830704041984
260548834889986049
260548834919346177
260548835003207682
260548834952880129
260548835019993089
260548835204554752
260548835154223104
260548835074506752
260548835133231104
260548835196162048
260548835254870016
260548835246473216
260548835191963648
260548835229712384
260548835137429504
260548835032588288
260548839172366337
260548839197511683
260548839126208512
260548839226888192
260548839226884096
260548839163961344
260548839239450624
260548839134605312
260548839092662272
260548839184936960
260548839218495488
260548839109443584
260548839382081537
260548839340126210
260548839415615488
260548839235276800
260548839373676544
260548839449186304
260548839486922752
260548839482720257
260548839419805697
260548839491117057
260548839382077441
260548839432392704
260548843278577665
260548843278565378
260548843295350785
260548843320520705
260548843370856448
260548843446366208
260548843396009984
260548843316322305
260548843328913408
260548843358257155
260548843421184000
260548843542831106
260548843496693761
260548843563790336
260548843282784256
260548843475701764
260548843593158656
260548843643478017
260548843635097600
260548843618304001
260548843664449536
260548843681239043
260548843605741568
260548843408609282
260548843551223809
260548843647672321
260548847468703745
260548847472898048
260548847552565248
260548847594524672
260548847594532865
260548847594528768
260548847623872512
260548847678410753
260548847657418753
260548847552589824
260548847560949761
260548847711952897
260548847783276545
260548847758110721
260548847846162433
260548847833600001
260548847862968320
260548847749693440
260548847871356928
260548847791644672
260548847569362945
260548847644864512
260548847858765824
260548847711952898
260548847707754496
260548851683966977
260548851683975168
260548851813990400
260548851755257859
260548851730100224
260548851709128704
260548851843358720
260548851725905920
260548851893669889
260548851939827713
260548852015325184
260548851906273280
260548851981746176
260548852048879616
260548851985960960
260548851990163456
260548852044664832
260548851876892672
260548851977580544
260548852069855233
260548851956604928
260548851914649601
260548852061454336
260548852078215169
260548852040478720
260548851776241664
260548851885281281
260548852044681216
260548851751063554
260548851843342336
260548851767836672
260548851700736001
260548851683950592
260548855874088961
260548855882477568
260548855924396032
260548855928598528
260548855899242496
260548855857299457
260548855907639296
260548855916019712
260548856029274112
260548856079593472
260548856087969793
260548855869894656
260548856083787777
260548856150884352
260548856218013696
260548856243175425
260548856268353536
260548856067010562
260548856272539648
260548855941181443
260548856259936256
260548855928606720
260548856201236480
260548856197050369
260548856272527360
260548860101939201
260548860068372480
260548860127100928
260548860143878144
260548860127096832
260548860210995200
260548860118700032
260548860089360385
260548860085149696
260548860143861760
260548860231954432
260548860227747840
260548860265512962
260548860051611648
260548860181610496
260548860278095872
260548860261310464
260548860261318656
260548860227756033
260548860294885376
260548860458446848
260548860441665536
260548860257132544
260548860466835459
260548860387147776
260548860445872128
260548860412313600
260548860445851648
260548860269719552
260548860290662400
260548860450045952
260548860424880129
260548864333996032
260548864296251393
260548864317202433
260548864296239106
260548864317222913
260548864262672384
260548864409473024
260548864287858689
260548864308813824
260548864304619521
260548864396902400
260548864413687808
260548864484970496
260548864484978688
260548864384311297
260548864392716288
260548864589840384
260548864476598273
260548864606613504
260548864539500545
260548864564674560
260548864459829249
260548864635981824
260548864346578946
260548864321388545
260548864254279680
260548868507320320
260548868553465857
260548868540882944
260548868465369088
260548868561838080
260548868444401664
260548868633137152
260548868641546241
260548868553441280
260548868654120960
260548868486348801
260548868566032384
260548868742184961
260548868704464896
260548868838674432
260548868687659009
260548868675104770
260548868771569665
260548868725407744
260548868842848256
260548868792528896
260548868591206401
260548868721242112
260548868654129152
260548868683493376
260548868788338689
260548868477972480
260548868847054849
260548868763176960
260548872714215425
260548872642916352
260548872793911296
260548872684859392
260548872684838913
260548872772911104
260548872760356865
260548872726781952
260548872848420866
260548872810680321
260548872831631361
260548872810676224
260548872722595842
260548872768729088
260548872726790144
260548872844222466
260548872764542976
260548872697442304
260548872772915201
260548872772939777
260548873028792322
260548872936513537
260548872898756608
260548872995225601
260548872865189890
260548876841410560
260548876849799168
260548876879142913
260548876891725825
260548876921094144
260548876925284354
260548876849782784
260548876954640384
260548877000798210
260548876853968897
260548876828811264
260548876929474560
260548877042733056
260548877017550848
260548877030133760
260548876996587522
260548876963033089
260548877025959936
260548876908519424
260548877147578369
260548877218881536
260548876879163392
260548877164367873
260548876853989378
260548877126623233
260548877210484736
260548877239861248
260548877088862208
260548876895911936
260548877080469505
260548881060880385
260548881056681986
260548881169915904
260548881044082689
260548881153138688
260548881203470336
260548881048272896
260548881165729792
260548881232834560
260548881056681984
260548881140559872
260548881304133632
260548881245421569
260548881211858944
260548881211867136
260548881249624066
260548881278980096
260548881207681024
260548881249607680
260548881346084865
260548881408983041
260548881178308609
260548881409007616
260548881362866176
260548881262206976
260548881413177344
260548881425768449
260548881371242496
260548885271941120
260548885230018562
260548885217419264
260548885288722433
260548885301317632
260548885263556608
260548885414543361
260548885309710339
260548885280333825
260548885410365442
260548885456498690
260548885389393920
260548885246795776
260548885360017408
260548885427142656
260548885422931968
260548885330665472
260548885401980929
260548885552971777
260548885464883201
260548885288722432
260548885519400960
260548885603295234
260548885418766337
260548885536190466
260548885569744896
260548885632671744
260548885594906624
260548885599096833
260548885565542400
260548885624283139
260548885611704320
260548885573943296
260548885448126464
260548885280342017
260548889415921664
260548889441099777
260548889457860608
260548889491427328
260548889487228929
260548889575305216
260548889663397888
260548889608851456
260548889634037760
260548889483022336
260548889604661248
260548889592074240
260548889659195392
260548889789218817
260548889613045760
260548889747283968
260548889675964416
260548889826975745
260548889755664384
260548889826975744
260548889768251395
260548889743077378
260548889634029568
260548889688547328
260548889768243202
260548889826967553
260548889600487425
260548893614424064
260548893614428160
260548893622800384
260548893740261376
260548893635387392
260548893647970304
260548893803163648
260548893836718080
260548893752832001
260548893710888960
260548893891248130
260548893849309185
260548893761220609
260548893895430146
260548893752827904
260548893677350914
260548893983518720
260548894017081344
260548894008684544
260548893891248129
260548893945774080
260548894000287744
260548894012891137
260548893694107648
260548893803180034
260548894008672256
260548897859047425
260548897804541952
260548897930366976
260548897892614144
260548898114924544
260548897959706624
260548897980702721
260548897913589760
260548898056200192
260548898043617281
260548897955520514
260548898005843968
260548897955524608
260548898022641664
260548897930375169
260548898093928449
260548898072956928
260548897867452417
260548897833897984
260548898202988544
260548898064572416
260548898194587648
260548898068758528
260548898014261248
260548898001649664
260548898165248000
260548898156851201
260548897989095424
260548898123313152
260548898018435074
260548898144256000
260548898089738240
260548897963913217
260548898144284672
260548898072981504
260548898035224576
260548898177822720
260548898077175809
260548898186203136
260548897846476800
260548898190422018
260548902015606784
260548902007230465
260548902061744129
260548901998841856
260548902070149122
260548902086905856
260548902086930432
260548902095310848
260548902082736128
260548902023987200
260548902091096065
260548902019792896
260548902154031104
260548902162415616
260548902170796033
260548902099513347
260548902233722881
260548902250496001
260548902296629248
260548902116278272
260548902313406465
260548902279843840
260548902305005568
260548902346973184
260548902296633344
260548902351167488
260548902372114433
260548902313406464
260548902242111489
260548902355357696
260548902405693440
260548902187565056
260548902099513348
260548902300831744
260548902233726976
260548902128861187
260548902346960896
260548902409871361
260548902334377986
260548906214121472
260548906272841728
260548906226679810
260548906222485504
260548906289606658
260548906226708480
260548906293805056
260548906235072512
260548906289594370
260548906235076610
260548906310565888
260548906201518080
260548906352508928
260548906402861056
260548906373480449
260548906272841730
260548906197336064
260548906402852866
260548906331537408
260548906251866113
260548906432204801
260548906381885441
260548906428030978
260548906398646272
260548906444787712
260548906553864193
260548906277040129
260548906398674944
260548906281226240
260548906453192705
260548906520285184
260548906407055361
260548906587414528
260548906490949632
260548906423812096
260548906398666752
260548906352521217
260548906604175361
260548906453200897
260548906516094977
260548906553843712
260548906373496833
260548906541252608
260548906587418624
260548910387449858
260548910395838464
260548910496485376
260548910387449857
260548910458732544
260548910517452801
260548910412615681
260548910450343936
260548910546817024
260548910416809984
260548910420996100
260548910613946368
260548910513270784
260548910475538432
260548910727172096
260548910672658432
260548910601355265
260548910626525184
260548910643290112
260548910639099904
260548910509080576
260548910534250496
260548910697836544
260548910668476417
260548910781722625
260548910718787584
260548910681051139
260548910580379648
260548910672642049
260548910752362497
260548910609731584
260548910781702144
260548910727184386
260548910609743872
260548910722981890
260548910790082561
260548910450352128
260548910492291072
260548910752358400
260548910404235266
260548914594328576
260548914585948160
260548914648870915
260548914648862720
260548914581762048
260548914619510785
260548914594324480
260548914590150656
260548914632077314
260548914682396672
260548914707562497
260548914694987776
260548914627874818
260548914648842240
260548914602704896
260548914774700033
260548914770481153
260548914682400770
260548914703388672
260548914875363328
260548914715963392
260548914799853568
260548914648850432
260548914795646976
260548914736922624
260548914862776321
260548914665639936
260548914950832128
260548914883735552
260548914896326657
260548914887929856
260548914946641920
260548914980208640
260548914971824130
260548914875346945
260548914959224832
260548914971815936
260548914946666496
260548914908909568
260548914762117120
260548914963415040
260548914841800704
260548914825031680
260548918784454659
260548918826373121
260548918826381313
260548918868332544
260548918964785153
260548918977368066
260548919015141376
260548918918664193
260548918935425025
260548918985768960
260548918910275585
260548918956404736
260548919073861632
260548918847340544
260548919027720193
260548918977363968
260548919036100608
260548918968999936
260548919157747713
260548919149330434
260548919061266432
260548919111606272
260548919115796482
260548919178702850
260548919178702848
260548919090634752
260548918843154432
260548919002546176
260548918851559424
260548922999721984
260548922970345472
260548922991316993
260548923041665024
260548923037454336
260548923024883714
260548923054235648
260548922966155264
260548923159113728
260548923029073920
260548922999726080
260548923142328321
260548923041644545
260548923213623297
260548923188465664
260548923112951810
260548923058429953
260548923163279361
260548923331076096
260548923150696449
260548923272351745
260548923255562242
260548923356241920
260548923045859328
260548923305914369
260548923377213440
260548923234590720
260548923335270400
260548923322675200
260548923255574528
260548923360423936
260548923352027136
260548923343634433
260548927223377921
260548927160471552
260548927206596608
260548927219183617
260548927286288384
260548927185633280
260548927198216192
260548927269511170
260548927303086081
260548927269527552
260548927298887681
260548927173046273
260548927336628224
260548927194005504
260548927294681088
260548927407935489
260548927365971968
260548927319842816
260548927265325056
260548927449878528
260548927403724800
260548927340834816
260548927416311811
260548927491805185
260548927407935490
260548927512801280
260548927458246656
260548927433084928
260548927483428864
260548927475032065
260548927407923200
260548927416311809
260548927491817474
260548927382773762
260548927315668994
260548927433097216
260548927512793088
260548927483416577
260548927495995392
260548927521169409
260548927449886721
260548931358978049
260548931371560960
260548931409289217
260548931434467329
260548931354767361
260548931509948416
260548931426086913
260548931606441984
260548931409289216
260548931363143680
260548931593859072
260548931598024705
260548931505762305
260548931581259776
260548931577065472
260548931371540480
260548931543515138
260548931564470273
260548931522547713
260548931631591427
260548931547693056
260548931715481600
260548931547705345
260548931715465216
260548931526746112
260548931698688001
260548931698712577
260548931665154048
260548931577061376
260548931765809152
260548931757432832
260548931526746113
260548931451224064
260548931396706304
260548931354767362
260548931711291393
260548935561650176
260548935549063168
260548935582613504
260548935582638080
260548935670714368
260548935691673600
260548935683280897
260548935695880192
260548935666511874
260548935586828290
260548935662333952
260548935641358338
260548935570042880
260548935721046018
260548935758802944
260548935578439682
260548935792340994
260548935817510913
260548935733616640
260548935830081536
260548935876231170
260548935771361281
260548935851069440
260548935842660353
260548935846879232
260548935599407104
260548935851061248
260548935922360320
260548935926566914
260548935817519104
260548935930744832
260548935741997056
260548935901401088
260548935758782465
260548935951728640
260548935939153920
260548935943344129
260548935863660544
260548935947526144
260548935951724544
260548935846875136
260548935578419200
260548935955927040
260548935821717505
260548939764338689
260548939768532993
260548939848249344
260548939877593088
260548939835666433
260548939877609472
260548939902775296
260548939865018369
260548939806302208
260548939865018368
260548939885981696
260548939831447553
260548939755962368
260548939873386496
260548939953086465
260548939978248194
260548940011802625
260548940045352960
260548939990835201
260548939965685761
260548939974074368
260548939990827008
260548939995045888
260548939990835202
260548940078911488
260548939965677568
260548940104077312
260548940028604418
260548940032774144
260548940099887105
260548940091498497
260548940066324480
260548940016009217
260548940146036737
260548940057939968
260548940116672512
260548940091498496
260548940083122179
260548940129267713
260548940133433344
260548940120858624
260548939932119040
260548939864997888
260548940053766144
260548939986657282
260548943950262273
260548943946067969
260548943975419904
260548943971237889
260548944038354944
260548944008970241
260548944034152448
260548944101244928
260548944008978432
260548944042545153
260548944071884800
260548944126439424
260548944092860416
260548944151588864
260548944143192064
260548944038330368
260548944206123009
260548944097058817
260548944029966336
260548944088682496
260548944134799360
260548944134828033
260548944172568576
260548944176762880
260548944176746497
260548944193536001
260548944197738496
260548944180957185
260548944227090432
260548944306765824
260548944348721152
260548944151605248
260548944277422080
260548944021561345
260548944323567616
260548944118034432
260548944336125952
260548944290000896
260548944331935745
260548944206123010
260548944348737538
260548944344535040
260548944214507520
260548948140363777
260548948169736192
260548948152963072
260548948136169472
260548948157161472
260548948190699520
260548948161359872
260548948215857153
260548948257820673
260548948186517504
260548948324921344
260548948270411776
260548948333297664
260548948266188800
260548948194906112
260548948375244801
260548948400431104
260548948375244800
260548948379463681
260548948484304896
260548948366876673
260548948303941632
260548948270387200
260548948454936576
260548948199100417
260548948400431105
260548948396228608
260548948408803328
260548948287184896
260548948396232704
260548948467527680
260548948501069827
260548948522049536
260548948534632448
260548948429795328
260548948543016961
260548948295573508
260548948341694465
260548948547227648
260548948522065920
260548948530429952
260548948534624256
260548948454936578
260548948547231744
260548948224266240
260548948454961153
260548952326299648
260548952334680065
260548952359837697
260548952368246784
260548952389218304
260548952431161344
260548952376635393
260548952426946561
260548952506630146
260548952326295552
260548952535998464
260548952515026945
260548952498257921
260548952510844928
260548952590536704
260548952569561089
260548952343060480
260548952443715585
260548952523415553
260548952502452224
260548952473100289
260548952506630144
260548952464695296
260548952540196865
260548952649236480
260548952611500033
260548952489861121
260548952577937408
260548952418549761
260548952536018944
260548952619896833
260548952653430784
260548952640872448
260548952657633280
260548952640856065
260548952699584513
260548952590540800
260548952678604801
260548952632471554
260548952724758529
260548952678612993
260548952716365827
260548952544403456
260548952343056385
260548956545757184
260548956545753088
260548956587687939
260548956579303424
260548956549947393
260548956549959681
260548956528971776
260548956562526208
260548956528975872
260548956713521152
260548956709330944
260548956575133696
260548956671602691
260548956528967680
260548956658999296
260548956688355328
260548956768071681
260548956709326848
260548956734500864
260548956730298369
260548956700950529
260548956721926144
260548956793208833
260548956696752129
260548956659011584
260548956780654592
260548956659003392
260548956646412288
260548956856143872
260548956700942337
260548956528992257
260548956818403328
260548956818386945
260548956856131586
260548956793208832
260548956814209025
260548956679983105
260548956893880322
260548956793208834
260548956713533442
260548956789039105
260548956835172354
260548956839370752
260548956847755264
260548956801626112
260548956906463234
260548956864536577
260548956814180352
260548956835160064
260548956822573056
260548956856139779
260548956814204928
260548956784824320
260548956822585345
260548956533170176
260548956860342273
260548956705136640
260548960740057088
260548960719089665
260548960723300354
260548960723275776
260548960790380545
260548960773607424
260548960857489411
260548960744247296
260548960882667520
260548960945573888
260548960773627904
260548960798793728
260548960832348160
260548960782004224
260548960853319680
260548960928804864
260548960953978880
260548960920416256
260548960899448832
260548960886874112
260548960891056129
260548960907821059
260548961004290049
260548960903643136
260548960970743809
260548960958160896
260548960987516929
260548960765239296
260548960916230145
260548961092374529
260548961054650369
260548961109176321
260548961000112128
260548960861696000
260548961117552643
260548961125924864
260548960970760193
260548961016881152
260548961012682752
260548961096577025
260548960823959552
260548960912015361
260548960979124226
260548961113341954
260548960870092802
260548961054629888
260548960748449792
260548960865882112
260548960794578945
260548964976324609
260548964951150592
260548964930187264
260548964942761984
260548964997283840
260548965009879040
260548964980510720
260548964909211648
260548964909207552
260548965014048768
260548965018255360
260548964909195264
260548964993093632
260548965064384512
260548965110513664
260548965043404800
260548965056016386
260548965047611392
260548965089558528
260548965127303168
260548965152456706
260548964963741697
260548965131505665
260548965039210496
260548964980506625
260548965202792448
260548965035040769
260548965127290882
260548965127299072
260548965139898369
260548965139902464
260548965186039808
260548965068587008
260548965123108864
260548965118914560
260548965186031616
260548965118902272
260548965152473088
260548965202812929
260548965139898368
260548965278285825
260548965215395841
260548965026635776
260548965290868738
260548965211197440
260548965215395840
260548965299257344
260548965043433472
260548965274091520
260548964913381376
260548965236359170
260548965257330688
260548965135691777
260548965190230016
260548969141264385
260548969107714048
260548969183186944
260548969212551168
260548969199976448
260548969199980544
260548969145446400
260548969199972352
260548969111896064
260548969191591937
260548969128681472
260548969195765761
260548969233543168
260548969220956160
260548969241903104
260548969229324288
260548969208352768
260548969170628608
260548969204162561
260548969405509632
260548969342590976
260548969350971392
260548969174798336
260548969296433152
260548969241911296
260548969321611265
260548969426468864
260548969296429056
260548969434857472
260548969426456576
260548969388724225
260548969388707840
260548969464209408
260548969418067969
260548969451646976
260548969501974532
260548969518731264
260548969464229888
260548969447432194
260548969409687553
260548969481007104
260548973297823744
260548973348134912
260548973411065857
260548973318778880
260548973331378176
260548973343948800
260548973448802304
260548973427822592
260548973465595904
260548973402656770
260548973406863362
260548973415251969
260548973432041473
260548973452984321
260548973453012992
260548973427838976
260548973432033281
260548973469782016
260548973297823747
260548973369114624
260548973436219392
260548973494943745
260548973507522561
260548973549469696
260548973457207296
260548973469761536
260548973478150147
260548973490737153
260548973348139008
260548973553647616
260548973557866499
260548973453008898
260548973578825729
260548973603983361
260548973679497216
260548973633339392
260548973658529792
260548973591408640
260548973452984320
260548973650137088
260548973641736193
260548973675302913
260548973641736192
260548973650141185
260548973692080128
260548973599813632
260548973679476737
260548973352329218
260548977496317955
260548977525661696
260548977496313856
260548977525673984
260548977521471490
260548977563402240
260548977546653696
260548977643106304
260548977508884480
260548977651507203
260548977647308800
260548977584373761
260548977651486724
260548977710202880
260548977550823424
260548977638899712
260548977609555969
260548977773121536
260548977735380994
260548977819258880
260548977659891712
260548977693450240
260548977676677120
260548977756360704
260548977651511296
260548977672462337
260548977622130688
260548977647312897
260548977823457280
260548977773121537
260548977848643584
260548977789906945
260548977710231552
260548977798303745
260548977638924288
260548977836052480
260548977857019904
260548977907343360
260548977714417664
260548977802489858
260548977861222400
260548977882177539
260548977810882562
260548977865392130
260548977827663872
260548977894752259
260548977852813312
260548977873805312
260548977882189824
260548977534046209
260548977739567104
260548977592774656
260548981690597376
260548981757714434
260548981724155904
260548981719965696
260548981803851776
260548981795467265
260548981694812160
260548981833224192
260548981879349248
260548981745147904
260548981816442880
260548981703192577
260548981740937216
260548981829038080
260548981858369538
260548981745143808
260548981896122368
260548981954850816
260548981887737856
260548981950656512
260548982030364673
260548982063910912
260548982013571072
260548981950672897
260548982021951488
260548982042947584
260548981858369539
260548982000988160
260548981996802048
260548982005174273
260548981925478401
260548981757726720
260548982089060353
260548981992603649
260548982076502016
260548982059708418
260548982084874240
260548982005178368
260548985901703169
260548985931038720
260548985985568769
260548985973002241
260548986010746880
260548986010742784
260548986056888320
260548986044313600
260548986115588096
260548985989763072
260548986052698112
260548986086232064
260548986128199680
260548986073657344
260548986056892417
260548986199486464
260548986237239296
260548986170126336
260548986065276928
260548986216271872
260548986165923840
260548986216259584
260548986249826306
260548986254000129
260548986199478273
260548986153345024
260548986178527232
260548986056876032
260548986295951360
260548986006564864
260548986283360256
260548986090426368
260548986233032706
260548985952010240
260548985985568770
260548986165940224
260548986270781441
260548986274975744
260548990095994880
260548990112768000
260548990104391680
260548990226034688
260548990167314432
260548990276366336
260548990263783424
260548990163103744
260548990171500546
260548990301503488
260548990389587968
260548990385405953
260548990150516736
260548990305726464
260548990167285760
260548990372818944
260548990280560641
260548990347665408
260548990326697984
260548990465081344
260548990339272704
260548990460899328
260548990246977536
260548990322491394
260548990406385664
260548990473469954
260548990356045824
260548990490263553
260548990490255360
260548990486077440
260548990406369280
260548990385410048
260548990486069248
260548990465081345
260548990486065152
260548990431539202
260548990477664258
260548990179876864
260548990389600258
260548990389587969
260548994365792256
260548994349035522
260548994315468802
260548994395144192
260548994302889984
260548994374189057
260548994449674240
260548994424516608
260548994353229825
260548994411941888
260548994386767875
260548994411950080
260548994420326401
260548994424532992
260548994583912448
260548994504216577
260548994529370112
260548994567110656
260548994537762816
260548994550353920
260548994349027330
260548994298679296
260548994646827009
260548994571304960
260548994395164672
260548994596491264
260548994634231810
260548994613256194
260548994642636800
260548994604867586
260548994655207424
260548994579705856
260548994332241920
260548994634219520
260548994470645760
260548994642612224
260548994554544128
260548994554544129
260548994416144385
260548998513967105
260548998463647747
260548998581088258
260548998505566208
260548998526562306
260548998702694400
260548998593646592
260548998518165504
260548998572699649
260548998618836993
260548998509764610
260548998543327233
260548998677557249
260548998698504192
260548998757224449
260548998711095296
260548998677528577
260548998757236738
260548998740467712
260548998706892801
260548998732058624
260548998660751360
260548998778200064
260548998690131969
260548998807552001
260548998518169600
260548998685921280
260548998681722880
260548998560112640
260548998597836800
260548998757224448
260548998811754499
260548998790782976
260548998614614016
260548998878859264
260548998862077952
260548998761431040
260548998803378177
260548998790774784
260548998878863360
260548998874681347
260548998681739265
260548998790803456
260548998648197120
260548998857904128
260549002657943552
260549002657951744
260549002662129665
260549002704089090
260549002678923265
260549002750222338
260549002817327104
260549002859274241
260549002783776769
260549002691485696
260549002817318912
260549002767003648
260549002699882498
260549002930581504
260549002758606850
260549002905411584
260549002838278144
260549002951540738
260549002783764480
260549002787946499
260549002930573312
260549002901209088
260549002842476546
260549002930556928
260549002892808193
260549003039604736
260549002985078784
260549002888617985
260549002976698369
260549002917969921
260549003027030016
260549002859270144
260549003027034112
260549002897006592
260549002972516352
260549003064786945
260549002922184707
260549002880221184
260549003031244800
260549002972504065
260549002813136896
260549003056402432
260549003073159168
260549002930581505
260549002972499968
260549003047993344
260549002695696385
260549003068973056
260549002989277184
260549002926358528
260549002741821440
260549002892832768
260549006915145728
260549006881603584
260549006885793792
260549006952919040
260549006973886464
260549006978076673
260549006936141824
260549006961287168
260549006940327936
260549006999056386
260549006915166209
260549007032598529
260549006973890561
260549006965481473
260549007024222208
260549006982262784
260549007162630144
260549007150022656
260549006990639104
260549007133245441
260549007091318785
260549007020019713
260549007179399168
260549007229726721
260549007116492801
260549007095504896
260549007074525185
260549007212949504
260549007229734912
260549007166808064
260549007137468416
260549007233925120
260549007141654528
260549007225548800
260549007263293441
260549007242317824
260549007254908928
260549007238111232
260549007221350400
260549007259090944
260549007095500800
260549011046539265
260549011096879105
260549011117858817
260549011050729474
260549011159777283
260549011168190464
260549011205922817
260549011096883200
260549011155603457
260549011151417346
260549011193344001
260549011205931008
260549011222708224
260549011264643073
260549011294019586
260549011327549440
260549011205918720
260549011314991105
260549011331772417
260549011247878144
260549011138822144
260549011340136449
260549011340152832
260549011231080448
260549011197550592
260549011369492480
260549011298201600
260549011293995010
260549011331772418
260549011331760129
260549011365306368
260549011369508865
260549011268829184
260549011310776321
260549011365326848
260549011335942145
260549011398856704
260549011432419328
260549011432411136
260549011403063296
260549011432423426
260549011415646208
260549011298193408
260549011314991104
260549011218501632
260549011335954434
260549011344343040
260549011210137600
260549011231088640
260549011197546496
260549011176583168
260549015257620481
260549015270223872
260549015337316352
260549015257624576
260549015266029568
260549015295365120
260549015396032515
260549015417024512
260549015484125184
260549015559618560
260549015408627712
260549015433773057
260549015295373314
260549015534448641
260549015396032514
260549015593177088
260549015400230912
260549015328944129
260549015584796672
260549015253426176
260549015412801536
260549015442161664
260549015534440448
260549015534444544
260549015496716288
260549015593168896
260549015530266625
260549015320535040
260549015400222721
260549015307943936
260549015354101760
260549015484104704
260549015521873920
260549015651876864
260549015257616385
260549015584784384
260549015521878016
260549015333138434
260549015488311296
260549015274405888
260549015379259392
260549015622545408
260549019468718081
260549019506458624
260549019523219457
260549019468705795
260549019519041537
260549019531632642
260549019565170688
260549019481292800
260549019556786176
260549019456131074
260549019607117825
260549019560972289
260549019468709888
260549019573555201
260549019590352899
260549019439353856
260549019493879808
260549019519041538
260549019661656065
260549019552600064
260549019636486147
260549019657441280
260549019577757696
260549019477094401
260549019741351936
260549019531632640
260549019707789312
260549019670032384
260549019737145345
260549019649069056
260549019565170689
260549019724550145
260549019728769024
260549019657465856
260549019716177920
260549019821043712
260549019707785216
260549019800043521
260549019753918464
260549019795873793
260549019690995713
260549019732963330
260549019690995712
260549019611312128
260549019795861506
260549019816833025
260549019716169730
260549019841986560
260549019837804544
260549019644882944
260549019720359936
260549019737153537
260549019615502336
260549019581947904
260549019749720064
260549023658815488
260549023767871488
260549023742705664
260549023658811392
260549023683997696
260549023704965120
260549023776268288
260549023700754433
260549023633657857
260549023780454400
260549023658803200
260549023855964160
260549023763664896
260549023864336385
260549023759486976
260549023939850240
260549023855964161
260549023809806336
260549023843373056
260549023918870528
260549023906271232
260549023948214273
260549024032108545
260549023847559168
260549023960817664
260549024044695553
260549024023715840
260549024002744321
260549023776247809
260549023885312001
260549023809818624
260549024011124736
260549024019517440
260549023793049600
260549023872741377
260549023981764608
260549023679778816
260549024019542016
260549027874078720
260549027865702400
260549027890864128
260549027848921088
260549027928612864
260549027878285313
260549027907649537
260549027983142912
260549027962183680
260549027882496000
260549027899252736
260549027957981184
260549027991539712
260549027869896704
260549028025077760
260549027978936320
260549028134154240
260549027945381888
260549027987353601
260549028159299584
260549027953782784
260549028079624193
260549028104773635
260549028100599809
260549027874107393
260549028150910977
260549028020903936
260549027903467520
260549027907661824
260549028138328064
260549028117360642
260549028142542848
260549028079620096
260549028192849920
260549028121542656
260549028062834690
260549028096385025
260549028218032128
260549028239011841
260549028213841920
260549028117364736
260549028104773633
260549028012503040
260549028142534656
260549028054454272
260549032051625984
260549032060010496
260549032030638080
260549032043237376
260549032051625985
260549032022274048
260549032030642177
260549032089358337
260549032097763328
260549032164855809
260549032190021632
260549032185851906
260549032076783618
260549032106147840
260549032248762368
260549032018079744
260549032034828289
260549032101941248
260549032072601603
260549032215212032
260549032202600450
260549032085159937
260549032118714369
260549032244559872
260549032244572160
260549032211013632
260549032160681986
260549032273915904
260549032219406336
260549032236167168
260549032332627968
260549032362004480
260549032290701313
260549032299073537
260549032303292416
260549032324247552
260549032391356416
260549032433299456
260549032370397185
260549032370388993
260549032412323843
260549032429109248
260549032416526336
260549032294891520
260549032382959616
260549032097771522
260549032408141827
260549032282320896
260549032315867137
260549032341012482
260549032420704256
260549032198410240
260549036237520896
260549036216549376
260549036237537280
260549036321427457
260549036300439553
260549036216561664
260549036275286017
260549036216553472
260549036250103808
260549036216573952
260549036245913600
260549036304650241
260549036354965505
260549036346585088
260549036417892352
260549036384350209
260549036321423360
260549036321415168
260549036455624706
260549036346580992
260549036384325632
260549036405301248
260549036505972736
260549036241715200
260549036250132480
260549036245929984
260549036577271808
260549036417896448
260549036556296192
260549036556300288
260549036543713280
260549036489179136
260549036535332864
260549036539514880
260549036606631936
260549036409495552
260549036522741761
260549036266909696
260549036514373632
260549036556300289
260549036615008257
260549036602425344
260549036308836352
260549036577284098
260549036594065408
260549036573069312
260549036434673664
260549036363378689
260549036585648128
260549036388515840
260549036455641089
260549036401115136
260549040436019200
260549040419258368
260549040410882049
260549040436019201
260549040431828992
260549040515715073
260549040436027392
260549040431833091
260549040561852416
260549040511537152
260549040431833092
260549040557662208
260549040649928705
260549040591220738
260549040503148545
260549040532508673
260549040482185216
260549040511524865
260549040490549250
260549040561864704
260549040419246080
260549040490557442
260549040545087488
260549040587022337
260549040616378369
260549040628957184
260549040511516672
260549040633180161
260549040599621632
260549040427630592
260549040494764034
260549040637349888
260549040570241024
260549040750600192
260549040742227968
260549040666726400
260549040616394753
260549040666705922
260549040574443521
260549040725454850
260549040700260352
260549040742211584
260549040574459907
260549040784158722
260549040628977664
260549040633159680
260549040767377409
260549040784158723
260549040767393792
260549040440229888
260549040813531137
260549040758988800
260549044634542080
260549044600963073
260549044663898112
260549044739375104
260549044689059840
260549044693237760
260549044642906112
260549044798111744
260549044714229761
260549044600963072
260549044655493120
260549044668092417
260549044726812672
260549044668080128
260549044689068032
260549044764557314
260549044672282625
260549044647116800
260549044928131072
260549044835864576
260549044827455489
260549044848435202
260549044689051648
260549044789719040
260549044739391488
260549044605173760
260549044806500352
260549044798115841
260549044923940864
260549044953309184
260549044848431104
260549044894593024
260549044940726272
260549044957499392
260549044861014016
260549044802310145
260549044957483008
260549044940718081
260549045003628544
260549044621946881
260549044882010112
260549044970074113
260549044944900096
260549044793921536
260549044970090496
260549044873609217
260549044965879808
260549044953296897
260549044919746560
260549044957499393
260549044814888962
260549048845619200
260549048845606912
260549048824631296
260549048866574337
260549048849805315
260549048908537856
260549048795295744
260549048854007808
260549048929501184
260549048853999617
260549048950472705
260549048984010752
260549049034366978
260549048912711681
260549049097269251
260549049118248960
260549049005006848
260549049172762624
260549049114038272
260549049193725952
260549048874967040
260549049130827776
260549049093079040
260549049080496128
260549049202130945
260549049147600897
260549049093087232
260549049181147136
260549049055313922
260549052989587456
260549053018939392
260549053010563072
260549053023129600
260549053014736896
260549053073473536
260549053111234560
260549053086044160
260549053102825472
260549053174128642
260549053060874240
260549053153148929
260549053165731841
260549053128007680
260549053169954817
260549053178314755
260549053048291329
260549053039923201
260549053069287424
260549053060882434
260549053186715648
260549053119623168
260549053174132736
260549053262204928
260549053199314944
260549053182517248
260549053241241600
260549053169942529
260549053186707456
260549053132185604
260549053375455232
260549053220270080
260549053333520384
260549053245448192
260549053367087106
260549053379657728
260549053362872320
260549053232861186
260549053245452290
260549053379665921
260549053379657729
260549053199302657
260549053304147970
260549053195116545
260549053308346368
260549053354504192
260549053337726976
260549053400616961
260549053245440001
260549053270597632
260549053337718786
260549057209053184
260549057183903746
260549057188073473
260549057271963648
260549057259376640
260549057217441792
260549057351663616
260549057355853826
260549057385209856
260549057230012416
260549057259384832
260549057280360448
260549057188069376
260549057351651328
260549057427173378
260549057372639232
260549057410371585
260549057515241472
260549057267777536
260549057393606656
260549057347457024
260549057393602560
260549057502654465
260549057339092992
260549057590722560
260549057301315584
260549057552990208
260549057351647232
260549057448124416
260549057435545600
260549057477500929
260549057422954496
260549057364230144
260549057368453120
260549057393598464
260549057527832577
260549057594920960
260549057578143744
260549057456525313
260549057544593409
260549057594941440
260549057544613888
260549057502670848
260549061629849600
260549061411737600
260549061520805888
260549061529178113
260549061474676736
260549061776637952
260549061701165056
260549061709533184
260549061747277826
260549061785038848
260549061541781504
260549061466275841
260549061399150592
260549061470457859
260549061617278976
260549061424340992
260549061432717312
260549061713723393
260549061768269825
260549061495631872
260549061587894272
260549061726306304
260549061713747968
260549061768273921
260549061487247360
260549061655031808
260549061663420418
260549061550174208
260549061713727488
260549061491441664
260549061462089728
260549061566947328
260549061717929984
260549061525008385
260549061382373377
260549061793415168
260549061470461952
260549061533376512
260549061759868929
260549061608878081
260549061453697024
260549061550170115
260549061751472129
260549061667614720
260549061579530240
260549061730521088
260549061575315456
260549061759868928
260549065572507649
260549065723486209
260549065668956161
260549065614430208
260549065723482114
260549065740271616
260549065757032448
260549065656369152
260549065694142464
260549065677361152
260549065849311233
260549065736073217
260549065870278656
260549065702531073
260549065903849472
260549065866088448
260549065970970624
260549065949974528
260549065694142465
260549065933221888
260549065912238082
260549065912229888
260549065945776128
260549065803194369
260549065966751744
260549065966755840
260549065983537152
260549065845121024
260549065601863680
260549065681563648
260549065929011200
260549065677352960
260549065748643840
260549065937403905
260549065937391616
260549065979359232
260549065908035584
260549069775192064
260549069838110720
260549069775196160
260549069859082242
260549069829709824
260549069766799360
260549069833904128
260549069833916417
260549069871665152
260549069959725056
260549069880033280
260549069959753728
260549069875855361
260549069863268352
260549070018461697
260549069808750592
260549069976506371
260549070047809536
260549069976506370
260549069968121857
260549069989097475
260549070064590849
260549069942972417
260549070102360064
260549070093946882
260549069989089281
260549070060417024
260549069909397504
260549070106525696
260549070106550272
260549069984919552
260549069955559426
260549070131716096
260549070043627521
260549069963939841
260549070010060800
260549069976526850
260549070093946881
260549070131707904
260549069980708864
260549070039416834
260549070127501312
260549069766807552
260549070140092416
260549070144294912
260549070161076224
260549070081359872
260549070140084225
260549069859065856
260549070085570562
260549073986260993
260549074036596736
260549073998839809
260549073994649601
260549074116284417
260549074133061633
260549074200174594
260549073961115649
260549074099531777
260549074053386240
260549074124673024
260549074141454336
260549074024005633
260549074099519488
260549074246332416
260549074053373953
260549074225340416
260549074212769792
260549074091126784
260549074191790080
260549074091130881
260549074191777792
260549074091118593
260549074271498241
260549074279874561
260549074179207168
260549074284072960
260549074179203074
260549074305048576
260549074103709696
260549074267283458
260549074292457474
260549074204389377
260549074367967233
260549074367938560
260549074120486912
260549078159593473
260549078184771584
260549078281236480
260549078193160192
260549078264475649
260549078184767489
260549078277046273
260549078352551936
260549078285426690
260549078268657664
260549078293819392
260549078226714624
260549078272835584
260549078314799104
260549078256078848
260549078289637376
260549078314795009
260549078264471552
260549078335758336
260549078205755392
260549078356746240
260549078251892737
260549078398676992
260549078503522304
260549078293811201
260549078411272192
260549078457401344
260549078465794049
260549078373502976
260549078436438018
260549078537101312
260549078478368768
260549078503546880
260549078486757379
260549078394470400
260549078407053312
260549078444802048
260549078251880449
260549078486753280
260549078386102272
260549078566436865
260549078327373824
260549078499332097
260549078302220289
260549078511919104
260549078495154177
260549078461595648
260549078306394112
260549078365110272
260549078428049408
260549078239285251
260549078545485826
260549078302199808
260549078172184576
260549078398664704
260549082379083777
260549082362290176
260549082374868993
260549082395865088
260549082458755072
260549082387451905
260549082374868992
260549082479726592
260549082488135680
260549082421022720
260549082370695168
260549082471342080
260549082454577153
260549082437804032
260549082458755073
260549082496499713
260549082433601538
260549082534260736
260549082601385984
260549082462961664
260549082475536384
260549082530070529
260549082576216064
260549082383282176
260549082534273025
260549082601381888
260549082588774401
260549082718822401
260549082387472384
260549082433609728
260549082689441793
260549082739793921
260549082664296450
260549082764943360
260549082739798016
260549082743975937
260549082618146816
260549082727186433
260549082580402176
260549082655907840
260549082702036992
260549082622332928
260549082718806016
260549082756575233
260549082630746113
260549082542665728
260549082588794880
260549082739793922
260549082723000320
260549082622349313
260549082739769344
260549086556594176
260549086636281856
260549086682443776
260549086548201472
260549086707605505
260549086665646081
260549086665658368
260549086611111937
260549086795677696
260549086720167940
260549086648868864
260549086569181184
260549086640500737
260549086674051073
260549086653083648
260549086661459969
260549086724370432
260549086657273856
260549086791471104
260549086757928960
260549086728581120
260549086804078592
260549086695010305
260549086661459968
260549086913118208
260549086846017536
260549086699208705
260549086682435586
260549086896328705
260549086762106881
260549086653067264
260549086900543488
260549086892134400
260549086665666560
260549086862786562
260549086955073537
260549086657269761
260549086866968576
260549086942478336
260549086955053057
260549086955053056
260549086921515008
260549086955069440
260549086942490627
260549086866972672
260549086942478337
260549086934085633
260549086950854657
260549090780278784
260549090780274689
260549090880942081
260549090742530050
260549090797047808
260549090759294976
260549090780254209
260549090822201344
260549090750894082
260549090742501376
260549090847379456
260549090809622528
260549090830606338
260549090872545280
260549090788651008
260549090838994944
260549090876747776
260549090826399744
260549090864144384
260549090927054849
260549090956439552
260549090843189249
260549091010961409
260549091048689665
260549091040325632
260549090968997889
260549091065466881
260549091078049793
260549091069681664
260549091065483266
260549090960613376
260549091082240000
260549091082240001
260549090994180096
260549091069669376
260549090981597185
260549090784448513
260549091140988928
260549090834784256
260549091153547264
260549090952224768
260549091149373440
260549091136765953
260549091136782337
260549091094851587
260549091140984832
260549091082244096
260549091128385536
260549091040325633
260549090897702912
260549091145170944
260549090830594048
260549094966194177
260549094941028353
260549095012323328
260549094966165504
260549094953594882
260549095054274560
260549094978764801
260549094961971201
260549095003914240
260549095108788224
260549094957801473
260549095184297985
260549095033294848
260549095075217409
260549095058456578
260549095100403713
260549095066841088
260549095037497344
260549095100387328
260549095058456577
260549095163301888
260549095066836992
260549095071031296
260549095117176833
260549095222022144
260549095154921472
260549095121354753
260549095159111680
260549095108800512
260549095016509440
260549095276552192
260549095272357890
260549095024889856
260549095112974336
260549095263989761
260549095322697728
260549095230423041
260549095175901184
260549095058468867
260549095339466755
260549095234600961
260549095171698690
260549095322701824
260549095280762881
260549095322689536
260549095167512576
260549094966194176
260549095289131008
260549095305912320
260549095016505345
260549095331090432
260549095075233792
260549095167492096
260549095230406659
260549095297515521
260549099168874497
260549099198226433
260549099206631424
260549099126943744
260549099231772672
260549099152105472
260549099231784961
260549099382767616
260549099286302720
260549099206606850
260549099353415680
260549099441491968
260549099307282433
260549099332440064
260549099307290625
260549099349229568
260549099412148225
260549099487625218
260549099303084033
260549099382771712
260549099462471681
260549099307270144
260549099491835904
260549099445706752
260549099466657793
260549099424735233
260549099496017920
260549099458277377
260549099529568256
260549099521179650
260549099458281472
260549099428925440
260549099483459584
260549099533783040
260549099487649792
260549099420528641
260549099542167552
260549099500224514
260549099231797249
260549099168870400
260549099437322240
260549103329607680
260549103321247745
260549103421906944
260549103342215169
260549103396737024
260549103363182593
260549103413501952
260549103522562050
260549103505784835
260549103480614912
260549103564488707
260549103488991232
260549103329611776
260549103514185729
260549103522562049
260549103535153152
260549103619039232
260549103338020865
260549103644196864
260549103686139905
260549103677739008
260549103606431744
260549103640010752
260549103451246595
260549103384141824
260549103606452224
260549103656779776
260549103606439936
260549103648374785
260549103476412416
260549103673556993
260549103447056384
260549103644200960
260549103505780736
260549103430295552
260549103686144000
260549103690346499
260549103635800064
260549103430279168
260549103644200961
260549103711289345
260549103732260864
260549103560310784
260549103644196866
260549103551930369
260549103627431938
260549103547727872
260549103723900929
260549103681941506
260549103560323073
260549103321235457
260549107574263808
260549107536494593
260549107549085697
260549107578466306
260549107570065410
260549107603611648
260549107624599552
260549107578458113
260549107691692034
260549107570049024
260549107653963777
260549107570065408
260549107742031872
260549107616215040
260549107679129600
260549107691700224
260549107809128448
260549107712675840
260549107700076546
260549107674931200
260549107591036930
260549107716849667
260549107754610688
260549107716857857
260549107750432768
260549107519741953
260549107758817280
260549107645546496
260549107599425536
260549107830120448
260549107838509056
260549107771383809
260549107926568964
260549107863674880
260549107666534402
260549107800764416
260549107880439808
260549107725250561
260549107880435712
260549107821711360
260549107863670784
260549107754606592
260549107851083776
260549107851067392
260549107821735937
260549107804938240
260549107788161025
260549107888828417
260549107834294272
260549107683323904
260549107918188544
260549107771396096
260549107716849664
260549107922399232
260549107842695168
260549107867856897
260549107930783745
260549111718232065
260549111722430465
260549111709831168
260549111735017473
260549111709847552
260549111806296064
260549111739191297
260549111776952320
260549111730806784
260549111797919745
260549111936344064
260549111856631809
260549111906963456
260549111726608385
260549111776944128
260549111932133376
260549111911157760
260549111881822208
260549112032800768
260549111844065280
260549111995052033
260549111932129281
260549111990853633
260549111827279872
260549111969890304
260549111919562754
260549111806296068
260549111923757056
260549112032796672
260549112045375489
260549112045383681
260549111839850497
260549111902785536
260549111978287104
260549111894396928
260549111961513985
260549111865024512
260549112024412161
260549112016035840
260549112024412160
260549112032808961
260549111961493504
260549112116678657
260549112095711232
260549111831490561
260549111927947264
260549112074743808
260549112016035841
260549111848251392
260549112066342912
260549111961509888
260549112125079552
260549111948918784
260549112099917824
260549112099897344
260549111961497602
260549112016019456
260549115992236034
260549115912548353
260549116021592066
260549115967070210
260549116009013249
260549115941900290
260549116076105729
260549116130643968
260549116159987713
260549115920928768
260549116139028480
260549116092903424
260549116164202496
260549115979653120
260549115996418048
260549116126437376
260549116151595008
260549116151619584
260549116180967424
260549116004823042
260549116126449665
260549116172570624
260549116185161728
260549116126429185
260549116260667392
260549116176777216
260549116159987712
260549116206120960
260549116185165824
260549115920912387
260549116189351937
260549116210319360
260549116059328513
260549116147412992
260549116101271553
260549116260655104
260549116231307264
260549116273258496
260549116210335745
260549116281622528
260549116311003137
260549116218732545
260549115916718083
260549116290011136
260549116315197440
260549116298395649
260549115916734465
260549116252278784
260549116227121153
260549116302594050
260549116168372225
260549116092878848
260549116256452608
260549116302594048
260549115996413955
260549116155801601
260549115941883904
260549116302614529
260549120106823680
260549120102653953
260549120127823872
260549120106831873
260549120144588800
260549120098443264
260549120274599938
260549120224276481
260549120203313153
260549120182321152
260549120215904258
260549120232660992
260549120320761856
260549120266219523
260549120228483072
260549120379482112
260549120173936641
260549120211709952
260549120211689473
260549120337539072
260549120211689472
260549120366891009
260549120371089409
260549120278802434
260549120194928640
260549120438198272
260549120341725184
260549120136183808
260549120433991682
260549120450760705
260549120148791296
260549120513699840
260549120417226752
260549120471728129
260549120278810624
260549120144584705
260549120446562304
260549120333340672
260549120459153408
260549120383647744
260549120488517632
260549120421396482
260549120492716033
260549120396247040
260549120463364096
260549120488517633
260549120308166657
260549120429813760
260549120496910337
260549120509489153
260549120433991680
260549124326293504
260549124322119680
260549124334702592
260549124309544960
260549124431167490
260549124364050432
260549124330504192
260549124380827649
260549124355682304
260549124393410560
260549124355657728
260549124498268161
260549124405985284
260549124481503232
260549124561174528
260549124468899842
260549124561190912
260549124624113664
260549124577955842
260549124523454464
260549124527624193
260549124431151104
260549124552814594
260549124410187778
260549124586369024
260549124414386176
260549124611518465
260549124536025088
260549124414402560
260549124653449217
260549124527620097
260549124527632386
260549124699594754
260549124640870400
260549124519247874
260549124670230529
260549124707999744
260549124523429889
260549124510842881
260549124666032128
260549124699602944
260549124687024128
260549124636672000
260549124569575426
260549124460519425
260549124414390273
260549128549982208
260549128508022785
260549128596111360
260549128524808193
260549128545783809
260549128516411392
260549128545775616
260549128604504064
260549128579317761
260549128537391105
260549128621260801
260549128495456256
260549128541581312
260549128633847808
260549128612900865
260549128709353472
260549128529002498
260549128537374720
260549128663232512
260549128696774656
260549128789032960
260549128654827521
260549128675786754
260549128843567104
260549128692592642
260549128625479680
260549128663207936
260549128822587392
260549128851976192
260549128851951616
260549128902295552
260549128822587393
260549128776470530
260549128503836672
260549128851959810
260549128784863232
260549128671600640
260549128856145921
260549128885526530
260549128684191744
260549128814219265
260549128856154112
260549128721932289
260549128839389184
260549128491253760
260549128793235456
260549132706541568
260549132782026752
260549132681367552
260549132723306498
260549132681367553
260549132891070465
260549132844949505
260549132706533376
260549132761042945
260549132731686915
260549132777820160
260549133004333056
260549132819759106
260549132685545472
260549132899471360
260549132891078659
260549132966584322
260549132886876161
260549133000122369
260549132974948352
260549132974977024
260549133004312577
260549132941402112
260549132886896641
260549132937224192
260549132903653376
260549132912050176
260549133004324864
260549132933025794
260549133025280001
260549132958183425
260549132903649280
260549132870094848
260549132970782721
260549132706537472
260549133088223234
260549133042057216
260549133058859009
260549132727513088
260549132928827392
260549133000130561
260549133096611841
260549133079810048
260549133054668800
260549133058859011
260549132807188480
260549132937211904
260549136892448768
260549136946974721
260549136967950336
260549136967929856
260549136980525056
260549137026662400
260549136946962432
260549136888242178
260549136942764032
260549136942772226
260549137009889281
260549137076998146
260549137056006144
260549136888258563
260549136917622784
260549137093767168
260549137118949377
260549137114726401
260549137051832321
260549137202823168
260549136984715264
260549136896630784
260549137207013376
260549137001488385
260549136980508672
260549137127329792
260549137018277888
260549137085382657
260549137177653248
260549137114755072
260549137198612480
260549137135714305
260549137253142529
260549137114730497
260549137177645056
260549137085382656
260549137236377600
260549136905019393
260549137257332738
260549137035046913
260549137160867840
260549136884039680
260549137286692865
260549137018277889
260549137286713344
260549137253138433
260549137244770304
260549137035063298
260549137043451904
260549137097957377
260549141120286720
260549141069971456
260549141099319296
260549141137076226
260549141069975553
260549141149646848
260549141090930689
260549141225160705
260549141183213568
260549141153857536
260549141082558464
260549141174841344
260549141137068032
260549141204201472
260549141179031552
260549141158064130
260549141183221763
260549141195796480
260549141195796481
260549141317423106
260549141405511680
260549141145468928
260549141334200322
260549141246128128
260549141183213569
260549141183221760
260549141447454720
260549141371973633
260549141116092416
260549141296455681
260549141367775232
260549141384536065
260549141388750848
260549141309059072
260549141388726272
260549141460049921
260549141472616448
260549141359382528
260549141472628737
260549141430689792
260549141464227840
260549141325807617
260549141317447680
260549141346799616
260549141384552449
260549141351002112
260549141392920578
260549141304844288
260549141388742656
260549141455847425
260549141464240128
260549141388730368
260549141225148416
260549141447446529
260549145314594817
260549145302024192
260549145356558336
260549145293627393
260549145381703680
260549145264275456
260549145289437184
260549145285246976
260549145322991616
260549145352351744
260549145318797313
260549145415266305
260549145490763776
260549145515921408
260549145394286592
260549145364922368
260549145465610240
260549145427845122
260549145545302017
260549145364930560
260549145490755584
260549145457213440
260549145385902080
260549145448812544
260549145318797312
260549145314619392
260549145583042561
260549145465585664
260549145545297922
260549145494953985
260549145650163712
260549145444614144
260549145641754624
260549145616580608
260549145620795392
260549145641750528
260549145515941888
260549145671118848
260549145423663105
260549145629171713
260549145616596992
260549145633382400
260549149462757376
260549149483745281
260549149580197889
260549149659906049
260549149584396288
260549149538283520
260549149563449345
260549149504729088
260549149517295617
260549149643120640
260549149630554113
260549149542457344
260549149534076929
260549149580197888
260549149643137024
260549149571809280
260549149651521537
260549149689262081
260549149550862336
260549149605367808
260549149756379136
260549149844463617
260549149496328192
260549149777354752
260549149806714881
260549149689278464
260549149466968066
260549149743804416
260549149664083968
260549149852835840
260549149727027200
260549149823483904
260549149852827648
260549149852835842
260549149764763650
260549149743779840
260549149764747264
260549149617975296
260549149655695360
260549149789921280
260549149659893761
260549145520111616
260549153665454080
260549153757745156
260549153686421504
260549153657073664
260549153824833536
260549153719996416
260549153870970880
260549153883557890
260549153858387968
260549153719980033
260549153795481601
260549153824837632
260549153770336256
260549153866805248
260549153929699328
260549153749340160
260549153778712576
260549153963266048
260549153938096129
260549153904529409
260549153866797056
260549153963245568
260549154038743040
260549153992634368
260549154005213184
260549153862610946
260549154013601792
260549153938096130
260549153699016704
260549154055524353
260549153984245760
260549154047131648
260549153980039168
260549153929695235
260549154068119552
260549153719984128
260549154038763520
260549157905907712
260549157918498818
260549157931069440
260549157876543488
260549157868167168
260549157956247552
260549157863960576
260549157998174208
260549157851389953
260549158086246400
260549157914292224
260549158044332032
260549158073683968
260549157964640256
260549158010757120
260549157977198592
260549158128197632
260549157847191552
260549157947842561
260549158157557760
260549158174351360
260549158073667584
260549158077878272
260549158124007424
260549158128197634
260549157884936192
260549158035914753
260549158128209922
260549157960417280
260549158140792832
260549158132383744
260549158065299457
260549158182731777
260549158128218112
260549157905915904
260549158237270016
260549158199492608
260549158140784640
260549158002368512
260549158119800832
260549158161743872
260549158258212864
260549158220464128
260549158254030849
260549158178537472
260549158241435648
260549158069469185
260549157952057344
260549157994000384
260549158082080770
260549158254030848
260549158241456128
260549158191124480
260549158086266880
260549158048501760
260549158195306496
260549162087620608
260549162045669376
260549162087616512
260549162121187329
260549162045677568
260549162137956352
260549162230222849
260549162112798720
260549162104406017
260549162184101891
260549162121179136
260549162255400960
260549162083426304
260549162242826241
260549162121195520
260549162284752896
260549162213466113
260549162209255426
260549162272161792
260549162196684800
260549162267979777
260549162309939201
260549162175696896
260549162259578880
260549162381213697
260549162205061121
260549162263785473
260549162431574016
260549162297331714
260549162242822144
260549162322505731
260549162133766144
260549162188304384
260549162339274752
260549162356056066
260549162381221888
260549162339270656
260549162347671553
260549162444136448
260549162347671552
260549162439946240
260549162435747840
260549162351869952
260549162339291136
260549162167332866
260549162360254465
260549162427359232
260549162200858625
260549162439950336
260549162360266753
260549162276380672
260549162154729473
260549162100203520
260549166235787265
260549166256750592
260549166239989760
260549166269358080
260549166235795456
260549166290333696
260549166353240064
260549166382579714
260549166390996992
260549166235787266
260549166407766018
260549166294511618
260549166416150528
260549166407770112
260549166277738496
260549166416158720
260549166344830976
260549166441299969
260549166453907458
260549166554558465
260549166508437504
260549166340657152
260549166525186048
260549166370017280
260549166533591040
260549166617468928
260549166546178049
260549166651023360
260549166567145472
260549166504230912
260549166567133184
260549166370009090
260549166428737536
260549166525214721
260549166550368256
260549166630051840
260549166466490369
260549166479052800
260549166470676480
260549166613270529
260549166521012224
260549166533574657
260549166453907457
260549166294519808
260549170434277376
260549170455265282
260549170505588736
260549170547531777
260549170547531779
260549170497220608
260549170505592833
260549170530750465
260549170589474816
260549170597867521
260549170509795329
260549170593681409
260549170627215360
260549170467856384
260549170543345664
260549170673377281
260549170597855232
260549170702729218
260549170467831808
260549170505592835
260549170706923520
260549170639798272
260549170711130112
260549170765635584
260549170820182016
260549170644004866
260549170606252032
260549170522386432
260549170761453571
260549170820153344
260549170799181827
260549170677551104
260549170828570625
260549170786615296
260549170832764929
260549170820182017
260549170765656064
260549170606264321
260549170753073154
260549170723700736
260549170522357760
260549170807574529
260549170828541952
260549170664992768
260549170774016000
260549170828558337
260549170795008001
260549170799181826
260549170711121923
260549170820153345
260549170799198209
260549170845335552
260549170719506434
260549170614640640
260549174691520514
260549174641192960
260549174662139904
260549174670536704
260549174657945602
260549174729244673
260549174704099329
260549174880256003
260549174842507265
260549174909620226
260549174771204096
260549174834130945
260549174653759488
260549174867660801
260549174913798144
260549174985113600
260549174884438017
260549174825725952
260549174884446210
260549174834102274
260549174842515457
260549174695698434
260549174997684224
260549174955753472
260549174922182656
260549174754439168
260549174968324098
260549174959951872
260549174741852160
260549174720868352
260549174867668992
260549174989312001
260549174779604993
260549175001886721
260549175031242753
260549174909603840
260549174695710720
260549174909612032
260549174972518400
260549178822897664
260549178890018818
260549178822885376
260549178923577344
260549178843865089
260549178827096065
260549178852270080
260549178940346368
260549178910990336
260549178915164163
260549178952937472
260549178919370755
260549178994876417
260549178940350466
260549178856448000
260549178919358464
260549178894188547
260549178936160256
260549178906783745
260549178957111296
260549178982273024
260549178856443908
260549178994880512
260549179078746112
260549179020021761
260549178990657536
260549178982285313
260549178869039104
260549178940325888
260549179036811264
260549178990661633
260549178881622018
260549179074568192
260549179120685056
260549179141664768
260549179103932416
260549179082956800
260549179124883456
260549179070377984
260549179053584384
260549179087126528
260549179166818304
260549179208765440
260549179049394176
260549179129090048
260549179217170434
260549179108106240
260549179032600576
260549179171012608
260549179191984129
260549178969698304
260549179229749250
260549179196182528
260549183046561792
260549183017218048
260549183071723522
260549183071715329
260549183025594368
260549183017197568
260549183063334913
260549183075917824
260549183033974784
260549183067545600
260549183172390912
260549183038164993
260549183159808000
260549183029776386
260549183218536448
260549183189155840
260549183168192514
260549183184977920
260549183168196609
260549183231102976
260549183122051072
260549183071723520
260549183323389952
260549183226908672
260549183126257664
260549183222738946
260549183252078595
260549183285641217
260549183294013440
260549183101100033
260549183231102977
260549183163994112
260549183352741889
260549183302426624
260549183302422528
260549183289847808
260549183197544449
260549183407259649
260549183419850752
260549183386316800
260549183382106112
260549183361126401
260549183419842560
260549183327571968
260549183193362432
260549183411474432
260549183294038016
260549183428247555
260549183428235265
260549183428235266
260549183289839616
260549183407284224
260549183180767232
260549183260467200
260549183424049154
260549187257630721
260549187228299264
260549187249258496
260549187245068288
260549187245076481
260549187236683777
260549187324760064
260549187207303169
260549187219894272
260549187266048001
260549187299602432
260549187257651202
260549187387682816
260549187345735680
260549187349934081
260549187467345920
260549187370889216
260549187383488513
260549187442204673
260549187446390784
260549187442200577
260549187341516800
260549187463159808
260549187417014274
260549187232473089
260549187446403072
260549187417038849
260549187366690816
260549187576397825
260549187555454976
260549187500908544
260549187593203713
260549187597369344
260549187572224000
260549187458957312
260549187580592128
260549187530285057
260549187622551552
260549187580604416
260549187597381632
260549187580616704
260549187589001218
260549187450593280
260549187446386690
260549187576426496
260549187593175040
260549187572219904
260549187609976832
260549187542863872
260549187232464896
260549191414214656
260549191435182080
260549191468740608
260549191451955201
260549191451951104
260549191405809665
260549191451955200
260549191447769089
260549191506472960
260549191498076160
260549191531634688
260549191619735552
260549191540035584
260549191657480193
260549191577792513
260549191552618496
260549191678443521
260549191724576768
260549191611326465
260549191623925761
260549191678443520
260549191401623553
260549191493881856
260549191594553344
260549191506460672
260549191737176064
260549191720390656
260549191741349889
260549191762341888
260549191699406848
260549191460331521
260549191703613440
260549191712002048
260549191812657152
260549191749734400
260549191779102720
260549191791685632
260549191401611265
260549191695220737
260549191699398656
260549191762313216
260549191795867648
260549191586181122
260549191745560576
260549191477125121
260549191758131201
260549191678427137
260549191640678400
260549191791681536
260549191636508674
260549195642060801
260549195642056704
260549195658850307
260549195725934594
260549195608518656
260549195642052608
260549195751120896
260549195767877632
260549195646238722
260549195759489024
260549195709153281
260549195696590849
260549195746926592
260549195772092416
260549195793063937
260549195671429120
260549195751108608
260549195889537024
260549195759493124
260549195797250048
260549195822419968
260549195742711809
260549195646255105
260549195683987456
260549195889537025
260549195763707905
260549195797250049
260549195918880768
260549195772084224
260549195725946880
260549195830788097
260549195834982400
260549195851763713
260549195633676288
260549195885338624
260549195952451585
260549195906297857
260549195973394432
260549195935657984
260549195935662080
260549195985985536
260549195931467776
260549195969224705
260549195927277568
260549195809816578
260549195784663040
260549195864358912
260549195906297856
260549195914690560
260549195985985537
260549199802806272
260549199832174594
260549199848951809
260549199790227456
260549199857324032
260549199840546816
260549199962177536
260549199823785985
260549199811194880
260549199890890752
260549199832162304
260549199970590720
260549199974764544
260549199848943617
260549199853125633
260549199895068673
260549199890894848
260549199836348416
260549199928631297
260549199962202112
260549199844765696
260549199978983424
260549200046075904
260549199983173635
260549200037699584
260549200033480705
260549199987343361
260549200033501184
260549200058667009
260549200117387264
260549199857344514
260549200188686336
260549200142532608
260549200155140097
260549200176103424
260549199991562241
260549199869906944
260549200171913218
260549200100593664
260549200167718912
260549199790223360
260549199861522436
260549200163528706
260549204001316865
260549203984543744
260549204081008640
260549204114558976
260549204060012544
260549204055834624
260549204215218176
260549204110348289
260549204051644416
260549204034875393
260549204131323904
260549204177465345
260549204202622976
260549204139712512
260549204152315907
260549204181676034
260549204269727747
260549204290707458
260549204349427713
260549204282335232
260549204177461249
260549204290719745
260549204110360577
260549204290711552
260549204252966912
260549204185862144
260549204324270080
260549204349435905
260549204328476672
260549204349440000
260549204399763456
260549204374585344
260549204378808320
260549204013899776
260549204328468480
260549204169068544
260549204294918144
260549204307501056
260549204370395136
260549204370411520
260549204047458306
260549204118761472
260549204114554880
260549208224968704
260549208262725632
260549208187219969
260549208237555714
260549208216576000
260549208208179202
260549208195612672
260549208199811072
260549208178827264
260549208317231105
260549208275308544
260549208237555713
260549208279506944
260549208229163009
260549208216584192
260549208334008320
260549208266924032
260549208334024704
260549208266899456
260549208375967744
260549208250130432
260549208229175297
260549208183025664
260549208283680768
260549208350806016
260549208392740864
260549208266928129
260549208422105088
260549208430489600
260549208308842496
260549208275288064
260549208472420354
260549208296259584
260549208468230144
260549208493412352
260549208464060416
260549208518574080
260549208493412353
260549208438882304
260549208497602562
260549208422113280
260549208438865920
260549208589864960
260549208556322816
260549208405336065
260549208346595329
260549208526954496
260549208455655425
260549208577302528
260549208522752001
260549208451477504
260549208434692096
260549208535339008
260549208581500928
260549208250122241
260549208543723520
260549208589877248
260549208560521216
260549208560517120
260549212431851521
260549212402487296
260549212373147648
260549212402511872
260549212398309376
260549212444438528
260549212528324609
260549212436037633
260549212444426240
260549212431867904
260549212436062208
260549212427653121
260549212431863808
260549212461232128
260549212528312321
260549212574461952
260549212415074305
260549212557701120
260549212536721408
260549212603826176
260549212557692928
260549212641570817
260549212633178112
260549212599635970
260549212641570816
260549212490592257
260549212658356224
260549212645777410
260549212385722370
260549212633186304
260549212603809793
260549212444442625
260549212532506626
260549212725452800
260549212683522048
260549212649963520
260549212733849600
260549212687695872
260549212532527106
260549212679311360
260549212771598336
260549212746444801
260549212700286976
260549212582846464
260549212750614528
260549212608008192
260549212637372418
260549212469608448
260549212670939137
260549212738056193
260549212759011328
260549212373151745
260549212696104960
260549212771581953
260549212683530240
260549212486369281
260549212775792640
260549212436037634
260549216601006081
260549216571625472
260549216672288769
260549216571621376
260549216680697856
260549216621981697
260549216634540033
260549216634540032
260549216647118849
260549216630362112
260549216626159616
260549216575844352
260549216772960256
260549216626163713
260549216676491264
260549216655527937
260549216701652992
260549216613572609
260549216831672322
260549216718446592
260549216798113792
260549216819097600
260549216739409920
260549216722616321
260549216764563457
260549216726831104
260549216743591937
260549216781357056
260549216835883008
260549216710045696
260549216877817856
260549216898805760
260549216793927680
260549216840065024
260549216827486208
260549216953303040
260549216705843201
260549216827502595
260549216856854528
260549216714256385
260549216923967488
260549216823300096
260549216731004928
260549216902987777
260549216978468864
260549216957517825
260549216898801664
260549216953311232
260549216835874816
260549216965914624
260549216714248192
260549216974290946
260549220770144256
260549220782718976
260549220791103491
260549220778524672
260549220833038336
260549220904341505
260549220824674304
260549220992430084
260549220854034433
260549220958879744
260549220870803456
260549220895965184
260549220975644672
260549220874985472
260549220916936704
260549221059543040
260549221013409792
260549220954681345
260549220967280640
260549220967276544
260549220862398464
260549221009219584
260549220879183873
260549220971466752
260549221042765825
260549220996640768
260549221084721152
260549221059538944
260549221122457602
260549221076320260
260549221160210432
260549221093089280
260549220992430080
260549221164408832
260549220916940801
260549221139226624
260549220887584768
260549221164396545
260549221126635520
260549221168599040
260549221076312064
260549220770127872
260549220891779073
260549221168590848
260549221176991745
260549224977006593
260549225086087169
260549224997978112
260549225023164417
260549225077698560
260549225002180608
260549225086083072
260549225048338432
260549225073500161
260549225186725888
260549225044144129
260549225136406529
260549225018953728
260549225027338241
260549225132195840
260549225178361856
260549225216090112
260549225153175552
260549225337741315
260549225274810369
260549225190920194
260549225241260032
260549225136418816
260549225266425858
260549225136418817
260549225081888769
260549225161584640
260549225291599872
260549225249636352
260549225295790080
260549225320964096
260549225346113537
260549225291591681
260549225371275264
260549225341915136
260549225299988480
260549225232867329
260549225182531585
260549225312550912
260549225291595776
260549225308377088
260549225228664832
260549224985415680
260549225312567297
260549225320960000
260549225140584448
260549225337733120
260549225358696448
260549225006395393
260549229171318784
260549229175533568
260549229204881408
260549229246812160
260549229192298497
260549229188096000
260549229255213058
260549229225840640
260549229213282305
260549229238427648
260549229280391168
260549229326528512
260549229238427649
260549229179711488
260549229330706432
260549229385244672
260549229271982081
260549229259411456
260549229360074752
260549229410385920
260549229381033984
260549229393625089
260549229410406400
260549229381025794
260549229439774720
260549229494272001
260549229515272194
260549229515259905
260549229385232385
260549229213282304
260549229532041216
260549229485887489
260549229490102272
260549229506875392
260549229485891584
260549229402013696
260549229498478595
260549229565603841
260549229473304576
260549229464932353
260549229427183616
260549229158756352
260549229334913024
260549229406199809
260549229431377920
260549233353035777
260549233353048065
260549233361440769
260549233428533249
260549233382416384
260549233403392000
260549233390809090
260549233378205698
260549233365635072
260549233432727552
260549233520820225
260549233487253505
260549233474674688
260549233374031872
260549233453694976
260549233504026626
260549233415958530
260549233399169025
260549233424355328
260549233449500673
260549233587929088
260549233562759168
260549233390788609
260549233583747073
260549233638256640
260549233571135489
260549233457901572
260549233512435713
260549233571143680
260549233659236353
260549233579532288
260549233621487617
260549233659240448
260549233361448961
260549233466277889
260549233533407233
260549233558552577
260549233571160064
260549233663430656
260549233734717440
260549233713762304
260549233646637056
260549233709551616
260549233642455041
260549233650843648
260549233709551617
260549233667604481
260549237635444738
260549237643816960
260549237643816964
260549237706735616
260549237648023552
260549237597671424
260549237723496451
260549237660594178
260549237580902401
260549237664780290
260549237622849536
260549237710942208
260549237731905537
260549237769637888
260549237664796672
260549237597671426
260549237681569793
260549237559926785
260549237778051072
260549237757071362
260549237694160896
260549237731901440
260549237761269760
260549237740294144
260549237568311296
260549237547347968
260549237614444544
260549237836759040
260549237765468160
260549237639610368
260549237799010306
260549237765459969
260549237782241280
260549237861937153
260549237929033729
260549237924835328
260549237937414146
260549237891293184
260549237853519872
260549237870313472
260549237908058112
260549237798993920
260549237899657217
260549237878706177
260549237954191360
260549237668970496
260549237819969536
260549241770999808
260549241762615297
260549241754226688
260549241859084289
260549241842327552
260549241821347840
260549241783582720
260549241812971522
260549241842323457
260549241909440512
260549241850703873
260549241838116865
260549241863274497
260549241775214593
260549241817153538
260549241875877888
260549241846525953
260549241896837120
260549241968140288
260549241909432320
260549241737453569
260549241959772161
260549241850695681
260549241959768064
260549241947176961
260549241846521856
260549241917808640
260549241871691777
260549241833938944
260549241867481088
260549241972346880
260549241917812737
260549241993306113
260549241913622528
260549242131726336
260549241901035521
260549242052018177
260549241976537088
260549241989111808
260549242093969408
260549241955577856
260549242093965312
260549241980735488
260549242127527936
260549242022682624
260549242014289920
260549241884250112
260549242119151617
260549241838133248
260549242039447552
260549242089787392
260549242102374400
260549245994688513
260549245961121792
260549245969522688
260549246024024064
260549245986304000
260549246019846144
260549246128889857
260549246045011968
260549246149865472
260549246011469824
260549246070173696
260549246024032257
260549245990477824
260549246128889859
260549246107926528
260549245982097408
260549246200205313
260549246074359808
260549246128889858
260549246019837952
260549246158266369
260549246141472768
260549246103715840
260549246216990720
260549246246342656
260549246166646784
260549246091161600
260549246254735361
260549246237933568
260549246221185024
260549246334406656
260549246284095488
260549246263128066
260549246279892992
260549246317629440
260549246300856320
260549246237949952
260549245931757568
260549246191820800
260549246267314176
260549246342791168
260549246342803456
260549246321840128
260549246284099584
260549246338613251
260549246057594882
260549246309244929
260549246242148352
260549246254718976
260549246086946816
260549245973712896
260549246284091393
260549246300860416
260549246313447424
260549250130247680
260549250159620098
260549250188996608
260549250218332161
260549250130247681
260549250222534657
260549250243522560
260549250188984320
260549250159628288
260549250209947649
260549250306433024
260549250314817536
260549250331574272
260549250159624193
260549250142834688
260549250239328256
260549250151239681
260549250251902976
260549250310606848
260549250293841922
260549250352549888
260549250277056513
260549250356756480
260549250134446080
260549250394517505
260549250457403392
260549250461601792
260549250469990401
260549250423873538
260549250537111553
260549250499366914
260549250490986496
260549250440634368
260549250176393217
260549250499346434
260549250495180800
260549250444840960
260549250293841921
260549250524528640
260549250520334336
260549250419671040
260549250402897921
260549250474201088
260549250415464448
260549254341349376
260549254324576256
260549254353940480
260549254404255745
260549254429409280
260549254391689216
260549254328758273
260549254509113344
260549254345539584
260549254483955712
260549254332964865
260549254404272128
260549254400065536
260549254467158016
260549254542667777
260549254441992192
260549254416826371
260549254425243650
260549254412640256
260549254567837696
260549254421049344
260549254676893696
260549254626549760
260549254530101249
260549254576238592
260549254651715585
260549254475554817
260549254660124673
260549254504914944
260549254542655488
260549254723039232
260549254613987328
260549254643322880
260549254580416512
260549254592999424
260549254555238402
260549254689484800
260549254496546818
260549254639149057
260549254597181440
260549254727204864
260549254731399168
260549254706241537
260549254727225344
260549254689468416
260549254702063617
260549254727229440
260549254504923137
260549254630748160
260549254391668736
260549254584627200
260549254467174400
260549254588817408
260549254706233349
260549254446215168
260549258535641088
260549258535632897
260549258648899585
260549258606944256
260549258665664514
260549258648891392
260549258627932160
260549258556624896
260549258724376577
260549258560802816
260549258615349248
260549258590162944
260549258686631936
260549258548215809
260549258665660416
260549258552434689
260549258585976833
260549258674053120
260549258535645184
260549258741153793
260549258762137601
260549258749571072
260549258715987970
260549258825052160
260549258695028736
260549258799874048
260549258753753090
260549258795696128
260549258674061312
260549258770526209
260549258850222080
260549258850213889
260549258762129409
260549258745352193
260549258837639168
260549258766327809
260549258711822337
260549258900549633
260549258707603456
260549258720194560
260549258812461057
260549258892148736
260549258879569920
260549258690834432
260549258879590401
260549258783100928
260549258871205888
260549258695016449
260549258925723648
260549262755115009
260549262734135296
260549262717358080
260549262767702016
260549262805454848
260549262776082432
260549262763499520
260549262721564672
260549262910291968
260549262788661248
260549262771896320
260549262721564673
260549262729936896
260549262813835265
260549262801264640
260549262784471040
260549262910300161
260549262927073282
260549262788673538
260549262780289024
260549262805446656
260549262889320448
260549262994190337
260549262859972608
260549262822211584
260549262834810880
260549262939676675
260549262969020417
260549262755110912
260549263006777345
260549262960644096
260549262977421312
260549262885146624
260549262897709060
260549263006777346
260549263036121088
260549262742523906
260549262931271681
260549263065509888
260549263078064128
260549262893535232
260549263115837440
260549262809645056
260549263107428352
260549263036125184
260549263061307392
260549263019364352
260549263061311489
260549262973210624
260549262914506752
260549262834794496
260549263036149760
260549266949406720
260549266932633600
260549266932629505
260549266957815808
260549266945236993
260549266949435392
260549267050074113
260549267003957248
260549266982977538
260549266970394624
260549266903293952
260549266982977536
260549266899087362
260549267003944960
260549266915880960
260549266962018304
260549267016544257
260549267050070016
260549267112996864
260549267201077248
260549267108790273
260549267154952194
260549267083653120
260549267075264512
260549267154952193
260549267104595968
260549267159130113
260549267289165824
260549267159130112
260549267024904192
260549267276591104
260549267129786369
260549266995560448
260549267117178880
260549267276591105
260549267293368320
260549267238834176
260549267071070210
260549267238842368
260549267234619392
260549267192684544
260549267301752832
260549267280777216
260549267087822849
260549267314327552
260549267251404800
260549267192680448
260549271177285633
260549271156318208
260549271194046466
260549271152128000
260549271097593856
260549271273734146
260549271143735297
260549271160512512
260549271185657856
260549271206629377
260549271265349632
260549271135346691
260549271219216384
260549271252791297
260549271206645761
260549271370207232
260549271189876736
260549271215038464
260549271391199232
260549271336660995
260549271412154368
260549271357620224
260549271160496130
260549271307317249
260549271303098369
260549271227600896
260549271361826816
260549271475089408
260549271294722049
260549271387009024
260549271215022081
260549271269564416
260549271428927491
260549271177289728
260549271273734144
260549271445725185
260549271336669185
260549271277936640
260549271420563456
260549271428935681
260549271433134080
260549271399587840
260549271454089216
260549271445725184
260549271487651840
260549271303102464
260549271428927490
260549271437332481
260549271466688512
260549271412150273
260549271345053696
260549271470886912
260549275342229504
260549275367387137
260549275291901952
260549275384156161
260549275325444096
260549275421925376
260549275447078913
260549275350605824
260549275501617152
260549275338022913
260549275442888706
260549275463856131
260549275400929281
260549275409326081
260549275421913088
260549275514179585
260549275497406464
260549275430301697
260549275388350468
260549275522576384
260549275614851072
260549275317059585
260549275623227393
260549275291877377
260549275572916224
260549275489009664
260549275438682113
260549275681968128
260549275400953856
260549275619057666
260549275631628288
260549275690336256
260549275392561152
260549275627438080
260549275644219392
260549275472240640
260549275635814400
260549275484831745
260549275476447233
260549275501600769
260549275287691265
260549279519744001
260549279494598656
260549279490379776
260549279557509121
260549279482011649
260549279519744000
260549279540719616
260549279515545602
260549279637204993
260549279645593600
260549279544926209
260549279553314819
260549279645581313
260549279490400256
260549279586844673
260549279502958592
260549279507177473
260549279641370624
260549279670734848
260549279758823425
260549279674937344
260549279763005441
260549279716896769
260549279599448064
260549279771422720
260549279540719617
260549279662366720
260549279633010690
260549279612039168
260549279716884480
260549279796580352
260549279880470528
260549279729459202
260549279779786752
260549279603630082
260549279884648448
260549279821733888
260549279679123456
260549279846891521
260549279897231360
260549279888846848
260549279612010499
260549279842709504
260549279733661696
260549279884644352
260549279712686080
260549279620403200
260549279867879425
260549279612010497
260549279532343296
260549279859478528
260549283688890369
260549283705667585
260549283743399937
260549283781165058
260549283806330881
260549283684683777
260549283697287172
260549283793756162
260549283818917891
260549283793752064
260549284007641089
260549283693068289
260549283927949313
260549283881811968
260549283953123328
260549283898597377
260549283886034945
260549283781152769
260549283982487552
260549283877634048
260549283898593281
260549284011847681
260549283957313538
260549283886006272
260549283919589376
260549283999277057
260549284032806912
260549283940540418
260549283919568896
260549283953143808
260549284070567937
260549284062167040
260549284011864066
260549283898589185
260549284007661569
260549284083142656
260549283995082752
260549283995074564
260549284087336960
260549284057976832
260549283797938176
260549283940544512
260549284070567938
260549283927977984
260549287971262465
260549287916752896
260549287920955392
260549287920951296
260549288013201409
260549287946096641
260549287887384577
260549287920947201
260549287895760897
260549288004825090
260549287967092736
260549288013217793
260549288013217792
260549288080330754
260549288017420290
260549288034193408
260549288055160834
260549288025812992
260549288206143489
260549288088702976
260549288004816897
260549287992246272
260549288013230082
260549287891587072
260549288164225026
260549288109699072
260549288109678592
260549288134860801
260549288042590210
260549288143241216
260549288239697920
260549288155815938
260549288260673536
260549288151617536
260549287950315520
260549288248102912
260549288218726401
260549288197750787
260549288084533248
260549288264867840
260549288164200448
260549288147419136
260549288239706112
260549288164196353
260549288264871938
260549288088707072
260549288243900417
260549288189366272
260549287979667456
260549288172605441
260549288172593152
260549287983841282
260549287954501633
260549288281649153
260549288243904512
260549292136230912
260549292132024320
260549292132028416
260549292165562368
260549292085878784
260549292132032512
260549292090093568
260549292148801536
260549292127825922
260549292106846209
260549292224311298
260549292207513600
260549292106862595
260549292257845249
260549292324966400
260549292165562369
260549292283002881
260549292341723136
260549292123639808
260549292303990784
260549292396273664
260549292329144320
260549292417249280
260549292299792385
260549292341743616
260549292161384450
260549292090085377
260549292274618368
260549292408860672
260549292379480064
260549292148793344
260549292434010112
260549292425625601
260549292434006016
260549292366897152
260549292366888960
260549292442390529
260549292467556353
260549292404645888
260549292454985729
260549292396261376
260549292287221760
260549292413034496
260549292123648002
260549292337541121
260549292408844290
260549292450803713
260549292324950016
260549292450803712
260549292102656002
260549292421443584
260549296322134016
260549296259207169
260549296322121729
260549296338911232
260549296343105536
260549296351494145
260549296380862465
260549296259207168
260549296426983424
260549296313753600
260549296406032385
260549296322138112
260549296393420801
260549296393437184
260549296359870464
260549296506675200
260549296418598912
260549296498286592
260549296565399553
260549296523460609
260549296603164672
260549296565415936
260549296385048577
260549296573784064
260549296561205248
260549296670261248
260549296418590720
260549296401809408
260549296632500224
260549296523460608
260549296389238784
260549296527654912
260549296594759683
260549296569597952
260549296615739394
260549296628305920
260549296561213440
260549296510865408
260549300545798144
260549300570959873
260549300554186752
260549300575145984
260549300520644610
260549300566753280
260549300654845952
260549300457701376
260549300583559168
260549300549988352
260549300583559169
260549300533207040
260549300650655744
260549300579336192
260549300512243712
260549300474503171
260549300487065602
260549300516450304
260549300675813376
260549300659048448
260549300457713664
260549300629684224
260549300680019970
260549300684218370
260549300633882625
260549300768100355
260549300558368769
260549300671635456
260549300667437056
260549300612911104
260549300696780802
260549300675821568
260549300768088064
260549300738732032
260549300700975106
260549300847788032
260549300692586497
260549300801662976
260549300709367809
260549300864552960
260549300751302656
260549300868763648
260549300742918144
260549300843585536
260549300751323136
260549300856180737
260549300784861184
260549300742918146
260549300789063682
260549300814233600
260549300864569345
260549300650663936
260549300549984257
260549304681377792
260549304731705344
260549304652013568
260549304668794880
260549304777834496
260549304668811264
260549304673005569
260549304681365504
260549304740114432
260549304719122433
260549304782057474
260549304744296449
260549304756875264
260549304886886400
260549304769474560
260549304710729728
260549304693977088
260549304660393985
260549304823971840
260549304933027840
260549304886894593
260549304853360640
260549304865931264
260549304970784768
260549304941432834
260549304995966976
260549304740102145
260549304844967936
260549304870109184
260549305063067648
260549304941432832
260549304987574272
260549305033699328
260549305016913921
260549308884070401
260549308892463104
260549308930224128
260549308871503874
260549308951183364
260549308963766273
260549308879888384
260549308946993152
260549308959567872
260549309085401089
260549309039263744
260549309106368512
260549309039247360
260549309047652353
260549308930207744
260549308875685888
260549309118951427
260549309118943234
260549308993138689
260549309106384896
260549309097984003
260549308951175168
260549308946993154
260549309240598530
260549309190250497
260549309257355264
260549309089591296
260549309177679872
260549309123153920
260549309152522240
260549309127348224
260549309219627008
260549309169295361
260549309253160960
260549309169295360
260549309240602624
260549309257359360
260549309089603584
260549309236400128
260549309232185345
260549309177659393
260549309051838464
260549308984725504
260549309244784640
260549308900835329
260549309139927042
260549313057406977
260549313049026562
260549313208389632
260549313036443649
260549313162260482
260549313111937024
260549313095147520
260549313145487360
260549313233571842
260549313120313344
260549313233559552
260549313174835200
260549313141288961
260549313309069313
260549313292296192
260549313153871876
260549313342631936
260549313388769281
260549313246158848
260549313288093696
260549313346809857
260549313183223809
260549313371967488
260549313371992064
260549313430712320
260549313392947200
260549313342611456
260549313422311424
260549313258745857
260549313288089600
260549317239119874
260549317251702785
260549317260107776
260549317297844225
260549317255905281
260549317281062912
260549317243322369
260549317390123008
260549317427884034
260549317356572672
260549317465632768
260549317377552384
260549317276860416
260549317377552386
260549317377540097
260549317411078145
260549317348163584
260549317402689536
260549317427875840
260549317432078336
260549317285253120
260549317469818881
260549317469814784
260549317381738496
260549317478215680
260549317482405888
260549317444653056
260549317604028419
260549317553709056
260549317557878784
260549317469802497
260549317457231872
260549317591457792
260549317465624576
260549317255901184
260549317511745536
260549317381722113
260549317591441410
260549317641768960
260549317595635712
260549317557899264
260549317641793538
260549317474017280
260549317633388545
260549317390118913
260549317490769921
260549317633392640
260549317465628673
260549317604028420
260549317511757824
260549321454407680
260549321479557120
260549321492140033
260549321542471680
260549321504731136
260549321504747522
260549321567649792
260549321525694464
260549321454403584
260549321567641600
260549321542488067
260549321555070976
260549321622159360
260549321668304896
260549321748013057
260549321567657984
260549321672507392
260549321634750466
260549321680887810
260549321689276416
260549321693483008
260549321714462721
260549321710264321
260549321710260224
260549321584414720
260549321617977345
260549321701863424
260549321630576643
260549321697669122
260549321529892864
260549321659912192
260549321768984578
260549321425035264
260549321722834945
260549321798328320
260549321777364992
260549321764794368
260549321831878658
260549321731231744
260549321810915328
260549321831890944
260549321529884672
260549321836089345
260549321798336512
260549321626357760
260549321433427969
260549321500553216
260549325644500994
260549325627731968
260549325623545856
260549325791309826
260549325686448128
260549325753548800
260549325673865218
260549325665480706
260549325623541761
260549325824856065
260549325623533568
260549325669691392
260549325682266112
260549325736800256
260549325782921216
260549325854228480
260549325841657858
260549325740969984
260549325933932544
260549325850025984
260549325757751296
260549325879398402
260549325816487937
260549325824860160
260549325753577474
260549325673865216
260549325816487939
260549325816463362
260549325875191809
260549326005207041
260549325854212096
260549325963264000
260549325896159234
260549325883588609
260549326017818625
260549325963264001
260549325921337347
260549325845843969
260549325904568320
260549325753573377
260549325980057601
260549325980057600
260549326034591745
260549325996838913
260549325975863296
260549325912940544
260549325959077888
260549325787107329
260549325938110464
260549325988438016
260549325812273152
260549329826217986
260549329817845760
260549329884938241
260549329914302464
260549329838813184
260549329897549825
260549329973047297
260549329960464385
260549329826230272
260549329964630016
260549329813659649
260549329876566017
260549330023370752
260549330035933185
260549330040147968
260549329989816321
260549329834614784
260549329989795842
260549329973043200
260549329826238464
260549329947856898
260549329993994240
260549330069495809
260549330124034049
260549330153390081
260549330048520193
260549329985605632
260549329994010624
260549330031763456
260549329943678976
260549330098860032
260549330203729921
260549330157568003
260549330170155008
260549330224705538
260549330186928128
260549330186952704
260549330191134723
260549330094657537
260549330212093952
260549330216308736
260549330077892608
260549330082095104
260549334112800769
260549334058291200
260549334070861824
260549334087659520
260549334129590272
260549334037299200
260549334137962496
260549334234460160
260549334083436544
260549334100226049
260549334142164995
260549334066675712
260549334070865921
260549334117019648
260549334196686848
260549334112804864
260549334116990976
260549334133788672
260549334171545601
260549334142177280
260549334251220994
260549334360268801
260549334045691906
260549334343495683
260549334293164032
260549334137978880
260549334192500736
260549334158942209
260549334335098880
260549334381236226
260549334171525120
260549334020521984
260549334351880193
260549334360272897
260549334326710272
260549334351880194
260549334347702273
260549334280597504
260549334049902592
260549334351892480
260549334377054208
260549334217678851
260549334188302337
260549334381236225
260549334372872192
260549334062481408
260549334418984960
260549338240016384
260549338281959424
260549338252591104
260549338227433475
260549338290343936
260549338206457857
260549338315497472
260549338340683776
260549338332278784
260549338252599298
260549338319691776
260549338462306304
260549338521034752
260549338432950272
260549338487484416
260549338445516801
260549338500059136
260549338290339840
260549338437148674
260549338604904449
260549338508447745
260549338575536128
260549338508439554
260549338571370496
260549338458107905
260549338609098753
260549338323877888
260549338361634816
260549338491662337
260549338495860736
260549338500038656
260549338592329728
260549338604896256
260549338575560704
260549338495852545
260549338558775296
260549338525233154
260549338374217729
260549338617499648
260549338604908546
260549338567168001
260549338516840448
260549342400757760
260549342455287808
260549342480449536
260549342413332481
260549342501425155
260549342505603072
260549342493040641
260549342509821954
260549342572716032
260549342493032448
260549342497239042
260549342518198272
260549342396571648
260549342560133122
260549342585307136
260549342560129024
260549342497210368
260549342597898240
260549342685954048
260549342660812801
260549342404960256
260549342585294848
260549342719520770
260549342644035584
260549342493044737
260549342673379328
260549342740492288
260549342753067010
260549342610481152
260549342736293888
260549342761467905
260549342769840128
260549342799228929
260549342757257218
260549342472056835
260549342656618497
260549342799216640
260549342807588864
260549342757281792
260549342648217600
260549342769848320
260549342782423041
260549342698536962
260549342673399809
260549342748876800
260549346611838976
260549346620231681
260549346674745344
260549346704113664
260549346737680384
260549346595069952
260549346746068995
260549346775416832
260549346636992513
260549346817351683
260549346834149378
260549346716708864
260549346720874496
260549346892840961
260549346863509505
260549346737655808
260549346699911168
260549346804776961
260549346947375107
260549346767028224
260549346909634561
260549346829950976
260549346704125952
260549346871885824
260549346842525697
260549346968342528
260549346905423872
260549346955767810
260549346850918400
260549346993504256
260549346985123841
260549346746056704
260549346930618369
260549346821545984
260549346884464640
260549346972557313
260549346943180800
260549347001896960
260549346930618368
260549346691534848
260549350806142978
260549350806138880
260549350797762561
260549350806142976
260549350877446144
260549350856482819
260549350789357569
260549350969720833
260549350898429953
260549350789357568
260549351007453184
260549351091363840
260549350952931328
260549350978093057
260549351078776832
260549351036833794
260549351057809409
260549350957129728
260549351036817411
260549350994894850
260549351133310976
260549350885838848
260549350999068672
260549351066181635
260549350982287360
260549350801936384
260549351049404417
260549351066181632
260549351108128769
260549351011651584
260549351196196864
260549351196217344
260549350906818560
260549351120715776
260549351099727873
260549350952955904
260549351145881600
260549351192006657
260549351196200960
260549351133282304
260549351179436032
260549351175233536
260549351124918272
260549351150075904
260549355004628993
260549355059163136
260549354987864064
260549354987855872
260549355084324864
260549355130454016
260549355168215040
260549355197566976
260549355147235328
260549355109498880
260549355268874244
260549355138867200
260549355252105216
260549355327594496
260549355285671936
260549355231141888
260549355247898624
260549355205951490
260549355210166272
260549355176620032
260549355046588417
260549355331792896
260549355361153025
260549355210166273
260549355294056448
260549355365335041
260549355285659649
260549355075948545
260549355138854913
260549355319197696
260549355050766336
260549355210149889
260549355092713472
260549355294048256
260549355096899586
260549355373723649
260549355126259712
260549355352752129
260549355159814144
260549355130478593
260549355038203905
260549355197575168
260549355256307712
260549355268874245
260549355122089984
260549355029790720
260549355252101120
260549355382124546
260549355382136833
260549355164016640
260549355151425538
260549355340173312
260549359207329792
260549359194742785
260549359249276928
260549359211540481
260549359198945281
260549359349948416
260549359236694016
260549359266066434
260549359349932033
260549359287033856
260549359236685825
260549359379292160
260549359303815169
260549359358312449
260549359417057280
260549359287009281
260549359333163008
260549359387676673
260549359417061377
260549359354122240
260549359446396928
260549359337361408
260549359547056128
260549359492530177
260549359505129472
260549359450595328
260549359534501889
260549359349948417
260549359521890304
260549359484149761
260549359568027648
260549359341559808
260549359396089857
260549359555473409
260549359526100993
260549359287017473
260549359463186432
260549363451961345
260549363439378432
260549363468750848
260549363481317376
260549363393245184
260549363498110976
260549363552632832
260549363451977728
260549363498119169
260549363602952195
260549363598782467
260549363384848384
260549363640709120
260549363632316416
260549363636502530
260549363430981632
260549363640721409
260549363623940098
260549363703611394
260549363707822082
260549363514888192
260549363724607489
260549363758166016
260549363678445570
260549363728801792
260549363691044864
260549363636502528
260549363774939137
260549363682668544
260549363619745792
260549363783307264
260549367570771969
260549367692423168
260549367658852352
260549367637884928
260549367562399745
260549367566589954
260549367675633665
260549367700803585
260549367583363072
260549367717576704
260549367738540033
260549367579160579
260549367658848257
260549367684022273
260549367881146368
260549367805661184
260549367734337538
260549367839219715
260549367730151424
260549367797256192
260549367566589952
260549367856001024
260549367835025408
260549367939874816
260549367977627648
260549367763697664
260549367918895107
260549367927279616
260549367889526784
260549367851790336
260549367902113792
260549367918911488
260549367700811776
260549367931490304
260549367826616321
260549367889539073
260549367931482113
260549367948259329
260549367784677376
260549367629496322
260549367969243136
260549371827994624
260549371765075968
260549371949621248
260549371823800320
260549371962200064
260549371953823745
260549371916062720
260549372037701632
260549371765080065
260549372041891840
260549371857338368
260549371966406656
260549371903479809
260549371865751553
260549372020920321
260549372037693441
260549372008353792
260549371995762688
260549371995754496
260549372092219392
260549371928662016
260549372008345600
260549372062863360
260549372150951936
260549372159336448
260549371999944704
260549372134162432
260549372117405697
260549372171931648
260549372171919360
260549371983179776
260549371853152256
260549372071256064
260549372041904128
260549371890892801
260549371999965185
260549376001310720
260549376064237569
260549376043266048
260549375992938498
260549376047460352
260549375971958784
260549376022294529
260549376043270145
260549376127164419
260549376164896768
260549376148115457
260549376018087939
260549376185868289
260549376076832769
260549376001335296
260549376215220225
260549376215220226
260549376341069824
260549376332677120
260549376169095168
260549376223625216
260549376156516353
260549376181686272
260549376265564160
260549376202645504
260549376320077825
260549376257187842
260549376160698368
260549376261365761
260549376278134785
260549376148123649
260549376332681216
260549376030691329
260549376336883712
260549376303308800
260549376009728002
260549376366243841
260549376269754368
260549376341061632
260549376244592640
260549376089395200
260549376185868288
260549376202661888
260549380174659584
260549380166275072
260549380174663680
260549380212396032
260549380241776640
260549380266917888
260549380338241536
260549380195627008
260549380296302592
260549380254351360
260549380262748161
260549380216594434
260549380422135809
260549380455665664
260549380350816256
260549380304687104
260549380321456129
260549380443090944
260549380375990272
260549380501827585
260549380304678912
260549380384362497
260549380409544705
260549380317257728
260549380275322883
260549380505993216
260549380434694144
260549380392767488
260549380413730816
260549380187226112
260549380547936256
260549380455669760
260549380455673856
260549380531183616
260549380212408320
260549380480827392
260549380526972930
260549384381554689
260549384457048064
260549384457027584
260549384373161984
260549384440254464
260549384553504769
260549384356372480
260549384444461057
260549384427667456
260549384339611648
260549384591261697
260549384381550592
260549384545124353
260549384645787648
260549384461225984
260549384490610688
260549384633188352
260549384721285121
260549384645799936
260549384515747840
260549384675147777
260549384410914816
260549384360583168
260549384691924993
260549384498987008
260549384628994048
260549384423485442
260549384704491520
260549384649965568
260549384721276928
260549384725491712
260549384683544576
260549384524161024
260549384608026624
260549384503185410
260549384582860801
260549384457027585
260549384670949377
260549388538089472
260549388605222912
260549388567445506
260549388554891264
260549388563279873
260549388559056896
260549388592619520
260549388546482176
260549388655554560
260549388575858689
260549388697477120
260549388760383489
260549388697493504
260549388621979649
260549388609417217
260549388538093570
260549388743606272
260549388601004033
260549388865265665
260549388705865728
260549388823322624
260549388907208704
260549388835893248
260549388949131266
260549388915593216
260549388852662272
260549388588421121
260549388852686849
260549392728223745
260549392803708928
260549392736612353
260549392774332418
260549392799498240
260549392774356992
260549392820473857
260549392845635585
260549392845660162
260549392870830083
260549392870801408
260549392816283648
260549392824680448
260549392929533952
260549392833069056
260549392925339648
260549393067945984
260549393026007040
260549393038573568
260549392845651969
260549393118294016
260549393067937793
260549393122459648
260549392950493184
260549393093099521
260549392971468801
260549393034407939
260549393135042561
260549393097322496
260549393046962178
260549392963096576
260549396972843008
260549396964446208
260549396930895872
260549396926717955
260549396939288577
260549396939296768
260549396977033217
260549397153189890
260549397178368000
260549397073498113
260549397035749376
260549397136416768
260549396951863296
260549396947689472
260549397086089217
260549397174161408
260549397018992640
260549397157400576
260549397006401536
260549397249658880
260549397178355712
260549397123842048
260549397274824704
260549397228683264
260549397295804416
260549397316792321
260549396964450305
260549397333561345
260549397153214464
260549397308391424
260549397299986433
260549397312589824
260549397228691456
260549397258067968
260549397270650881
260549397291626496
260549401121013760
260549401129390081
260549401141985280
260549401171337216
260549401209098241
260549401125212160
260549401158770690
260549401225867265
260549401221664768
260549401276211202
260549401179742208
260549401330716672
260549401355894784
260549401183928321
260549401263603712
260549401355898880
260549401251024896
260549401259413504
260549401192300544
260549401188126721
260549401406214144
260549401448177664
260549401263632384
260549401402036224
260549401532039168
260549401490116610
260549401532063744
260549401502695424
260549401267826688
260549401506893824
260549401443962880
260549401418821633
260549401360080897
260549401443975169
260549401188126720
260549401519464448
260549401305567232
260549401372676096
260549401506881536
260549401267798016
260549401431379969
260549401355882496
260549401494302721
260549401288769537
260549405340495872
260549405378244609
260549405395021824
260549405411778560
260549405390798849
260549405390802944
260549405386629120
260549405520842752
260549405436948480
260549405327888384
260549405466316800
260549405504049152
260549405424353280
260549405436940288
260549405415981056
260549405474689025
260549405420158976
260549405483094016
260549405353074688
260549405466312704
260549405545988097
260549405462110208
260549405583753218
260549405558575105
260549405554388993
260549405445349376
260549405520850944
260549405516636162
260549405520830464
260549405592150016
260549405428563970
260549405638283264
260549405617307648
260549405629894658
260549405583736832
260549405453725696
260549405617299456
260549405495681024
260549405600542721
260549405617295360
260549405638266880
260549405579571201
260549405680222208
260549405550202880
260549405508259841
260549405667643392
260549405688623104
260549405424381952
260549405676040193
260549405696991232
260549405717962753
260549405722157056
260549405717958656
260549405487284226
260549409526390784
260549409618665473
260549409576742912
260549409559937025
260549409585106946
260549409593511937
260549409618677760
260549409559953408
260549409622859776
260549409681584129
260549409769660416
260549409652236289
260549409748705280
260549409807413248
260549409731907584
260549409715154944
260549409677402112
260549409836773376
260549409790640128
260549409572528128
260549409920655360
260549409782255616
260549409916469248
260549409916477440
260549409861935104
260549409916461056
260549409912270848
260549409866145792
260549409908088832
260549409769664512
260549409744494594
260549409895493632
260549409547370496
260549413808775170
260549413783613440
260549413846528000
260549413812965377
260549413880086528
260549413850730496
260549413817163778
260549413775237120
260549413766823936
260549413724905472
260549413896876032
260549413846532096
260549413724884992
260549413812973569
260549413989134338
260549413875875840
260549413993340928
260549413997522946
260549413993345025
260549413909458944
260549413947207681
260549413993345024
260549413804580865
260549414005899265
260549414026874880
260549414022705152
260549413993316352
260549413787820032
260549414056230913
260549414014287872
260549413968158721
260549414064648192
260549413892665345
260549414039457792
260549413859098626
260549414106578944
260549414039453697
260549414077218816
260549414110785537
260549413997527040
260549414102376449
260549414005919744
260549414106566657
260549413951377408
260549414110769152
260549413737488384
260549414052061184
260549414047842304
260549413758459904
260549413888466944
260549413993324545
260549414102376448
260549414114951168
260549417902428160
260549417910804480
260549417898242050
260549417948545026
260549417931784193
260549418011471873
260549418086981633
260549417944371202
260549417948545025
260549417952768000
260549417990508544
260549418074402817
260549417982099456
260549418057625600
260549418015666176
260549418061815808
260549418103762945
260549418003083265
260549418200203264
260549418103742465
260549418149879809
260549418045018113
260549418237968386
260549418070200320
260549418225373184
260549418183450625
260549418284097536
260549418216992769
260549418200227840
260549418246365184
260549418070183937
260549418003079169
260549418292482049
260549418229575680
260549418300866560
260549418254757888
260549418284097537
260549417982099457
260549418279907330
260549418275708928
260549422096728064
260549422134489089
260549422168023040
260549422121889793
260549422176423936
260549422138683395
260549422142849024
260549422126080000
260549422184804352
260549422117699586
260549422243516417
260549422281269248
260549422142857216
260549422277087232
260549422243516418
260549422239318016
260549422323204096
260549422285455363
260549422335811585
260549422369345537
260549422428073985
260549422193201152
260549422465810434
260549422428086274
260549422230937600
260549422423879680
260549422256107521
260549422482595840
260549422474199040
260549422495182848
260549422465810433
260549422285467648
260549422428069888
260549422482608128
260549422411284480
260549422402920448
260549422432284673
260549422453252096
260549422415486978
260549422306426880
260549426362335232
260549426328768513
260549426358124544
260549426358153216
260549426404274176
260549426395881473
260549426517520384
260549426408476673
260549426446217217
260549426311995392
260549426467201025
260549426467180545
260549426425253889
260549426483965952
260549426479788033
260549426353930241
260549426374930432
260549426614005760
260549426643365889
260549426307805184
260549426580443136
260549426597212161
260549426572034048
260549426551066624
260549426676899841
260549426685300736
260549426597228544
260549426651725825
260549426664337408
260549430510510080
260549430514679811
260549430569226240
260549430481125376
260549430531461120
260549430627942400
260549430548262912
260549430569209859
260549430552436736
260549430569230336
260549430577594370
260549430632124418
260549430598578179
260549430514679812
260549430619541504
260549430707646464
260549430741200896
260549430720229378
260549430636322817
260549430606954496
260549430657294336
260549430732808192
260549430770552832
260549430703452162
260549430636318720
260549430770556928
260549430846050305
260549430770561024
260549430854422528
260549430846050304
260549430795722753
260549430778945536
260549430883782656
260549430841864192
260549430841851904
260549430757965827
260549430661488640
260549430879604736
260549430875402240
260549430887989248
260549430841860097
260549434708983809
260549434692231168
260549434700611584
260549434671247360
260549434696409088
260549434788679680
260549434847420416
260549434851614720
260549434763530242
260549434797076482
260549434675445761
260549434901950464
260549434738372609
260549434855796736
260549434792894465
260549434792894464
260549434717388802
260549434818064384
260549434847420417
260549434906140672
260549434671235073
260549434939691009
260549434948071424
260549434692210689
260549434750935040
260549434901942274
260549434939699200
260549435040333826
260549434985811968
260549434880970752
260549434906120192
260549435073904640
260549434985836545
260549434981638144
260549435006787584
260549435006783488
260549434935484417
260549435010981889
260549435002609665
260549438878138369
260549438945234946
260549438987182080
260549438920073216
260549438957830144
260549438983008256
260549438928482304
260549438928474113
260549439024947201
260549439054299136
260549438920093696
260549438999785475
260549439054307328
260549439121420288
260549439129788416
260549439092035584
260549438962036736
260549439125602304
260549439125598208
260549439045922817
260549439188525056
260549439003959296
260549439138185218
260549439138185216
260549439125598209
260549439230451713
260549438991372289
260549439247233025
260549438869762048
260549439184326656
260549439276601345
260549439171747841
260549439230455808
260549439272415233
260549439243055104
260549439268204545
260549439075262464
260549439217885185
260549439243042816
260549439104638976
260549439238860801
260549439238852609
260549438991380480
260549443076624384
260549443089215488
260549443194089472
260549443076648963
260549443093401600
260549443156340737
260549443282169856
260549443198255106
260549443206660096
260549443269566464
260549443185684480
260549443122761728
260549443248611328
260549443110195204
260549443227615233
260549443147952130
260549443345080320
260549443244392449
260549443307327488
260549443416367104
260549443336683521
260549443441541120
260549443420561408
260549443412172800
260549443416379394
260549443428945920
260549443336687616
260549443391201280
260549443353448450
260549443407974402
260549443298938881
260549443382820864
260549443458310144
260549443122765824
260549443458330624
260549443072434177
260549443470905344
260549443210842113
260549443324084224
260549447279337474
260549447325466625
260549447266742273
260549447375785984
260549447291924482
260549447342231552
260549447480647680
260549447426121728
260549447476465665
260549447484854272
260549447329648643
260549447451308033
260549447375785985
260549447547756545
260549447447089154
260549447501611008
260549447270940672
260549447585501184
260549447350644736
260549447635857408
260549447346450433
260549447556165633
260549447530983424
260549447614865408
260549447585497088
260549447405150208
260549447589691392
260549447505809409
260549447635853312
260549447627468800
260549447509999617
260549447514218496
260549451473625088
260549451452674049
260549451490394113
260549451507200000
260549451536560128
260549451477827587
260549451528142849
260549451473633280
260549451490414592
260549451477815296
260549451502977026
260549451532361728
260549451595259904
260549451628826624
260549451582676993
260549451553312768
260549451666567168
260549451628810240
260549451565916160
260549451641397248
260549451595268096
260549451523964928
260549451507195904
260549451704311808
260549451754655745
260549451683356672
260549451607838720
260549451620438016
260549451758850049
260549451716890624
260549451704324096
260549451603660802
260549451846922240
260549451532341250
260549451817574400
260549451658182656
260549451754655744
260549451737882624
260549451666575360
260549451863715840
260549451863707648
260549451767234561
260549451649781760
260549451486199808
260549455693086720
260549455672139776
260549455705686018
260549455693099008
260549455667929088
260549455663751168
260549455684706304
260549455781171202
260549455688921089
260549455722463233
260549455802155008
260549455730835456
260549455776989185
260549455881854976
260549455802150914
260549455680516099
260549455915401217
260549455907024896
260549455940575233
260549455919587332
260549455739244545
260549455865081856
260549455982514177
260549455927975936
260549455881842688
260549455886036992
260549455940562944
260549455919579137
260549456057995264
260549455940579328
260549455974133760
260549455735058433
260549456049606657
260549455986700288
260549455739236354
260549455705686017
260549459837083648
260549459849666561
260549459975495680
260549459841257474
260549459920953344
260549459971305473
260549459845472256
260549459979681792
260549459874836480
260549460071944192
260549460038410240
260549459992256513
260549459933556736
260549460105523200
260549459874828289
260549459967086592
260549459983872000
260549460055187456
260549460004843520
260549460063563777
260549460009041921
260549460080357376
260549459979681793
260549460021608449
260549460009046016
260549459979685888
260549459866435584
260549460130664449
260549460139065344
260549460000665601
260549460210368514
260549460113891328
260549460155838464
260549459899977729
260549460126466048
260549460088741888
260549460181016576
260549460201975809
260549460193574912
260549460252307456
260549460227141632
260549459992248321
260549464043962370
260549464043950080
260549464157216768
260549464039772161
260549464211734529
260549464094285826
260549464157212673
260549464178167810
260549464115257344
260549464287240195
260549464077520896
260549464215920641
260549464333369347
260549464245301248
260549464186564608
260549464169779202
260549464354344960
260549464253665281
260549464173998080
260549464316575744
260549464421433344
260549464404684800
260549464358526976
260549464303996929
260549464215924736
260549464106872832
260549464207544320
260549464211742721
260549464136220674
260549464350158853
260549464245297153
260549464316604416
260549464396288000
260549464362741760
260549464270462976
260549464425644032
260549464257867777
260549468301180928
260549468347314176
260549468313776128
260549468376670208
260549468305379329
260549468322164737
260549468317958144
260549468422799360
260549468255051776
260549468271820800
260549468292788224
260549468276011010
260549468447973376
260549468498321408
260549468489932800
260549468557037568
260549468334747649
260549468502491136
260549468510908416
260549468557025281
260549468519288832
260549468376686592
260549468565405697
260549468573794308
260549468506689536
260549468380872704
260549468636733440
260549468548632577
260549468443770880
260549468515074049
260549468355698689
260549468343128064
260549468536066048
260549468540252161
260549468636708866
260549468573810689
260549468502511616
260549468452163584
260549468292792320
260549468309581825
260549468607369216
260549468552826880
260549468510887936
260549468598960128
260549468355694592
260549468561223681
260549472449351680
260549472474497025
260549472432570369
260549472529039360
260549472596131840
260549472482906113
260549472671641601
260549472629686272
260549472688431105
260549472591962113
260549472608739328
260549472625508353
260549472617115648
260549472508067840
260549472629686273
260549472596148226
260549472478695427
260549472633892865
260549472600338433
260549472470302720
260549472742932480
260549472600350720
260549472680017920
260549472663261184
260549472566792192
260549472654868480
260549472742944768
260549472612929536
260549472625512448
260549472730349568
260549472570966016
260549472696811520
260549472604549120
260549472545816576
260549472734568449
260549472797487105
260549472826847232
260549472747139072
260549472835231745
260549472709402626
260549472763932672
260549472789073920
260549472814260224
260549472570990593
260549472780705792
260549472709382144
260549472701018112
260549472747139073
260549472696819712
260549472461930497
260549472713576449
260549476618477569
260549476677197824
260549476631060482
260549476752699393
260549476752691200
260549476815622144
260549476689780736
260549476777857025
260549476811436032
260549476811407363
260549476681408513
260549476681404417
260549476714938369
260549476916264960
260549476937236480
260549476773683201
260549476987584512
260549477008543746
260549476966600704
260549476966625280
260549476954025984
260549476790452225
260549476891127808
260549477008543744
260549476991774724
260549476949835776
260549476937256963
260549476949848064
260549476693979136
260549477012750337
260549477016940544
260549476975005697
260549476765290496
260549476664627201
260549476945637376
260549480863133698
260549480863113216
260549480917647360
260549480909250560
260549480917635072
260549480842162176
260549480921849858
260549480871518209
260549480871514113
260549480917643265
260549481026711552
260549481001541632
260549481047670785
260549480888279041
260549480934424577
260549481051873282
260549480993153024
260549481039278081
260549480884084736
260549481026682881
260549481110593537
260549480947011584
260549481198649344
260549481102184449
260549481030901760
260549481207066627
260549481169313792
260549481098014720
260549481152536577
260549481148329986
260549481194471424
260549481005731840
260549480871518208
260549481148321793
260549481186082818
260549481194463232
260549481215434752
260549481127350274
260549481144143872
260549481165099009
260549481152524288
260549481173487617
260549481194455040
260549485036462080
260549485028065281
260549485032255488
260549485086781440
260549485049040896
260549485074194432
260549485002883072
260549485070016512
260549485057437696
260549485170671619
260549485078388737
260549485216800770
260549485162295297
260549485028052992
260549485153894400
260549485195845634
260549485040660481
260549485174865920
260549485216821248
260549485174853633
260549485137117184
260549485153894401
260549485216804864
260549485246169089
260549485237788672
260549485216796672
260549485254569984
260549485334241281
260549485187440640
260549485158076417
260549485296492544
260549485262954497
260549485283926017
260549485246160898
260549485082578947
260549485330051072
260549485359407104
260549485313269760
260549485384577025
260549485359398912
260549485338447874
260549485409755137
260549485409730560
260549485082578944
260549485271318529
260549485321658368
260549485388771329
260549485367812096
260549485376180224
260549485304885248
260549485250359296
260549485074190338
260549485036441600
260549489222361088
260549489234935811
260549489234935809
260549489205575680
260549489209782272
260549489260105728
260549489247522816
260549489226563584
260549489251737602
260549489331421184
260549489302069248
260549489302052864
260549489243353088
260549489218187265
260549489360793601
260549489369157632
260549489440477184
260549489423683584
260549489503399936
260549489297879040
260549489360789504
260549489478234112
260549489490796545
260549489482399744
260549489285271552
260549489406922753
260549489209790464
260549489524355072
260549489566294018
260549489587257345
260549489549537280
260549489423691776
260549489402736641
260549489474035712
260549489536933889
260549489339822080
260549489486606336
260549489612423170
260549489461448704
260549489201401857
260549489427877888
260549489339809792
260549489608237056
260549489612427264
260549489553702914
260549493458624512
260549493508960256
260549493437628417
260549493454405633
260549493404098560
260549493471182848
260549493446017024
260549493437632512
260549493425053696
260549493563486208
260549493496365056
260549493437640707
260549493399883777
260549493513125888
260549493559263233
260549493395697666
260549493538295808
260549493534126081
260549493571854336
260549493668343808
260549493580263425
260549493525725184
260549493701881857
260549493563457536
260549493550886912
260549493513134081
260549493659938819
260549493668339712
260549493466996736
260549493483794433
260549493651546112
260549493450227712
260549493689298944
260549493760598016
260549493739618306
260549493714452480
260549493643157505
260549493483765760
260549493773197312
260549493676703745
260549493647368192
260549493513134080
260549493697683456
260549493647355904
260549493559267329
260549493794152449
260549493576056833
260549493655756801
260549493513138177
260549497648730113
260549497699045376
260549497690669056
260549497657118721
260549497724223488
260549497623552001
260549497761955840
260549497787146240
260549497858437121
260549497736818688
260549497715838977
260549497782939648
260549497816510465
260549497636126720
260549497875226624
260549497808113665
260549497812312064
260549497938132994
260549497959112705
260549497787142144
260549497929728000
260549497850060800
260549497648738305
260549497912971264
260549497808109568
260549497887809536
260549497816506368
260549497946529792
260549497866838016
260549497862631424
260549497766158336
260549497954918401
260549497954914305
260549497921343488
260549497854259202
260549497879425024
260549497988476929
260549497984278530
260549497678098432
260549497912958977
260549497942335488
260549497954914304
260549497996853248
260549497925550081
260549497988448257
260549497803915264
260549497938124802
260549497933942785
260549501809467392
260549501876592641
260549501859803136
260549501918523393
260549501851430912
260549501868195840
260549501809487874
260549501868199936
260549501868183552
260549501922721793
260549501884960768
260549501943685120
260549501826252801
260549501918523392
260549501922709504
260549501901762562
260549501960478725
260549502006603776
260549502048555009
260549502124048385
260549502136635393
260549502186954753
260549501998202880
260549502090489856
260549502119854080
260549502077894656
260549502119854082
260549502115643392
260549502132420608
260549502124052481
260549502044356609
260549502195363840
260549502128254976
260549502166003712
260549502098874368
260549502098878464
260549502052737025
260549501943681024
260549502195355648
260549502161809410
260549502006599681
260549501868199937
260549502174384128
260549505987006464
260549506087661568
260549505987014657
260549506003787776
260549505995395072
260549506062508032
260549505991192577
260549506138005504
260549506096041985
260549506100252672
260549506083479553
260549505991192576
260549506179944448
260549506054094849
260549506012155904
260549506133786624
260549506188312576
260549506091843584
260549506163159041
260549506121228288
260549505991200768
260549506146369537
260549506100240384
260549505987014658
260549506188328961
260549506045734913
260549506238664707
260549505995399170
260549506129600513
260549506284802049
260549506171555842
260549506335133696
260549506213482496
260549506326749185
260549506288975874
260549506251247616
260549506293190657
260549506209288192
260549506234478592
260549506142203904
260549506238664705
260549506226077700
260549506209296384
260549506318340098
260549506200899585
260549506280607744
260549506305781760
260549506318340097
260549506226089984
260549506381275136
260549506372886529
260549506335117313
260549506259640320
260549506339307520
260549506389639168
260549506360299520
260549506305753088
260549506364473346
260549510168723456
260549510223253504
260549510231625730
260549510248411136
260549510181310464
260549510227451905
260549510265180160
260549510340677633
260549510244216834
260549510189682688
260549510252617728
260549510407790592
260549510365855744
260549510386827265
260549510382616576
260549510311333888
260549510319706114
260549510185504768
260549510269399040
260549510302932992
260549510265180161
260549510378438656
260549510336503808
260549510403616768
260549510453944320
260549510479089664
260549510315515904
260549510516862976
260549510441353216
260549510525235200
260549510533636097
260549510533632001
260549510340702210
260549510432956417
260549510579748865
260549510403604481
260549510370054144
260549510411976705
260549510500081664
260549510248427520
260549510349082624
260549510583959552
260549510483300352
260549510185504769
260549510399418368
260549510550405121
260549510403600385
260549510562983936
260549510458130432
260549510235828224
260549514371416064
260549514388201472
260549514539200512
260549514459484160
260549514459500545
260549514396565504
260549514518224896
260549514404954112
260549514476269568
260549514404954115
260549514463686656
260549514459508736
260549514480472067
260549514476285952
260549514467868672
260549514530795520
260549514623062018
260549514576932866
260549514534977536
260549514455314433
260549514379800576
260549514484674561
260549514623078400
260549514371420162
260549514589511680
260549514526601216
260549514610487296
260549514425937920
260549514656616448
260549514690166785
260549514706944001
260549514753101824
260549514484674560
260549514518212608
260549514627280897
260549514627280896
260549514543394817
260549514685984769
260549514560147457
260549514639851521
260549514723741698
260549514732126208
260549514677592064
260549514769866752
260549514702749697
260549514694377472
260549514635669505
260549514417561600
260549514694369283
260549514555969536
260549514744705024
260549514685988864
260549518586695680
260549518574112768
260549518569918466
260549518557331456
260549518611853312
260549518620258304
260549518569906176
260549518628626432
260549518595063808
260549518603460609
260549518662193152
260549518708334592
260549518699925505
260549518653808640
260549518595080194
260549518595072000
260549518808985602
260549518729281536
260549518804807681
260549518783815681
260549518746087426
260549518737690624
260549518762835970
260549518884499456
260549518829965312
260549518871904256
260549518699937793
260549518754467840
260549518863499264
260549518666391553
260549518616043521
260549518850924544
260549518959984640
260549518855118851
260549518863503360
260549518884483073
260549518884491265
260549518909648898
260549518788001793
260549518926434304
260549518720905216
260549518947405824
260549518859321345
260549518762864640
260549518829961218
260549518871896064
260549518939017216
260549518972567552
260549518586687489
260549518947389442
260549518683168770
260549518695735296
260549518666395648
260549518918037504
260549518926442498
260549522768424960
260549522797780994
260549522869059586
260549522831327232
260549522835525632
260549522856497152
260549522760011776
260549522902642691
260549522801963008
260549522890035201
260549522768416768
260549522856480769
260549522906828803
260549522789392384
260549522856484864
260549522755829761
260549522944581632
260549522894229504
260549522973917184
260549522785189890
260549522957144064
260549523011682304
260549522781007872
260549522990702592
260549522881650689
260549522969739264
260549523057807360
260549523003305985
260549522760028161
260549522873278464
260549523078774785
260549523078774784
260549522936188928
260549523103940610
260549523095564289
260549523036860417
260549523120734208
260549523007483904
260549522986520576
260549523162685441
260549523020054528
260549523045244928
260549522877468673
260549523099762688
260549523099750400
260549526945931265
260549526962700289
260549527017230336
260549527021420544
260549526954319873
260549527038214144
260549526987890688
260549527029817344
260549527008837633
260549526966894592
260549526962712577
260549527143063552
260549527013044224
260549526954319872
260549527096926209
260549526996279297
260549527113711616
260549527021424641
260549527084335104
260549526975283200
260549527138877440
260549527138861057
260549527101116416
260549526987878401
260549527168233473
260549527134666752
260549527193387008
260549527075971072
260549527168221186
260549527134687232
260549527247917056
260549527356964867
260549527352786944
260549527327608832
260549527340208129
260549527117889536
260549527101112320
260549526983692288
260549527331807233
260549527285661697
260549527331827712
260549527323410433
260549527302451200
260549527264694272
260549527340199936
260549527361171457
260549527356989440
260549531144445952
260549531190562816
260549531182198784
260549531215736833
260549531140231168
260549531240902658
260549531219947521
260549531224137728
260549531257683969
260549531320594432
260549531198951427
260549531324792832
260549531249278977
260549531245113344
260549531429634048
260549531186384896
260549531240898561
260549531270266881
260549531354152960
260549531383496706
260549531425464320
260549531379318784
260549531303821312
260549531404492800
260549531396079616
260549531383496704
260549531425468416
260549531312193538
260549531349946369
260549531383517185
260549531475787776
260549531429646336
260549531446411264
260549531421274113
260549531500949506
260549531505152001
260549531517714433
260549531479965697
260549531429642240
260549531450626049
260549531328974849
260549531379310593
260549531488370688
260549535359713280
260549535355527168
260549535384866816
260549535405854720
260549535384879105
260549535418417153
260549535393275904
260549535380692992
260549535506501632
260549535342940160
260549535351308290
260549535368085505
260549535338733569
260549535485538304
260549535590404097
260549535435210753
260549535556841472
260549535397449728
260549535540076545
260549535439392770
260549535569436672
260549535527477248
260549535514914820
260549535519088640
260549535594586112
260549535443607552
260549535573622784
260549535640719360
260549535691046913
260549535586189313
260549535745576960
260549535456165888
260549535703658496
260549535649103873
260549535653302273
260549535632334848
260549535737212931
260549535464570883
260549535636537346
260549535623958528
260549535703642112
260549535678484480
260549535581999104
260549535552651264
260549535439413249
260549535724617728
260549535577825280
260549535741403137
260549535594598400
260549535686856704
260549535728795648
260549535716237312
260549535506513920
260549535619751936
260549535506497536
260549535678472192
260549535728820224
260549535686860800
260549535477137410
260549539650473986
260549539612725248
260549539574996993
260549539684052993
260549539663060992
260549539696635906
260549539570790400
260549539633713152
260549539667263488
260549539616927744
260549539725991936
260549539738570752
260549539809869824
260549539642081280
260549539654676480
260549539734372354
260549539700805633
260549539805667328
260549539876962304
260549539839234048
260549539742773250
260549539814068224
260549539738554368
260549539923099650
260549539939893248
260549539864403968
260549539730190336
260549539889573888
260549539793096705
260549539893743617
260549539734372352
260549539797274627
260549539927302145
260549539918905344
260549539872776192
260549539767918592
260549539864399872
260549539646283776
260549543727333378
260549543769292801
260549543773483009
260549543777685505
260549543869960194
260549543819632641
260549543886741504
260549543811219457
260549543865745408
260549543916081152
260549543828025344
260549543916097536
260549543848992769
260549543911907328
260549543857377280
260549543932878848
260549543995772929
260549543916097537
260549543958036480
260549544037715968
260549543899303937
260549543819608064
260549543970619393
260549543869947905
260549543903502337
260549543974817794
260549543987408897
260549543974813696
260549544075464704
260549544041914369
260549544041922560
260549544046129154
260549544113233921
260549544125796352
260549543978991617
260549543991590914
260549544025141248
260549543924494336
260549544025141250
260549544113221636
260549544004186112
260549544113221632
260549544125812736
260549544130015232
260549544092246017
260549544125816833
260549544025157632
260549544037736449
260549544025141249
260549547930034176
260549547984560128
260549547959390208
260549547946819584
260549547921661952
260549548085219328
260549548076843008
260549548143964160
260549548093607936
260549548081033217
260549548127162368
260549548047478784
260549548093603841
260549548076830723
260549548164931587
260549548139745282
260549548127186946
260549548009734144
260549548005543936
260549548169101312
260549547988758528
260549548152340481
260549548211048449
260549548181708800
260549548278173698
260549548064268289
260549548194291712
260549548190089216
260549548118794240
260549548215267329
260549548265582594
260549548215255041
260549548206874624
260549548252995584
260549548244627458
260549548215238656
260549548286570496
260549548202676224
260549548311715843
260549548118773760
260549548043284480
260549548190072832
260549548294950912
260549548320112640
260549548127178752
260549548282372096
260549548320124929
260549548290748417
260549548236238849
260549548244627457
260549548320096257
260549548294938624
260549548198465538
260549548311715841
260549552153714689
260549552170479616
260549552183062528
260549552166273024
260549552132726784
260549552187256833
260549552308883456
260549552195637251
260549552359239680
260549552359231489
260549552229203968
260549552279543808
260549552166285315
260549552279519232
260549552329867264
260549552153706496
260549552313102336
260549552367620096
260549552275345408
260549552355024897
260549552162082818
260549552417943553
260549552388599808
260549552346656768
260549552308903936
260549552497651712
260549552480854016
260549552405360640
260549552438902785
260549552380186624
260549552233398272
260549552443109377
260549552501829632
260549552438923265
260549552468267008
260549552430526464
260549552468283392
260549552191463424
260549552417947648
260549552485064704
260549556306067458
260549556448686081
260549556385755137
260549556335427584
260549556339625986
260549556373176320
260549556406718464
260549556360581121
260549556532551680
260549556314447873
260549556482215936
260549556478038016
260549556499001345
260549556490620928
260549556507398147
260549556603850753
260549556608045057
260549556406722560
260549556553515008
260549556507381760
260549556578709504
260549556608057345
260549556515786754
260549556385751042
260549556591288321
260549556679372800
260549556666777600
260549556633210883
260549556603846656
260549556419325952
260549556666773504
260549556704526336
260549556536745984
260549556708716544
260549556691951616
260549560529727490
260549560533938177
260549560517148672
260549560554893313
260549560508751873
260549560542302209
260549560613601280
260549560542306305
260549560592646144
260549560705875970
260549560710078467
260549560697499648
260549560634572800
260549560634572802
260549560735236096
260549560575881217
260549560567472128
260549560701685760
260549560735264768
260549560798150657
260549560814944256
260549560626212864
260549560785567746
260549560538124289
260549560642973698
260549560831713283
260549560798175232
260549560680730625
260549560819138560
260549560781393921
260549560538132481
260549560697499652
260549560588464128
260549560601034752
260549560894640128
260549560588455936
260549560672325632
260549560835907585
260549560701689856
260549560894636032
260549560743653377
260549560705892353
260549560877854721
260549560903016451
260549560785588224
260549560596828160
260549560861073409
260549560903016449
260549560915595264
260549560886239232
260549560865284096
260549560903012352
260549560605224960
260549564694667264
260549564770177024
260549564841480193
260549564728242177
260549564765978625
260549564761780225
260549564732432384
260549564736622592
260549564786954242
260549564761780226
260549564837277696
260549564795338752
260549564694671361
260549564891820032
260549564904386561
260549564812124160
260549564862443520
260549564849856513
260549564845670400
260549564786946048
260549564979900420
260549564719841280
260549564883410946
260549564698873857
260549565000871936
260549564912779264
260549565013426176
260549564765966337
260549564728213506
260549564807909377
260549564950540289
260549564984086530
260549565055397888
260549564971499521
260549565000859650
260549565021814784
260549564908568576
260549565034426370
260549564883410944
260549565034405889
260549565038604288
260549564778569728
260549564833079296
260549565055373313
260549564921151489
260549565072150528
260549565030207489
260549565076361216
260549565034401792
260549564854067201
260549565009252353
260549564866633728
260549568926720000
260549568935104513
260549568930934784
260549568951881729
260549568888963073
260549568998039553
260549568943509504
260549569081917440
260549569019015169
260549568930910208
260549568947691520
260549568985432064
260549568901566464
260549568943501314
260549568951898113
260549569098690562
260549568993828864
260549569140621312
260549569065144320
260549569119670272
260549569128067072
260549569123860481
260549568951898112
260549569157419008
260549569224531969
260549569107083264
260549569132244992
260549568897368064
260549569279057921
260549569136447488
260549569224531968
260549569228713986
260549569220329473
260549569144823808
260549569304203264
260549569241309184
260549569274855424
260549569224507393
260549568977059842
260549569123852288
260549568956076033
260549569237094400
260549569069342720
260549569228705793
260549569291628546
260549569178374144
260549569161596928
260549573095870464
260549573100052480
260549573137817600
260549573121015808
260549573192323072
260549573104267265
260549573108449281
260549573171376130
260549573137797120
260549573196513280
260549573284593664
260549573179740162
260549573234286592
260549573288812544
260549573284601858
260549573263646720
260549573355909121
260549573083271169
260549573267828737
260549573255254016
260549573276213249
260549573129412609
260549573267820544
260549573343313920
260549573322350592
260549573292998656
260549573368500224
260549573351718912
260549573351718913
260549573448183810
260549573448175616
260549573171376128
260549573272014849
260549573288796160
260549573427200000
260549573406232576
260549573385261057
260549573318160384
260549573272031232
260549573393666048
260549573485940736
260549573351702529
260549573175566336
260549573087485954
260549573439787008
260549573402038272
260549573456572416
260549573490118656
260549573364305922
260549573397839874
260549573490143233
260549573460758528
260549573385273345
260549573305573376
260549573284614145
260549573477552128
260549573284597760
260549573221707776
260549577357275138
260549577290182657
260549577277575169
260549577344700418
260549577340502016
260549577306935297
260549577336299520
260549577353076736
260549577369845761
260549577344688128
260549577415991297
260549577390825473
260549577395032064
260549577411796992
260549577311141889
260549577336299522
260549577378258945
260549577411801089
260549577353089024
260549577399234560
260549577457954817
260549577416011777
260549577348878336
260549577449545728
260549577428594688
260549577575366656
260549577537630208
260549577512456192
260549577541836802
260549577541820418
260549577604747264
260549577554403328
260549577663475713
260549577541832704
260549577537617920
260549577382445057
260549577600532480
260549577516666880
260549577579589632
260549577621508096
260549577596366848
260549577646682114
260549577688625152
260549577587978241
260549577650868224
260549577470529536
260549577608921088
260549577692823552
260549577608937472
260549577470509056
260549577512460288
260549577357275136
260549577613135873
260549577478922240
260549577663467520
260549577671839747
260549581484486656
260549581492862977
260549581543190528
260549581555789824
260549581564178432
260549581593538561
260549581471883265
260549581639647232
260549581622870018
260549581664837632
260549581648035840
260549581723549696
260549581744521216
260549581765488641
260549581744517120
260549581710970881
260549581685784577
260549581773869058
260549581820002304
260549581882929152
260549581828399104
260549581840994304
260549581694185473
260549581631287296
260549581849387009
260549581861974016
260549581857767424
260549581845192706
260549581849362433
260549581694201857
260549581748699136
260549581857751040
260549581799034880
260549581832605696
260549581710950402
260549585720713216
260549585666203650
260549585666179072
260549585787842560
260549585695547392
260549585691353089
260549585741697026
260549585766862848
260549585829756929
260549585762676736
260549585716531202
260549585766854656
260549585854939136
260549585792012289
260549585913659393
260549585896890369
260549585754284032
260549585674571777
260549585838161920
260549585733312512
260549585947209728
260549585934618624
260549585859145730
260549585938821121
260549586026893312
260549585792032769
260549585817198592
260549585666203648
260549585930432513
260549586026917888
260549585817186305
260549585972367364
260549585980772352
260549585930436609
260549586060443649
260549585888489472
260549586014310400
260549585905254400
260549586039488512
260549585846554625
260549586026905600
260549585808809984
260549585972363265
260549586081423361
260549586047885312
260549586010120192
260549586052071424
260549585888493568
260549586031099904
260549585783644160
260549585691361281
260549585905254401
260549585859117060
260549589873078272
260549589877284864
260549589873090560
260549589902450689
260549589927620610
260549589961158656
260549589931798528
260549590011490304
260549589994708994
260549589906620416
260549589982121984
260549589935996929
260549590078595073
260549590019874816
260549590082805762
260549590200246272
260549590036664321
260549590112153601
260549590137319424
260549589927620609
260549590103777280
260549589982126080
260549590204432386
260549590237986817
260549590170882048
260549589889871872
260549590116335616
260549590154100736
260549590271545344
260549590170890240
260549590170877952
260549590045057024
260549589986324480
260549590263140352
260549590208626689
260549590254772226
260549590154100737
260549594059001856
260549594117722113
260549594142879744
260549594142892033
260549594147086336
260549594079973376
260549594067378176
260549594134495233
260549594109313024
260549594079956992
260549594260307970
260549594201595904
260549594163863552
260549594180636672
260549594226774016
260549594298081282
260549594100944896
260549594277097472
260549594344218624
260549594277093378
260549594163859456
260549594289676288
260549594172231680
260549594306469888
260549594314862592
260549594247741440
260549594314862593
260549594201604096
260549594281308160
260549594281287680
260549594356793344
260549594272890880
260549594356781057
260549594260307968
260549594323251202
260549594352586752
260549594428088322
260549594398740480
260549594432286723
260549594285486080
260549594084167681
260549594277089281
260549594440667136
260549594264526849
260549594335817730
260549594365173761
260549594402930688
260549594470039553
260549594193207297
260549594457468928
260549594189017088
260549594423889921
260549594428096512
260549594381950976
260549598278455296
260549598253305860
260549598257496065
260549598253297664
260549598278467584
260549598320418819
260549598278475776
260549598282670081
260549598337187840
260549598366547968
260549598282661889
260549598320418816
260549598265880576
260549598475587584
260549598320402433
260549598416879616
260549598400086017
260549598333001728
260549598341386240
260549598504964097
260549598433640448
260549598408495104
260549598525915137
260549598559494144
260549598362357760
260549598433640449
260549598446227457
260549598563680256
260549598429450240
260549598379114496
260549598534316033
260549598458806272
260549598467219456
260549598593028097
260549598618193920
260549598588833795
260549598639169536
260549598496583680
260549598634987521
260549598555303936
260549598605619200
260549598605606912
260549598416883713
260549598580457472
260549598634987520
260549598391701505
260549598651772928
260549598651744258
260549598521729025
260549598601416706
260549602476969987
260549602510516224
260549602514714625
260549602544058368
260549602556657664
260549602510508032
260549602497921024
260549602590203906
260549602548277248
260549602510503937
260549602648936449
260549602443407360
260549602644738049
260549602485342208
260549602657325057
260549602716049409
260549602611195906
260549602648928256
260549602724413441
260549602678292480
260549602783137792
260549602598588416
260549602606997504
260549602757980160
260549602669912064
260549602661523457
260549602766368769
260549602594410497
260549602569252864
260549602737008641
260549602825105409
260549602808311809
260549602812493825
260549602808324097
260549602783137793
260549602707656704
260549602808311810
260549602594390017
260549602678284288
260549602846056448
260549602506326016
260549602753777666
260549602724417540
260549606637699073
260549606646112256
260549606688030720
260549606688055297
260549606725804034
260549606755160065
260549606797099008
260549606704836608
260549606738382848
260549606927106048
260549606646095874
260549606738382849
260549606868410368
260549606860021762
260549606738362368
260549606843244544
260549606922924032
260549606847442944
260549606956474368
260549606826446848
260549606843228160
260549606683836416
260549606927110144
260549607023583232
260549606969061376
260549606797103105
260549607040360450
260549607052963840
260549606948106240
260549607031984129
260549606671253504
260549606843244545
260549606901940224
260549606985854976
260549606889357312
260549606830641153
260549606729994240
260549607048757248
260549606906159104
260549606641922048
260549606935519232
260549606906159105
260549606847430656
260549610899116032
260549610848796672
260549610861383680
260549610873958401
260549610936860675
260549610873946112
260549610878152706
260549610890743811
260549610882363393
260549610915909632
260549611012386817
260549611037540352
260549610983010304
260549610878156801
260549611037532161
260549611050135553
260549611058511872
260549611058507776
260549611058495489
260549611087880194
260549611083689984
260549611033333760
260549611066908672
260549611167555585
260549610966220800
260549611150798848
260549611092074496
260549611033341952
260549611008184320
260549611045912578
260549610840399872
260549611247259649
260549611087880193
260549611175964672
260549611234660352
260549610999803905
260549611217899520
260549611129798658
260549611234668544
260549611142389760
260549611146596352
260549610836213761
260549610861371392
260549615051501569
260549615101833216
260549615068262400
260549615131181058
260549615076642818
260549615064072192
260549615106015233
260549615068266496
260549615080841216
260549615244419072
260549615064068096
260549615147941888
260549615252828161
260549615273791488
260549615252819968
260549615173115904
260549615328305153
260549615336693761
260549615286366210
260549615206686720
260549615324123137
260549615399600129
260549615336693760
260549615307354112
260549615408009216
260549615424774144
260549615399608321
260549615273795584
260549615160524800
260549615433170944
260549615366074368
260549615399608320
260549615277981696
260549615361871872
260549619317092352
260549619233210368
260549619300315136
260549619229028354
260549619249979392
260549619249983490
260549619275141122
260549619329675264
260549619304513539
260549619296124928
260549619371634688
260549619279343617
260549619287724034
260549619283550210
260549619350646784
260549619434541056
260549619434549251
260549619354845184
260549619442937856
260549619380023296
260549619413577728
260549619308707840
260549619388387328
260549619455492096
260549619468103680
260549619413557248
260549619413565442
260549619254165505
260549619438731265
260549619505823744
260549619400966144
260549619312893952
260549619518427136
260549619350663169
260549619489075200
260549619560349697
260549619585536000
260549619505823745
260549619514228738
260549619430354944
260549619581333504
260549619606499328
260549619610697728
260549619375824896
260549619619094528
260549619547774976
260549619388391424
260549619543597056
260549619547770880
260549619556171776
260549619627474944
260549619635847169
260549619476463616
260549619270946817
260549619338076160
260549619245793280
260549623461052416
260549623452688385
260549623482032128
260549623477854209
260549623431700480
260549623502999553
260549623431712768
260549623515582467
260549623515594752
260549623549153281
260549623461072899
260549623461060608
260549623448489984
260549623578509312
260549623633018880
260549623490416640
260549623574323200
260549623628845057
260549623523987457
260549623633039361
260549623557537792
260549623515602944
260549623641411585
260549623683354624
260549623750483968
260549623536562176
260549623544958977
260549623641415682
260549623662407680
260549623754678273
260549623515590657
260549623683371009
260549623440101376
260549623666585602
260549623746273280
260549623725293568
260549623700135937
260549623679176704
260549623775629312
260549623427522561
260549623746293761
260549623825973248
260549623788236802
260549623805001729
260549623830155265
260549623825960961
260549623809204224
260549623712731136
260549623649808386
260549627621810177
260549627613425664
260549627646980096
260549627709894656
260549627621810178
260549627722489856
260549627709906944
260549627714105344
260549627751829505
260549627785392128
260549627797970945
260549627797975040
260549627739258880
260549627726671872
260549627676348418
260549627626012672
260549627764428801
260549627856683010
260549627873476608
260549627722477568
260549627860905985
260549627806371840
260549627873484801
260549627953176576
260549627915415553
260549627693133824
260549627638599681
260549627697315840
260549627642793985
260549627894448128
260549627835727872
260549627944779776
260549627865100288
260549627835715584
260549627969933312
260549627860893696
260549627965747201
260549627781214208
260549627827343360
260549627965759488
260549628003512320
260549628007698432
260549627965763584
260549627886047234
260549627990917123
260549628011872256
260549627974135808
260549627865075712
260549627890253824
260549628016070657
260549628003491840
260549631828697089
260549631967129600
260549631946153984
260549631858065409
260549631904198656
260549631920984066
260549632059383808
260549631916793858
260549631937761282
260549631920979968
260549632055201792
260549632046813184
260549632030015488
260549632143286272
260549632189403137
260549632021630976
260549631937769474
260549632155856896
260549632197816323
260549632139079680
260549632181022722
260549632155865088
260549632109723649
260549632097153024
260549632080371712
260549632164241408
260549632055197698
260549632139075584
260549632109711362
260549636031410176
260549636077547520
260549636052373504
260549636081729536
260549636102701056
260549636111089664
260549636144627713
260549636148834305
260549636073332737
260549636224327681
260549636098498561
260549636249513984
260549636186595329
260549636220141569
260549636283047936
260549636291432448
260549636312408064
260549636316610560
260549636299816960
260549636354347010
260549636073353216
260549636278849536
260549636249497600
260549636400508928
260549636408868864
260549636182384641
260549636190793729
260549636207546368
260549636006215680
260549636366925824
260549636299816961
260549636324995074
260549636408897537
260549636207542272
260549636194959360
260549636287254528
260549636325007361
260549636354363393
260549636366942208
260549636060745728
260549636102688770
260549636215951360
260549636295622657
260549636379521025
260549636165623808
260549636190765056
260549640196345856
260549640204726272
260549640204734464
260549640292794368
260549640309596163
260549640280240128
260549640259268609
260549640364105728
260549640448004096
260549640351514625
260549640473165824
260549640322183168
260549640431206402
260549640385097728
260549640460578817
260549640217309184
260549640397676545
260549640406044675
260549640313782273
260549640485756930
260549640393469953
260549640578027520
260549640473174016
260549640452206592
260549640498331648
260549640540262401
260549640561258496
260549640485732353
260549640544477185
260549640578027521
260549640590594048
260549640578007040
260549640590606336
260549640498327552
260549640590602243
260549640544460800
260549644424204288
260549644390653952
260549644403216385
260549644596150272
260549644428398592
260549644617150465
260549644625522689
260549644604547072
260549644591964160
260549644612956161
260549644558409729
260549644562604032
260549644633927680
260549644591955969
260549644621340674
260549644600365058
260549644650692609
260549644688429056
260549644780728321
260549644722008064
260549644730376193
260549644709404672
260549644646502400
260549644663267328
260549644772335616
260549644742967296
260549644650692608
260549644755546113
260549644784906240
260549644721999872
260549644763922432
260549644663275520
260549644801699840
260549644768124929
260549644445155328
260549644801699841
260549644445167616
260549644625534976
260549644793303041
260549644801691648
260549644537450496
260549648610115584
260549648610123777
260549648635269121
260549648639488001
260549648631070720
260549648584937474
260549648664653824
260549648639475712
260549648714985472
260549648698179584
260549648811442177
260549648622706688
260549648673026048
260549648698191872
260549648685613057
260549648610127872
260549648719155200
260549648756920321
260549648685625344
260549648727547904
260549648857579520
260549648870174720
260549648740147200
260549648719179776
260549648819830784
260549648865955842
260549648828215296
260549648673034240
260549648945668097
260549648597516288
260549648710774785
260549648769499138
260549648903704576
260549648824025090
260549648656248833
260549648845008896
260549648924692481
260549648920485888
260549648832425985
260549648828215298
260549648975032320
260549648970833921
260549648832397314
260549648622694400
260549648945655808
260549648945655809
260549648920502272
260549648933081090
260549648928866304
260549648882741248
260549648836595712
260549648991805440
260549648849182720
260549648962420736
260549648983408640
260549648689799168
260549648593330176
260549648845000704
260549648584933379
260549652837986305
260549652829577218
260549652800221184
260549652783456256
260549652821192706
260549652829577216
260549652879929344
260549652879912960
260549652884103168
260549652888305664
260549652959596545
260549652905066496
260549652900888576
260549652955406337
260549652942835713
260549653026729984
260549652896698369
260549652791840768
260549652808609792
260549652796018688
260549652875718656
260549652917649409
260549652879929346
260549652909289472
260549652984770562
260549653056086017
260549653039284224
260549653114810368
260549653110607872
260549653148336128
260549653106393088
260549652976381953
260549652905095168
260549653051879424
260549652976390144
260549653098004480
260549653123194880
260549653014118402
260549652804419586
260549653051875330
260549653127385089
260549653131575296
260549653001539584
260549653077037057
260549653181890561
260549653098033153
260549653181902848
260549653119000577
260549653022519296
260549652917649408
260549656990318592
260549656986128384
260549656973545473
260549657070018560
260549657082601472
260549656973570048
260549656977739776
260549657149706240
260549657141321729
260549657187479552
260549657149718528
260549657128751104
260549657032290304
260549657116164096
260549657187454976
260549657124560899
260549657221021698
260549657137131520
260549657011310593
260549657262977024
260549657237782528
260549657229393920
260549657166483456
260549657237811201
260549657342644224
260549657145532417
260549657283948544
260549657162293248
260549657216811008
260549657372024832
260549657271349248
260549657216815104
260549657376198656
260549657258766336
260549657372008449
260549657237798913
260549657166487552
260549657321668608
260549657221021696
260549661209792512
260549661172043776
260549661167845376
260549661260136448
260549661209808896
260549661234954240
260549661268516865
260549661255954434
260549661390155776
260549661281107968
260549661323059202
260549661272723456
260549661444698112
260549661566312449
260549661574692864
260549661503406081
260549661436280835
260549661323046912
260549661335646208
260549661427900417
260549661436280832
260549661482418176
260549661444669440
260549661536972801
260549661578907648
260549661562130437
260549661578895360
260549661515988992
260549661536972800
260549661520187393
260549665525755904
260549665378926593
260549665450237953
260549665429262336
260549665399918593
260549665475403777
260549665425084416
260549665462816768
260549665559306240
260549665500573696
260549665659961345
260549665467027457
260549665538326529
260549665374760960
260549665597042688
260549665462829058
260549665618014208
260549665592852480
260549665378934785
260549665701900288
260549665638989825
260549665638977536
260549665731256320
260549665689325568
260549665659973632
260549665739661312
260549665538318336
260549665697693696
260549665756418048
260549665773211648
260549665743835136
260549665529933824
260549665748025344
260549669552275456
260549669577424896
260549669606789120
260549669636153344
260549669657141248
260549669665533952
260549669627781120
260549669678112768
260549669585817600
260549669556473856
260549669741002753
260549669761986560
260549669753593856
260549669757796354
260549669808111617
260549669812318208
260549669745197056
260549669602603008
260549669606789122
260549669732638720
260549669678092288
260549669761974272
260549669887823872
260549669715865600
260549669883633664
260549669791350784
260549669892014083
260549669661310977
260549669883613186
260549669837488128
260549669871042560
260549669816504321
260549669845884928
260549669841682433
260549669854265345
260549669871050753
260549669933948928
260549669837492224
260549669782970368
260549669946527745
260549669950722048
260549669904588802
260549669917188096
260549669766180864
260549669946544129
260549669917167616
260549669896212481
260549669673902080
260549669845868546
260549673746571264
260549673851428864
260549673834647553
260549673796894721
260549673822081024
260549673763368961
260549673889181696
260549673813676032
260549673918537728
260549673817870336
260549673859821569
260549673822060544
260549673964666880
260549673943703552
260549673981456384
260549673809477632
260549673901776898
260549673964691456
260549674073731073
260549673901768704
260549674048557056
260549674002423808
260549673998225408
260549673998229506
260549673964683266
260549674006614016
260549673956282369
260549674010804224
260549673989849088
260549674035998721
260549674015027201
260549673750757376
260549674061156352
260549674103078912
260549673994051584
260549673977262080
260549673910157314
260549673918550016
260549674035978240
260549674124066816
260549674103103488
260549674077925376
260549674090520576
260549674140844032
260549674082115585
260549674086305792
260549673926946817
260549674136657923
260549674136641537
260549674107293696
260549674132459522
260549673998249984
260549673851432960
260549674140848130
260549674048561152
260549674035998722
260549677961867265
260549677949267969
260549677999603712
260549678024769536
260549678003806208
260549677982818304
260549678070915072
260549678008000513
260549678108647425
260549678007984128
260549678024753152
260549678091890688
260549677949276163
260549678037340161
260549678087680000
260549678117027841
260549678171570176
260549678012186624
260549678091866112
260549677970255872
260549678075084801
260549678028947456
260549678079283201
260549678016364546
260549678154784768
260549677966041088
260549678280634368
260549678268035072
260549678167367680
260549678121238528
260549678213505025
260549678196736000
260549678100271105
260549678247055360
260549678268051456
260549678255452160
260549678288998400
260549678351929344
260549678347722754
260549678213509120
260549678314164226
260549678322556928
260549678184161280
260549678075084800
260549678284820481
260549678356111360
260549678230290433
260549678150582272
260549678272241664
260549682164547585
260549682143588352
260549682172936194
260549682240057346
260549682227445760
260549682198093827
260549682181308417
260549682378461185
260549682210676736
260549682307141632
260549682399416321
260549682374270977
260549682198093826
260549682403627008
260549682231668736
260549682286190593
260549682445561858
260549682374275076
260549682281988097
260549682403622912
260549682521047041
260549682273591296
260549682542022656
260549682382663681
260549682302959616
260549682521051137
260549682483314688
260549682382651392
260549682445578240
260549682483310592
260549682525257728
260549682525265920
260549682470719490
260549686337884161
260549686354657280
260549686363037697
260549686363033600
260549686514053120
260549686417555456
260549686430150656
260549686543409152
260549686438526976
260549686480494592
260549686404984835
260549686388215808
260549686451122176
260549686560161796
260549686522429440
260549686388211712
260549686413369344
260549686518239235
260549686572744704
260549686614691840
260549686669234176
260549686547607552
260549686602125312
260549686568570880
260549686652465152
260549686694408192
260549686585356289
260549686371422208
260549686530830336
260549686606307328
260549686677614592
260549686673416192
260549686740520964
260549686686011392
260549686715379713
260549686727938049
260549686501470208
260549686719545344
260549686723768320
260549686723760128
260549686665039874
260549686719569921
260549686560169984
260549686686007296
260549686744715265
260549686702796800
260549686631485440
260549686572761089
260549686744715264
260549686446919680
260549690611888128
260549690666393600
260549690645438465
260549690712543232
260549690725130240
260549690586710016
260549690691575808
260549690641227777
260549690586714113
260549690653822976
260549690658017280
260549690783846401
260549690758668289
260549690699968515
260549690762874880
260549690708332544
260549690729308160
260549690842550272
260549690771263488
260549690754465792
260549690834173953
260549690884501504
260549690637053952
260549690905481216
260549690897088512
260549690922262528
260549690813202432
260549690922250240
260549690913861633
260549690532184064
260549690653810688
260549690674774018
260549690834182145
260549690574135296
260549690939027456
260549690775465984
260549690808995840
260549690880311296
260549690909655041
260549690683191296
260549694734884864
260549694743277568
260549694860713985
260549694780997632
260549694801969152
260549694890061824
260549694810386432
260549694822952960
260549694869102592
260549694801989632
260549694915239937
260549694789390336
260549694931996672
260549694915235840
260549694931992576
260549694915244035
260549695032684544
260549695066226688
260549694902636544
260549694751645696
260549694781018113
260549695003316224
260549694881681409
260549695015878657
260549694776819712
260549694990725121
260549694999117824
260549695036850176
260549695007498240
260549694999121920
260549695053656064
260549694911045632
260549695133347840
260549695103971328
260549695082987520
260549695133343748
260549694814560258
260549698916605954
260549698962735105
260549699017244672
260549698912399361
260549699013050368
260549699084378112
260549699029843970
260549699050799106
260549699029839873
260549698987905024
260549698971115520
260549699038240768
260549699059208192
260549699084353536
260549699000475648
260549699101147136
260549698929192960
260549698979500032
260549699013062656
260549699059191808
260549699151482881
260549699088568320
260549699000479744
260549699126304768
260549699159871488
260549699096944641
260549699101134848
260549699226984448
260549698950160384
260549699134689280
260549699126308864
260549699008876544
260549699134685185
260549699071795201
260549699080167426
260549699055005696
260549699197624320
260549699197607936
260549699210199043
260549699294076928
260549699185016832
260549699264729088
260549699206017024
260549699273101312
260549699256324096
260549699315056642
260549699289874433
260549699176652800
260549699210199041
260549699256320000
260549699323453440
260549699306659840
260549699327651843
260549699113730048
260549699252129792
260549699285696512
260549699319246848
260549699260530688
260549703110909953
260549703140274177
260549703165419521
260549703270281217
260549703245103105
260549703198994432
260549703161229312
260549703261900800
260549703249309697
260549703287066624
260549703278657536
260549703270285312
260549703219937280
260549703299649536
260549703287058432
260549703295438848
260549703140274176
260549703232524288
260549703266086912
260549703203184640
260549703370960896
260549703282860032
260549703349960704
260549703316422657
260549703157022720
260549703337381888
260549703358349312
260549703224135680
260549703224139777
260549703215747072
260549703358361602
260549703366762496
260549703266082816
260549703337381890
260549703387721728
260549703232524289
260549703287062528
260549703417069568
260549703391928320
260549703408705536
260549703479988224
260549703391907840
260549703119282180
260549703433867264
260549703224143872
260549703446433792
260549703505174528
260549703492571136
260549703429660672
260549703396102145
260549703442243584
260549703236718592
260549703488380930
260549703417073664
260549707330359296
260549707342962688
260549707401678848
260549707338743808
260549707355525120
260549707309400065
260549707422629888
260549707422642176
260549707321982977
260549707439407106
260549707426844673
260549707422658560
260549707397484546
260549707431034880
260549707414257664
260549707397484545
260549707389095936
260549707397468161
260549707485552640
260549707460382721
260549707313582080
260549707548487680
260549707317792768
260549707384905728
260549707472973824
260549707556868096
260549707456208896
260549707527491585
260549707573649408
260549707619774464
260549707540094978
260549707548475392
260549707359744001
260549707527512066
260549707611381762
260549707691081728
260549707699482624
260549707556859904
260549707544268800
260549707670114304
260549707447803904
260549707653332992
260549707695259650
260549707682693120
260549707623981056
260549707577843712
260549707347161090
260549711554048001
260549711524679680
260549711633735681
260549711575003136
260549711591772160
260549711566630912
260549711642107906
260549711663071232
260549711524671489
260549711587598336
260549711591776257
260549711730204673
260549711726014464
260549711604375552
260549711692443648
260549711705022464
260549711767937026
260549711755370496
260549711600156672
260549711767937024
260549711797293058
260549711759568896
260549711730184193
260549711721791488
260549711826673666
260549711830872064
260549711545643009
260549711633719296
260549711881199616
260549711788904449
260549711881191424
260549711877001216
260549711860219904
260549711897956352
260549711889563649
260549711801499648
260549711830851585
260549711897960449
260549711868600320
260549711906344961
260549711839240192
260549711746969600
260549715781898240
260549715815444481
260549715865776128
260549715739963392
260549715735760896
260549715861577728
260549715769315328
260549715744153600
260549715815440386
260549715836407808
260549715882545153
260549715949658112
260549715819655168
260549715928698882
260549715937075200
260549715958038528
260549715802849280
260549715945467904
260549715907735553
260549716016783361
260549716041928705
260549716029370369
260549715903516672
260549715979034625
260549716020981761
260549716020973568
260549715941285888
260549716008382465
260549716067106816
260549715693801473
260549716041928704
260549715828019200
260549716033564672
260549719892299776
260549719888113664
260549719896498176
260549719917477888
260549719930052609
260549719984570368
260549720013955072
260549720039116800
260549720030707712
260549719946838016
260549719988772864
260549719988793345
260549719963607040
260549720177532928
260549720139763713
260549720034902016
260549720060071938
260549720173330434
260549720060067841
260549720206880768
260549720068468736
260549719955222529
260549720215265280
260549719934263296
260549720068460545
260549720177508352
260549720106209282
260549720194310144
260549720185905152
260549720093638656
260549720169127936
260549720248836096
260549720055877632
260549720148176897
260549720244641793
260549720013955073
260549720236249090
260549720185909250
260549720131391488
260549720253009920
260549720269803520
260549724099207168
260549724082434048
260549724149538816
260549724162105344
260549724199854082
260549724162105346
260549724120182784
260549724103376897
260549724166291456
260549724178903040
260549724078231552
260549724258578432
260549724103380993
260549724350844928
260549724120174595
260549724229226497
260549724287930368
260549724451504129
260549724355047426
260549724246003714
260549724334092289
260549724279545856
260549724380205056
260549724363427840
260549724480864258
260549724480864256
260549724443119618
260549724350849024
260549724392792064
260549724376031232
260549724271173632
260549724397006848
260549724308897793
260549724422160385
260549724447318016
260549724443131904
260549728318676993
260549728276725760
260549728360599553
260549728301887488
260549728406736896
260549728360624128
260549728348012544
260549728448700417
260549728415141888
260549728469663744
260549728557748224
260549728478035970
260549728574517248
260549728519983105
260549728469667840
260549728624836609
260549728389963776
260549728482258944
260549728499036160
260549728654204929
260549728570318848
260549728687767553
260549728515813376
260549728633241600
260549728540950528
260549728591290368
260549728503214080
260549728675176449
260549728608079872
260549728587112448
260549728658415617
260549728373202944
260549732483616770
260549732491984896
260549732483600384
260549732466843648
260549732571684866
260549732563300352
260549732533932032
260549732550721536
260549732567486464
260549732647174144
260549732613648385
260549732701720577
260549732651384832
260549732630417410
260549732559110145
260549732617826304
260549732567486466
260549732638814208
260549732584288257
260549732768821248
260549732764626948
260549732634599425
260549732726878208
260549732701716480
260549732517179392
260549732735266818
260549732492001280
260549732848508928
260549732638814209
260549732793999360
260549732722679810
260549732533936131
260549732802371585
260549732835917824
260549732793995264
260549732823359488
260549732844314624
260549732743655424
260549732873670656
260549732877869056
260549732831739905
260549732865294336
260549736669540352
260549736719843330
260549736677908480
260549736732434432
260549736690491392
260549736669515778
260549736799539201
260549736673705985
260549736774373376
260549736799543296
260549736854089729
260549736803749889
260549736862461952
260549736719843328
260549736719843331
260549736883429376
260549736921190404
260549736669528065
260549736879247360
260549736749228032
260549736828903424
260549736963121152
260549737030234112
260549736950542336
260549736841498624
260549736661151745
260549736921190402
260549737047011332
260549736967311360
260549736862453760
260549736963129344
260549736673705986
260549736765988864
260549737042812929
260549736979918848
260549736975712256
260549737013452801
260549736954740737
260549737051213824
260549736719855616
260549740884811776
260549740951904259
260549740868034562
260549740893184001
260549740935139329
260549740951904258
260549740905771008
260549740956094464
260549740897394688
260549740993843200
260549740939321344
260549740939313152
260549740863827968
260549740905779200
260549741019013120
260549741044174848
260549740876427265
260549740868018176
260549741056774144
260549740964503553
260549740880609280
260549741077725185
260549740998062081
260549741035806720
260549741056757761
260549740968697857
260549740972888066
260549740939333633
260549741081948161
260549741086130176
260549740876406785
260549741010628608
260549741010628610
260549741069336576
260549740918358016
260549740947714048
260549741111296000
260549741144846337
260549741132271616
260549741220360194
260549740947722240
260549741081931776
260549741258100738
260549741178388480
260549741237121024
260549741144834049
260549741207752704
260549740939333634
260549741107105792
260549741199360000
260549741161619457
260549741258088449
260549740947730433
260549740868034560
260549741190987776
260549740964483072
260549740985450497
260549740939337729
260549741149048833
260549745087500289
260549745058144256
260549745129451520
260549745150398465
260549745049755648
260549745108475904
260549745154592768
260549745276231680
260549745171390464
260549745091674112
260549745200754689
260549745246887936
260549745284632578
260549745230110721
260549745334964226
260549745376899072
260549745351725057
260549745343352834
260549745272045568
260549745330757632
260549745309790208
260549745347538944
260549745397870593
260549745234284545
260549745431441411
260549745406267394
260549745381081088
260549745368502272
260549745381085185
260549745334960129
260549745368522752
260549745414643712
260549745456607233
260549745385279489
260549745423052801
260549745448210432
260549745414656000
260549745456607232
260549749248233472
260549749332131841
260549749311152128
260549749273415681
260549749269229568
260549749378265089
260549749399228417
260549749424406531
260549749483114497
260549749407621121
260549749340528640
260549749445361664
260549749378265088
260549749302784000
260549749554425857
260549749395058688
260549749386649600
260549749378252800
260549749516664832
260549749512486915
260549749600571393
260549749369864195
260549749554421761
260549749290176512
260549749575405568
260549749575389184
260549749537665024
260549749567000576
260549749537640449
260549749550227457
260549749525065728
260549749541859330
260549749327941632
260549749567016960
260549749655076864
260549749596364802
260549749508276224
260549749596360706
260549749621542914
260549749361504256
260549749424390146
260549749449576448
260549749424402432
260549753438347265
260549753467703296
260549753442537472
260549753450950657
260549753438343168
260549753585152001
260549753551593474
260549753476096000
260549753555804160
260549753631285250
260549753463517184
260549753614528515
260549753509642240
260549753610321920
260549753501282304
260549753518034944
260549753593528320
260549753551593473
260549753673240578
260549753576759296
260549753690001409
260549753778085888
260549753664839680
260549753669050369
260549753513857024
260549753593540609
260549753580961792
260549753467727874
260549753681620992
260549753698398208
260549753815830529
260549753455120384
260549753706795008
260549753845194754
260549753853579265
260549753664831488
260549753719373825
260549753807437824
260549753853603841
260549753845190656
260549753832632320
260549753853575171
260549753534836736
260549757653614592
260549757754302464
260549757792026625
260549757649424386
260549757808807938
260549757779443712
260549757775278083
260549757741711360
260549757682982913
260549757817204736
260549757871730689
260549757762682880
260549757699768320
260549757758480384
260549757800431616
260549757666222080
260549757649444865
260549757708152832
260549757670395904
260549757875912706
260549757829787648
260549757775249408
260549757976596480
260549757850746880
260549757959823361
260549757934632961
260549757729132544
260549757913673728
260549757922062336
260549758014324736
260549757813014528
260549757972385792
260549758018535424
260549758018523136
260549757808820225
260549758035296256
260549757972402177
260549757754306560
260549757951426562
260549758005956610
260549761843752961
260549761881493504
260549761843728384
260549761906638848
260549761898250240
260549761910861825
260549761919225857
260549761873100800
260549761868910592
260549761881473024
260549761864712193
260549761931812865
260549761940201473
260549762015698944
260549762066046976
260549762028281856
260549761948598272
260549762032472064
260549761889861635
260549762091196416
260549762082820097
260549762091188224
260549762128961536
260549761948610560
260549762087014401
260549762015707137
260549761948590080
260549762187685889
260549762170884096
260549762145730560
260549761885691904
260549762208628737
260549762074419200
260549762028294145
260549761873092608
260549761885696000
260549766033850369
260549766084173824
260549766176468992
260549766163886080
260549766226792450
260549766226776065
260549766113525760
260549766168068096
260549766205812736
260549766046416896
260549766050623488
260549766298079235
260549766205808641
260549766235164672
260549766335823874
260549766419709953
260549766340022272
260549766335823872
260549766323265536
260549766423920640
260549766365204481
260549766386176000
260549766243557376
260549766319050753
260549766251950080
260549766390353922
260549766268727296
260549766432292865
260549766218391552
260549766331645952
260549766381989888
260549766398754816
260549766260330496
260549766398746626
260549770232360963
260549770316230656
260549770312028160
260549770274304000
260549770341392386
260549770379141121
260549770324635648
260549770244931584
260549770299445248
260549770341392384
260549770341392387
260549770324606976
260549770408501248
260549770370752514
260549770312032258
260549770324615168
260549770253328385
260549770316242944
260549770437857281
260549770282663936
260549770479816704
260549770412687361
260549770379157504
260549770471432193
260549770530144257
260549770303664128
260549770601431040
260549770567876610
260549770559496195
260549770630819840
260549770622423040
260549770609827842
260549770517561345
260549770458828801
260549770437881856
260549770597244928
260549770492399617
260549770387537920
260549770534342657
260549770286866433
260549770513371136
260549774414082049
260549774418259968
260549774489579521
260549774497947648
260549774569259012
260549774476984320
260549774456020992
260549774460194816
260549774569259009
260549774426660864
260549774518910977
260549774510546945
260549774560874496
260549774531493888
260549774648963072
260549774653157376
260549774485381121
260549774548271104
260549774686699521
260549774472790016
260549774476980224
260549774615408640
260549774728638464
260549774686707712
260549774737035264
260549774753800192
260549774770589697
260549774682513410
260549774774775809
260549774678294528
260549774720262144
260549774527307776
260549774774788096
260549774615400448
260549774816731138
260549774787346432
260549774686699520
260549774791561216
260549774770585600
260549774669926401
260549774820921344
260549774749609985
260549778633535489
260549778650304512
260549778641936384
260549778658713600
260549778700640257
260549778629357570
260549778717433856
260549778750992384
260549778746781696
260549778729992192
260549778776133632
260549778746777600
260549778855829507
260549778843267072
260549778805506049
260549778939736065
260549778822287360
260549778776141824
260549778893582338
260549778612563968
260549778604175361
260549778801319936
260549778759380992
260549778906177537
260549778977464322
260549778918739969
260549778834878464
260549778646114304
260549778755170305
260549778918748161
260549778927140865
260549778646130689
260549778948104192
260549778855849985
260549778931347456
260549779019427842
260549778876801025
260549778830663680
260549778948124672
260549778864209921
260549778960683009
260549778801295360
260549778956484608
260549778952290304
260549778922950657
260549782882373632
260549782903328769
260549782915907585
260549782907523072
260549782907547649
260549782857203713
260549782911733761
260549782932684800
260549782873980928
260549782932701184
260549782848806913
260549782974652416
260549782907531265
260549782819450880
260549782945288193
260549783045959680
260549782815256576
260549782861406209
260549782945296385
260549782991421440
260549783058526208
260549782966259713
260549783012384770
260549783083679744
260549782932684801
260549783037542402
260549783075315713
260549783062728704
260549782869790721
260549782970445824
260549783075319808
260549783096279040
260549783062728705
260549783100461057
260549782811049984
260549783033364481
260549783117238272
260549782882373633
260549782974644224
260549783075291136
260549783175962626
260549783150788608
260549783209533440
260549783163375617
260549783171760128
260549782811049985
260549783180148737
260549783180152835
260549783163387904
260549783180152832
260549783125630976
260549783167582209
260549782983045121
260549782924324864
260549783134031872
260549783100456961
260549787043127296
260549787051491328
260549787026341888
260549787064078337
260549787055685633
260549787038924800
260549787030532096
260549787047317504
260549787059892225
260549787026354176
260549787059908609
260549787160559616
260549787059896320
260549787026350081
260549787026325507
260549787160551424
260549787139584000
260549787110240256
260549787001184256
260549787122810880
260549787152158721
260549787001176065
260549787236065280
260549787164749824
260549787261231106
260549787319934976
260549787160551425
260549787223461888
260549787106029568
260549787307356161
260549787215097857
260549787332526080
260549787336704000
260549787236061184
260549787357696000
260549787370270721
260549787387064321
260549787319934977
260549787147980800
260549787177320450
260549787340922881
260549787273793536
260549787068293121
260549787261235200
260549787202502656
260549787227656192
260549787395424257
260549787307372544
260549787395452929
260549787403825152
260549787408007168
260549787370266626
260549787294781441
260549787139584001
260549787315744768
260549791199674368
260549791338086400
260549791338098688
260549791375818752
260549791312924672
260549791346483200
260549791426150400
260549791350677505
260549791195463680
260549791195463681
260549791220633600
260549791426158592
260549791484878849
260549791430352896
260549791388401664
260549791291961344
260549791510036481
260549791480705025
260549791241605121
260549791296135168
260549791581347841
260549791510036480
260549791497478144
260549791585562625
260549791505870848
260549791405195264
260549791539408897
260549791589732352
260549791421960192
260549791572967424
260549791501651969
260549791598133248
260549791602335744
260549791560384512
260549791384207360
260549791581368321
260549791526813696
260549791572979712
260549791459704834
260549791489073152
260549791518429187
260549791468118017
260549791598133249
260549791547793409
260549791489089536
260549791572975616
260549791598116864
260549791472287745
260549791342292992
260549791229034498
260549795410755584
260549795427528704
260549795528204290
260549795406569472
260549795561742336
260549795536580608
260549795540774912
260549795423322112
260549795423350784
260549795532382209
260549795620478977
260549795431731200
260549795532374016
260549795574333441
260549795536572416
260549795574345730
260549795511418883
260549795649835008
260549795666604032
260549795536592897
260549795536580610
260549795658231808
260549795553370112
260549795679186944
260549795683385346
260549795716923393
260549795616280576
260549795654012928
260549795779854336
260549795574337536
260549795675009024
260549795737894912
260549795708559361
260549795628871685
260549795704356864
260549795784048640
260549795792420864
260549795788242947
260549795490447360
260549795784052736
260549799621840896
260549795725312000
260549799659569154
260549799663767552
260549799730880513
260549799655403520
260549799751856130
260549799642804224
260549799596683264
260549799730896898
260549799764434944
260549799768649729
260549799785414656
260549799760244737
260549799818977280
260549799751856128
260549799659593728
260549799739269120
260549799621849089
260549799680552962
260549799877701634
260549799642800128
260549799621836801
260549799789592577
260549799848325121
260549799919640577
260549799911251970
260549799865090048
260549799768629249
260549799714123778
260549799923810304
260549799831547905
260549799756058624
260549799911235584
260549799818960896
260549799659593729
260549799990947840
260549799948980224
260549799890259968
260549799978348544
260549799852519427
260549799978356736
260549799869296642
260549799860916224
260549799944802305
260549799781212160
260549799823159297
260549799827357697
260549799965773824
260549799940595712
260549799730892800
260549803769991168
260549803807748096
260549803820318721
260549803879055360
260549803774201856
260549803841314816
260549803887431681
260549803853881344
260549803920990209
260549803895836673
260549803799371776
260549803845513217
260549803916804096
260549803883241473
260549803908427778
260549803874856961
260549803883257857
260549803895828480
260549803799363585
260549803879067648
260549804113940481
260549803916800000
260549804030054401
260549803975524352
260549803799347200
260549804051005440
260549804046815232
260549803937779714
260549803946168320
260549804059394050
260549804042620928
260549803816124416
260549804101349378
260549804122337280
260549804176846848
260549804160073730
260549804034236417
260549804151693314
260549804176855041
260549804172668928
260549804118118401
260549804147474432
260549804105560064
260549804030042112
260549804101349377
260549804185239554
260549808010436608
260549808085938176
260549808023031808
260549808044007425
260549808094339072
260549807972700160
260549807981080578
260549808006234113
260549808023035905
260549807985262592
260549808119508992
260549808119508994
260549808157237248
260549808081747969
260549808119488514
260549808043982848
260549808161443840
260549808081752064
260549808123686912
260549808127893504
260549808178200576
260549808140451840
260549808203374592
260549808186613761
260549808002056192
260549808064978944
260549808190791681
260549808207581184
260549808207564801
260549808253710338
260549808308240386
260549808358584321
260549808333418499
260549808304058368
260549808127868929
260549808333410304
260549808283058176
260549808375336961
260549808215977984
260549808178200577
260549808320819200
260549808161439745
260549808169840641
260549808299839490
260549807993651202
260549808266297344
260549812187979776
260549812166987776
260549812234104832
260549812242505729
260549812288647168
260549812183769088
260549812297023488
260549812229898240
260549812225732608
260549812326367232
260549812280246273
260549812309618688
260549812242505732
260549812334764032
260549812359929858
260549812284436480
260549812213129216
260549812380921857
260549812255076352
260549812225703936
260549812347359233
260549812393476097
260549812330582016
260549812477378560
260549812452212737
260549812187979777
260549812443811841
260549812351557636
260549812397690880
260549812372508673
260549812380917761
260549812221513728
260549812439629825
260549812460605440
260549812364140544
260549812406063104
260549812406067201
260549812540284929
260549812368326656
260549812393496576
260549812385095680
260549812561256448
260549812456415234
260549812565446657
260549812548685824
260549812376707073
260549816373882880
260549816382259202
260549816361308160
260549816369684480
260549816382275584
260549816361312256
260549816382259200
260549816491327491
260549816478728194
260549816352915457
260549816466173953
260549816441008129
260549816482947073
260549816512282624
260549816461971456
260549816524873728
260549816474558464
260549816407445504
260549816457764864
260549816520695809
260549816495509504
260549816378089474
260549816453582849
260549816529080320
260549816520691712
260549816571027457
260549816562614272
260549816550043650
260549816629727234
260549816659103744
260549816671670273
260549816747192320
260549816654897152
260549816520679424
260549816524877824
260549816621346818
260549816692649985
260549816625553408
260549816487129090
260549816722006017
260549816742969344
260549816642306049
260549816768139266
260549816768139264
260549816680054784
260549816617152514
260549816633933826
260549816705220609
260549816541655040
260549816709435393
260549820551426049
260549820652068867
260549820547211264
260549820572397569
260549820584972288
260549820559810560
260549820614311936
260549820668858368
260549820668850177
260549820626915328
260549820828237825
260549820815663105
260549820773695488
260549820748558336
260549820895354880
260549820874371072
260549820719190016
260549820819849217
260549820857581568
260549820844998657
260549820710780929
260549820870189056
260549820790489089
260549820803067904
260549820916322306
260549820824047616
260549820698222592
260549820886966273
260549820618514433
260549820924690433
260549820924690432
260549820891156482
260549820782092288
260549820652085249
260549820895350784
260549825001566208
260549824837980160
260549824972222465
260549824779280384
260549824800247810
260549825026732032
260549824766685184
260549824796037121
260549824779259904
260549825026740225
260549824850558977
260549824741519361
260549824825421824
260549824892514305
260549824921862144
260549824888324096
260549824875741184
260549825014149120
260549824808644608
260549824745721856
260549825123196928
260549825110626304
260549824787644416
260549825064472576
260549825043517440
260549824858955776
260549825056079872
260549825060274178
260549825156767744
260549824976416770
260549825014157312
260549825009950720
260549824955424768
260549825152577537
260549824942833665
260549825089654785
260549824993181696
260549825139974144
260549825085464577
260549825148366848
260549824959619072
260549824955428864
260549824997380096
260549825148379136
260549825064484864
260549825089654784
260549825047699458
260549825127395329
260549824997384193
260549825081262081
260549828969381888
260549828994547712
260549828965187584
260549829011308545
260549829015531521
260549829032296448
260549829002919936
260549829007118337
260549828940025856
260549829132943360
260549828994531328
260549829137162241
260549829057445888
260549829036498945
260549829007118336
260549829187469313
260549829057458177
260549829036498944
260549829124562944
260549828994555904
260549829187481602
260549829053267969
260549829149728769
260549829124583425
260549829229441025
260549829313314819
260549829028085760
260549829267189761
260549829229416448
260549829279752193
260549829313323008
260549829170708480
260549829258784768
260549829351063553
260549829216845824
260549829208461315
260549829325910017
260549829229420544
260549829191688192
260549829317513216
260549829288144898
260549829099413506
260549829346881537
260549829267173376
260549829288157184
260549829313327104
260549829309124608
260549829317496832
260549829262966786
260549829296537600
260549833130123264
260549833146904577
260549833163673601
260549833226592256
260549833197228033
260549833151086593
260549833176264704
260549833180459008
260549833130143744
260549833163694080
260549833339846657
260549833251762177
260549833151102977
260549833310490624
260549833247571968
260549833293709312
260549833197244418
260549833176268801
260549833243385857
260549833310474240
260549833260150786
260549833436299264
260549833356619776
260549833348243456
260549833385975808
260549833226612736
260549833448906752
260549833444708353
260549833377599488
260549833461465088
260549833398571008
260549833360830465
260549833348222979
260549833377591296
260549833318879233
260549833356623873
260549833482436608
260549833365016577
260549833310478337
260549833524387840
260549833406939137
260549833528598531
260549833495031809
260549833516003328
260549833411149824
260549833427935232
260549833532772352
260549833536991232
260549833423724544
260549833482461184
260549833327255553
260549833457291264
260549833385979904
260549833344045056
260549833490849793
260549837366374400
260549837337018368
260549837349609472
260549837467045888
260549837332819968
260549837597061121
260549837433499648
260549837517377536
260549837441867777
260549837462847488
260549837450272768
260549837441859584
260549837571895296
260549837605437440
260549837605441537
260549837454458880
260549837488013312
260549837622243328
260549837618032640
260549837647380480
260549837609644032
260549837701935104
260549837638995968
260549837513170944
260549837462831105
260549837605441538
260549837655777282
260549837727080449
260549837504778240
260549837597061120
260549837613834240
260549837689344000
260549837701918720
260549837676765184
260549837349597184
260549837378957314
260549837739667456
260549837630627840
260549837362180096
260549837508972545
260549837546729472
260549841543909377
260549841527123968
260549841564876801
260549841594241024
260549841548083200
260549841636163585
260549841556480000
260549841602613248
260549841602621441
260549841640374274
260549841590026241
260549841611022336
260549841573277696
260549841652953089
260549841640374273
260549841720078336
260549841724264448
260549841707495426
260549841569058816
260549841795551232
260549841720070144
260549841799753729
260549841736847361
260549841707487233
260549841564876800
260549841669738498
260549841631981568
260549841728466944
260549841661345792
260549841560686593
260549841694896128
260549841711681537
260549841799766016
260549841770393601
260549841640386560
260549841933987840
260549841644560385
260549841762000897
260549841808130050
260549841690697729
260549841741041664
260549841762013185
260549841606819840
260549841925586944
260549841577459713
260549841728462848
260549845759172610
260549845893410816
260549845767573504
260549845939531778
260549845813719040
260549845901795329
260549845872431104
260549845864034304
260549845738217474
260549845939531777
260549845809524736
260549846019227648
260549845998264320
260549846048600064
260549845834670081
260549846019215363
260549845977268224
260549845935341568
260549846128291841
260549846019211264
260549845981487104
260549846098903040
260549845960495105
260549846103101442
260549846119903232
260549846052786176
260549845989855232
260549846103126016
260549846065352704
260549845855645696
260549846107308032
260549845956304898
260549846077939712
260549845973094402
260549845994061824
260549846124085248
260549850007998465
260549849945083905
260549849957683200
260549849907331072
260549849987031040
260549849957662720
260549849982828544
260549850016407553
260549850146410496
260549850062524417
260549850154823681
260549850167377920
260549850028969984
260549850112864256
260549850012209154
260549850033180674
260549850087694336
260549850007994370
260549850033184768
260549850016399360
260549850179969024
260549850083512320
260549849940897792
260549850129645571
260549850100269056
260549850230304769
260549850209345537
260549850008018944
260549850154799105
260549850062536706
260549850272260096
260549850322567169
260549850255466498
260549850184175616
260549850054144001
260549850255474688
260549850268041216
260549849995427840
260549850230321152
260549850138038273
260549850263863296
260549850268053504
260549850318372864
260549850284834817
260549849907331073
260549854193930240
260549854139400192
260549854114234368
260549854172966912
260549854256824320
260549854256828416
260549854151970817
260549854168756224
260549854231658496
260549854244257792
260549854273601536
260549854202298368
260549854298771458
260549854302965760
260549854223298561
260549854294581253
260549854328147969
260549854231666688
260549854365880321
260549854332325888
260549854374273024
260549854365896705
260549854428811264
260549854248435713
260549854349099008
260549854386864128
260549854214901760
260549854269423616
260549854420418560
260549854470737921
260549854340714497
260549854412042240
260549854508511232
260549854466543616
260549854441394176
260549854382657536
260549854479122432
260549854512689152
260549854420422657
260549854504304640
260549854424625152
260549854466539520
260549854491729921
260549854495899648
260549854508490752
260549854248460288
260549854508482560
260549854252646401
260549858304352256
260549858312732672
260549858367266816
260549858430185474
260549858354667520
260549858354679809
260549858425978881
260549858304344064
260549858417586178
260549858455351298
260549858442768384
260549858501480448
260549858476318720
260549858509848577
260549858451136512
260549858333708288
260549858463739904
260549858597957632
260549858623098880
260549858346278912
260549858295955460
260549858526633984
260549858656665600
260549858417586177
260549858686013441
260549858438545408
260549858572791808
260549858648276995
260549858480517120
260549858493091840
260549858597941250
260549858686033920
260549858656649216
260549858610511873
260549858421780480
260549858631503872
260549858358865922
260549858451128320
260549858585350144
260549858656677888
260549858660843523
260549858690203648
260549858501459969
260549858631495681
260549858430156800
260549858614714368
260549858660843521
260549858606338049
260549858673426433
260549858421772288
260549858543415297
260549862569947139
260549862607704064
260549862582521857
260549862494441473
260549862569947138
260549862569951233
260549862616076288
260549862704160769
260549862641242112
260549862544769024
260549862620295168
260549862628655105
260549862607691776
260549862708350976
260549862624489472
260549862653845505
260549862662217728
260549862712541186
260549862880321536
260549862779666433
260549862750294016
260549862804815873
260549862658043904
260549862536384512
260549862783852545
260549862586736640
260549862746120192
260549862834192384
260549862792241152
260549862880317441
260549862800642049
260549862628675586
260549862767075329
260549862804815874
260549862817419265
260549862884519936
260549862771277824
260549862674804736
260549862498643968
260549862767067136
260549866718109696
260549866701348865
260549866772631552
260549866713931776
260549866801999874
260549866781016065
260549866722308098
260549866810388481
260549866781040640
260549866730700800
260549866864910338
260549866760069121
260549866751660032
260549866692947969
260549866801999872
260549866932027395
260549866839736320
260549866831351808
260549866806190080
260549866835542016
260549866932035584
260549866785222656
260549866906869760
260549866869125121
260549866852331520
260549866919440385
260549867087228928
260549866965577729
260549866978164736
260549867087204354
260549866705539073
260549866973954048
260549867003314176
260549866898464768
260549866785222659
260549867045257217
260549866835546112
260549866948800513
260549867053645824
260549866776829952
260549867062054912
260549867036880896
260549870887268353
260549870883057664
260549871004680192
260549870904020992
260549870945976320
260549870979530752
260549870954356736
260549870941786113
260549871000489985
260549870987931648
260549871055011840
260549870950170625
260549871021486081
260549871105355776
260549871029858306
260549871176654848
260549871113740288
260549870916599808
260549871067598848
260549871109550081
260549871143120899
260549871126335490
260549870975340544
260549871122149376
260549871164080128
260549871151489024
260549871025664000
260549870908219392
260549871168270338
260549870962761728
260549871218601985
260549871055040512
260549871122137088
260549871143108611
260549871210213376
260549871025659904
260549871172464645
260549871239589889
260549871143120898
260549871252148224
260549871277330432
260549871277330433
260549871281512449
260549871289909248
260549871155675136
260549871096958976
260549871172472832
260549871273127936
260549870983712768
260549875085746176
260549875073183744
260549875127697408
260549875102539776
260549875173826562
260549875219968000
260549875094147072
260549875165429760
260549875110932483
260549875245125632
260549875089936384
260549875182235649
260549875295457281
260549875236753408
260549875270295554
260549875136073728
260549875198996480
260549875169636352
260549875287076864
260549875169652736
260549875249332224
260549875110932480
260549875199000577
260549875358384128
260549875161239552
260549875253514242
260549875253514243
260549875354185728
260549875337396226
260549875194793984
260549875266101248
260549875215785984
260549875358380032
260549875261919233
260549875459039232
260549875429687297
260549875349991425
260549875387736064
260549875354193921
260549875211583490
260549875463229440
260549875354181634
260549875408711680
260549875270287361
260549875387748352
260549875366772736
260549875345805317
260549875433893890
260549875391946752
260549875324841984
260549875467444224
260549875471638528
260549875459039233
260549879322001408
260549879275847680
260549879301025792
260549879376535553
260549879296847872
260549879468806144
260549879322005504
260549879326195712
260549879544307714
260549879514943491
260549879481384962
260549879489769472
260549879506558976
260549879556886528
260549879586234370
260549879493980161
260549879372341248
260549879540092928
260549879510728705
260549879582044160
260549879485579264
260549879611416576
260549879657533440
260549879493980160
260549879628177408
260549879632371712
260549879435259906
260549879573671937
260549879468802048
260549879590424577
260549879670112256
260549879649157120
260549879540092929
260549879540117506
260549879674327040
260549879653347329
260549879431045121
260549879644950528
260549879321989120
260549883478556672
260549883503710208
260549883495317504
260549883537289216
260549883520507904
260549883650514946
260549883549847552
260549883742797824
260549883705049089
260549883696648192
260549883692449792
260549883654725632
260549883646320640
260549883713425408
260549883717644289
260549883822489600
260549883667288064
260549883755368448
260549883801501696
260549883809914880
260549883780546562
260549883780550656
260549883717627904
260549883726024705
260549883784749058
260549883868635137
260549883788931074
260549883839270912
260549883809914881
260549883872817152
260549883864444928
260549883814113281
260549883730219008
260549883667283969
260549883822473217
260549883856044032
260549883851853824
260549883558240256
260549883868626945
260549883772162051
260549883809898497
260549883847651328
260549883784724480
260549887656071169
260549887727390720
260549887656095745
260549887731568640
260549887702224896
260549887777705985
260549887656075264
260549887723200512
260549887773523969
260549887668678656
260549887773528065
260549887681253376
260549887836450822
260549887794479105
260549887823843328
260549887853215745
260549887853223936
260549887853211649
260549887865802752
260549887819669504
260549887928717313
260549887760936962
260549887932895232
260549887886778368
260549887878377472
260549887781924864
260549887786115072
260549888046137345
260549887987445760
260549888050360320
260549887861592064
260549887924531202
260549887781920771
260549888000012289
260549887677059073
260549888058744832
260549887752552449
260549887941304320
260549887836450819
260549888033583105
260549887983239168
260549888012595200
260549887983243265
260549888071307265
260549887991623680
260549888067112962
260549888046166016
260549887698030592
260549887861608451
260549887941292033
260549892013965312
260549891946852353
260549891942649856
260549891921678336
260549892001394688
260549891930062848
260549892043313153
260549891942645760
260549891930087427
260549891959451649
260549892005572608
260549892022366210
260549892139790337
260549892068495361
260549892022362114
260549891858788352
260549892177539075
260549892123013120
260549892106252288
260549892072697856
260549892232081408
260549892156559360
260549891972018176
260549892177547264
260549891888140288
260549892114612224
260549891896524800
260549892253036544
260549892219486208
260549892177551360
260549892248834049
260549892152381440
260549892232073217
260549896044687360
260549896069844992
260549896191496192
260549896157941760
260549896044679168
260549896128581632
260549896283750400
260549896225054720
260549896111783936
260549896141152257
260549896304738304
260549896128565248
260549896304746496
260549896044679169
260549896250220544
260549896246022145
260549896292155392
260549896329908225
260549896350879744
260549896229236736
260549896355065858
260549896287944704
260549896225058818
260549896342499331
260549896384421888
260549896287965185
260549896367644672
260549896459915266
260549896451543042
260549896438939648
260549896279584769
260549900272562176
260549900310290433
260549900297715712
260549900318699523
260549900377395200
260549900289323010
260549900373217281
260549900356444160
260549900339646464
260549900410949632
260549900356440064
260549900423553025
260549900398362624
260549900503224320
260549900482252801
260549900364828672
260549900520009728
260549900499025920
260549900427726848
260549900595511296
260549900469690368
260549900356431873
260549900410949633
260549900457107457
260549900360630272
260549900436111361
260549900629065728
260549900553555968
260549900532604929
260549900532604928
260549900603908098
260549900616491008
260549900553564162
260549900582916097
260549900566134784
[truncated: 2,884,277 more chars]
